# Supplementary material for: Characterizing steady states of genome-scale metabolic networks in continuous cell cultures
Source: PLoS Comput Biol. 2017 Nov 13;13(11):e1005835. doi: 10.1371/journal.pcbi.1005835 (PMC5703580; doi:10.1371/journal.pcbi.1005835)
Supplement: S1 Data — Contains the source code of scripts used in the manuscript. (ZIP) [file pcbi.1005835.s002.zip]

Archive with 10 entries (9 files):
- DFBAeq-master/
- DFBAeq-master/LICENSE
- DFBAeq-master/README.md
- DFBAeq-master/Shlomi.txt
- DFBAeq-master/c.py
- DFBAeq-master/cell.py
- DFBAeq-master/cho.mets
- DFBAeq-master/cho.rxns
- DFBAeq-master/cho.sto
- DFBAeq-master/eq.jl
