# Supplementary material for: Characterizing steady states of genome-scale metabolic networks in continuous cell cultures
Source: PLoS Comput Biol. 2017 Nov 13;13(11):e1005835. doi: 10.1371/journal.pcbi.1005835 (PMC5703580; doi:10.1371/journal.pcbi.1005835)
Supplement: S1 Data — Contains the source code of scripts used in the manuscript. (ZIP) [file pcbi.1005835.s002.zip › DFBAeq-master/Shlomi.txt]

id	kcat_fwd	kcat_bkwd	mw_fwd	mw_bkwd
4NPHSULT	25.0	25.0	68000.0	68000.0
FAH1	25.0	25.0	85300.0	85300.0
FAH2	25.0	25.0	85300.0	85300.0
FAH3	25.0	25.0	85300.0	85300.0
P4502C18	25.0	25.0	85300.0	85300.0
P4502C8	25.0	25.0	85300.0	85300.0
P4502D6	25.0	25.0	85300.0	85300.0
P4502E1	25.0	25.0	85300.0	85300.0
FAS100ACP	25.0	25.0	85300.0	85300.0
FAS140ACP	25.0	25.0	85300.0	85300.0
FAS160ACP	25.0	25.0	85300.0	85300.0
FAS180ACP	25.0	25.0	85300.0	85300.0
FAS80ACP_L	25.0	25.0	85300.0	85300.0
KAS8	25.0	25.0	71000.0	71000.0
ACCOAC	11.8	11.8	265000.0	265000.0
BMTer	25.0	25.0	85300.0	85300.0
GPIMTer	25.0	25.0	85300.0	85300.0
H2MTer	25.0	25.0	85300.0	85300.0
H3MTer	25.0	25.0	85300.0	85300.0
H5MTer	25.0	25.0	85300.0	85300.0
FBA4	25.0	1.38333	95500.0	85300.0
GCALDD	25.0	25.0	225000.0	225000.0
GLXO1	25.0	25.0	127000.0	127000.0
HPYRR2x	25.0	25.0	85300.0	85300.0
HPYRRx	25.0	25.0	85300.0	85300.0
BDMT_cho	25.0	25.0	85300.0	85300.0
DOLASNTer	25.0	25.0	85300.0	85300.0
DOLPGT1er	25.0	25.0	85300.0	85300.0
DOLPGT2er	25.0	25.0	85300.0	85300.0
DOLPGT3er	25.0	25.0	85300.0	85300.0
DOLPMT1er	25.0	25.0	85300.0	85300.0
DOLPMT3er	25.0	25.0	85300.0	85300.0
M13N4Tg	25.0	25.0	63200.0	63200.0
S26Tg	2.7	2.7	58450.0	58450.0
ALDD19x	96.8	96.8	162850.0	162850.0
ALDD19x_P_	25.0	25.0	85300.0	85300.0
PEAMNO	4.0	4.0	200000.0	200000.0
PHETA1	25.0	25.0	78000.0	85300.0
2HBO	65.0	2330.0	137000.0	85300.0
ACCOAL	82.0	82.0	145000.0	145000.0
ACS2	81.6	81.6	80000.0	80000.0
PPCOAOm	19.2	19.2	148500.0	148500.0
2HBt2	25.0	25.0	85300.0	85300.0
4HPROLTASCT1	25.0	25.0	85300.0	85300.0
5ADTSTSTERONEGLCte	25.0	25.0	85300.0	85300.0
5FTHFt2	25.0	25.0	85300.0	85300.0
ABUTt2r	25.0	25.0	85300.0	85300.0
ACACt2	25.0	25.0	85300.0	85300.0
ACt2r	25.0	25.0	85300.0	85300.0
ADEt	25.0	25.0	85300.0	85300.0
ALAASNNaEx	25.0	25.0	85300.0	85300.0
ALACYSNaEx	25.0	25.0	85300.0	85300.0
ALAGLNNaEx	25.0	25.0	85300.0	85300.0
ALASERNaEx	25.0	25.0	85300.0	85300.0
ALAt2r	25.0	25.0	85300.0	85300.0
ALAt4	25.0	25.0	85300.0	85300.0
ALATHRNaEx	25.0	25.0	85300.0	85300.0
ARGt5r	25.0	25.0	85300.0	85300.0
ASCBt4	25.0	25.0	85300.0	85300.0
ASCBt5	25.0	25.0	85300.0	85300.0
ASNALANaEx	25.0	25.0	85300.0	85300.0
ASNCYSNaEx	25.0	25.0	85300.0	85300.0
ASNGLNNaEx	25.0	25.0	85300.0	85300.0
ASNSERNaEx	25.0	25.0	85300.0	85300.0
ASNt4	25.0	25.0	85300.0	85300.0
ASNTHRNaEx	25.0	25.0	85300.0	85300.0
ASPDt6	25.0	25.0	85300.0	85300.0
ASPPROASCT1	25.0	25.0	85300.0	85300.0
BILDGLCURte	25.0	25.0	85300.0	85300.0
BILGLCURte	25.0	25.0	85300.0	85300.0
BTNt3	25.0	25.0	85300.0	85300.0
BTNt3i	25.0	25.0	85300.0	85300.0
BUTt2r	25.0	25.0	85300.0	85300.0
CHOLESTle	25.0	25.0	85300.0	85300.0
CHOLtu	25.0	25.0	85300.0	85300.0
CLFORtex	25.0	25.0	85300.0	85300.0
CLHCOtex	25.0	25.0	85300.0	85300.0
CO2t	25.0	25.0	85300.0	85300.0
CRNt	25.0	25.0	85300.0	85300.0
CRNtHa	25.0	25.0	85300.0	85300.0
CRNtuNa	25.0	25.0	85300.0	85300.0
CSNt	25.0	25.0	85300.0	85300.0
CYSALANaEx	25.0	25.0	85300.0	85300.0
CYSASNNaEx	25.0	25.0	85300.0	85300.0
CYSGLNNaEx	25.0	25.0	85300.0	85300.0
CYSSERNaEx	25.0	25.0	85300.0	85300.0
CYSt4	25.0	25.0	85300.0	85300.0
CYStec	25.0	25.0	85300.0	85300.0
CYSTGLUex	25.0	25.0	85300.0	85300.0
CYSTHRNaEx	25.0	25.0	85300.0	85300.0
D_LACt2	25.0	25.0	85300.0	85300.0
DALAt2r	25.0	25.0	85300.0	85300.0
ESTRADIOLGLCt2	25.0	25.0	85300.0	85300.0
FATP1t	25.0	25.0	85300.0	85300.0
FATP2t	25.0	25.0	85300.0	85300.0
FATP3t	25.0	25.0	85300.0	85300.0
FATP6t	25.0	25.0	85300.0	85300.0
FATP7t	25.0	25.0	85300.0	85300.0
FATP8t	25.0	25.0	85300.0	85300.0
FATP9t	25.0	25.0	85300.0	85300.0
FE2DMT1	25.0	25.0	85300.0	85300.0
FE3MTP1	25.0	25.0	85300.0	85300.0
FRUt1r	25.0	25.0	85300.0	85300.0
GALt1r	25.0	25.0	85300.0	85300.0
GLCt1r	25.0	25.0	85300.0	85300.0
GLCt4	25.0	25.0	85300.0	85300.0
GLNALANaEx	25.0	25.0	85300.0	85300.0
GLNASNNaEx	25.0	25.0	85300.0	85300.0
GLNCYSNaEx	25.0	25.0	85300.0	85300.0
GLNSERNaEx	25.0	25.0	85300.0	85300.0
GLNt4	25.0	25.0	85300.0	85300.0
GLNTHRNaEx	25.0	25.0	85300.0	85300.0
GLUPROASCT1	25.0	25.0	85300.0	85300.0
GLYCt	25.0	25.0	85300.0	85300.0
GLYt2r	25.0	25.0	85300.0	85300.0
GLYt4	25.0	25.0	85300.0	85300.0
GUAt	25.0	25.0	85300.0	85300.0
H2Ot	25.0	25.0	85300.0	85300.0
HCO3_NAt	25.0	25.0	85300.0	85300.0
HDCAtr	25.0	25.0	85300.0	85300.0
HDCEAtr	25.0	25.0	85300.0	85300.0
HISt4	25.0	25.0	85300.0	85300.0
HIStiDF	25.0	25.0	85300.0	85300.0
HOMt4	25.0	25.0	85300.0	85300.0
ILELAT1tc	25.0	25.0	85300.0	85300.0
ILEt4	25.0	25.0	85300.0	85300.0
ILEtec	25.0	25.0	85300.0	85300.0
INSTt2r	25.0	25.0	85300.0	85300.0
KCC2t	25.0	25.0	85300.0	85300.0
KCCt	25.0	25.0	85300.0	85300.0
L_LACt2r	25.0	25.0	85300.0	85300.0
LEUt4	25.0	25.0	85300.0	85300.0
LEUtec	25.0	25.0	85300.0	85300.0
LYSt5r	25.0	25.0	85300.0	85300.0
METt4	25.0	25.0	85300.0	85300.0
METtec	25.0	25.0	85300.0	85300.0
NAHCO3_HCLt2	25.0	25.0	85300.0	85300.0
NaKt	5.0	5.0	105000.0	105000.0
NAt3_1	25.0	25.0	85300.0	85300.0
NAt5	25.0	25.0	85300.0	85300.0
NKCC2t	25.0	25.0	85300.0	85300.0
NKCCt	25.0	25.0	85300.0	85300.0
ORNt	25.0	25.0	85300.0	85300.0
OXAHCOtex	25.0	25.0	85300.0	85300.0
PEFLIP_cho	25.0	25.0	85300.0	85300.0
PHEMEt	25.0	25.0	85300.0	85300.0
PHEt4	25.0	25.0	85300.0	85300.0
PHEtec	25.0	25.0	85300.0	85300.0
PIt8	25.0	25.0	85300.0	85300.0
PIt9	25.0	25.0	85300.0	85300.0
PNTOt1	25.0	25.0	85300.0	85300.0
PNTOt5	25.0	25.0	85300.0	85300.0
PRODt2r	25.0	25.0	85300.0	85300.0
PROSTGE1t	25.0	25.0	85300.0	85300.0
PROSTGE2t	25.0	25.0	85300.0	85300.0
PROt2r	25.0	25.0	85300.0	85300.0
PROt4	25.0	25.0	85300.0	85300.0
PSFLIP_cho	25.0	25.0	85300.0	85300.0
PYRt2r	25.0	25.0	85300.0	85300.0
r1635	25.0	25.0	85300.0	85300.0
r1636	25.0	25.0	85300.0	85300.0
r1637	25.0	25.0	85300.0	85300.0
r1638	25.0	25.0	85300.0	85300.0
r1639	25.0	25.0	85300.0	85300.0
r1640	25.0	25.0	85300.0	85300.0
r1641	25.0	25.0	85300.0	85300.0
r1642	25.0	25.0	85300.0	85300.0
r1643	25.0	25.0	85300.0	85300.0
r1645	25.0	25.0	85300.0	85300.0
r1646	25.0	25.0	85300.0	85300.0
r1648	25.0	25.0	85300.0	85300.0
r1649	25.0	25.0	85300.0	85300.0
r1650	25.0	25.0	85300.0	85300.0
r1651	25.0	25.0	85300.0	85300.0
r1652	25.0	25.0	85300.0	85300.0
r1653	25.0	25.0	85300.0	85300.0
r1654	25.0	25.0	85300.0	85300.0
r1655	25.0	25.0	85300.0	85300.0
r1656	25.0	25.0	85300.0	85300.0
r1657	25.0	25.0	85300.0	85300.0
r1658	25.0	25.0	85300.0	85300.0
r1659	25.0	25.0	85300.0	85300.0
r1660	25.0	25.0	85300.0	85300.0
r1661	25.0	25.0	85300.0	85300.0
r1662	25.0	25.0	85300.0	85300.0
r1664	25.0	25.0	85300.0	85300.0
r1665	25.0	25.0	85300.0	85300.0
r1666	25.0	25.0	85300.0	85300.0
r1667	25.0	25.0	85300.0	85300.0
r1668	25.0	25.0	85300.0	85300.0
r1669	25.0	25.0	85300.0	85300.0
r1670	25.0	25.0	85300.0	85300.0
r1671	25.0	25.0	85300.0	85300.0
r1672	25.0	25.0	85300.0	85300.0
r1673	25.0	25.0	85300.0	85300.0
r1674	25.0	25.0	85300.0	85300.0
r1675	25.0	25.0	85300.0	85300.0
r1676	25.0	25.0	85300.0	85300.0
r1677	25.0	25.0	85300.0	85300.0
r1678	25.0	25.0	85300.0	85300.0
r1679	25.0	25.0	85300.0	85300.0
r1680	25.0	25.0	85300.0	85300.0
r1681	25.0	25.0	85300.0	85300.0
r1682	25.0	25.0	85300.0	85300.0
r1683	25.0	25.0	85300.0	85300.0
r1684	25.0	25.0	85300.0	85300.0
r1685	25.0	25.0	85300.0	85300.0
r1686	25.0	25.0	85300.0	85300.0
r1687	25.0	25.0	85300.0	85300.0
r1690	25.0	25.0	85300.0	85300.0
r1691	25.0	25.0	85300.0	85300.0
r1692	25.0	25.0	85300.0	85300.0
r1693	25.0	25.0	85300.0	85300.0
r1695	25.0	25.0	85300.0	85300.0
r1696	25.0	25.0	85300.0	85300.0
r1698	25.0	25.0	85300.0	85300.0
r1700	25.0	25.0	85300.0	85300.0
r1701	25.0	25.0	85300.0	85300.0
r1702	25.0	25.0	85300.0	85300.0
r1705	25.0	25.0	85300.0	85300.0
r1706	25.0	25.0	85300.0	85300.0
r1707	25.0	25.0	85300.0	85300.0
r1708	25.0	25.0	85300.0	85300.0
r1710	25.0	25.0	85300.0	85300.0
r1711	25.0	25.0	85300.0	85300.0
r1713	25.0	25.0	85300.0	85300.0
r1715	25.0	25.0	85300.0	85300.0
r1716	25.0	25.0	85300.0	85300.0
r1717	25.0	25.0	85300.0	85300.0
r1720	25.0	25.0	85300.0	85300.0
r1721	25.0	25.0	85300.0	85300.0
r1722	25.0	25.0	85300.0	85300.0
r1723	25.0	25.0	85300.0	85300.0
r1725	25.0	25.0	85300.0	85300.0
r1726	25.0	25.0	85300.0	85300.0
r1728	25.0	25.0	85300.0	85300.0
r1730	25.0	25.0	85300.0	85300.0
r1731	25.0	25.0	85300.0	85300.0
r1732	25.0	25.0	85300.0	85300.0
r1733	25.0	25.0	85300.0	85300.0
r1734	25.0	25.0	85300.0	85300.0
r1735	25.0	25.0	85300.0	85300.0
r1736	25.0	25.0	85300.0	85300.0
r1737	25.0	25.0	85300.0	85300.0
r1738	25.0	25.0	85300.0	85300.0
r1739	25.0	25.0	85300.0	85300.0
r1740	25.0	25.0	85300.0	85300.0
r1741	25.0	25.0	85300.0	85300.0
r1742	25.0	25.0	85300.0	85300.0
r1743	25.0	25.0	85300.0	85300.0
r1744	25.0	25.0	85300.0	85300.0
r1745	25.0	25.0	85300.0	85300.0
r1746	25.0	25.0	85300.0	85300.0
r1747	25.0	25.0	85300.0	85300.0
r1748	25.0	25.0	85300.0	85300.0
r1749	25.0	25.0	85300.0	85300.0
r1750	25.0	25.0	85300.0	85300.0
r1751	25.0	25.0	85300.0	85300.0
r1752	25.0	25.0	85300.0	85300.0
r1753	25.0	25.0	85300.0	85300.0
r1754	25.0	25.0	85300.0	85300.0
r1755	25.0	25.0	85300.0	85300.0
r1756	25.0	25.0	85300.0	85300.0
r1757	25.0	25.0	85300.0	85300.0
r1758	25.0	25.0	85300.0	85300.0
r1759	25.0	25.0	85300.0	85300.0
r1760	25.0	25.0	85300.0	85300.0
r1761	25.0	25.0	85300.0	85300.0
r1762	25.0	25.0	85300.0	85300.0
r1763	25.0	25.0	85300.0	85300.0
r1764	25.0	25.0	85300.0	85300.0
r1765	25.0	25.0	85300.0	85300.0
r1766	25.0	25.0	85300.0	85300.0
r1767	25.0	25.0	85300.0	85300.0
r1768	25.0	25.0	85300.0	85300.0
r1769	25.0	25.0	85300.0	85300.0
r1770	25.0	25.0	85300.0	85300.0
r1771	25.0	25.0	85300.0	85300.0
r1772	25.0	25.0	85300.0	85300.0
r1773	25.0	25.0	85300.0	85300.0
r1774	25.0	25.0	85300.0	85300.0
r1775	25.0	25.0	85300.0	85300.0
r1776	25.0	25.0	85300.0	85300.0
r1777	25.0	25.0	85300.0	85300.0
r1778	25.0	25.0	85300.0	85300.0
r1779	25.0	25.0	85300.0	85300.0
r1780	25.0	25.0	85300.0	85300.0
r1781	25.0	25.0	85300.0	85300.0
r1782	25.0	25.0	85300.0	85300.0
r1783	25.0	25.0	85300.0	85300.0
r1784	25.0	25.0	85300.0	85300.0
r1785	25.0	25.0	85300.0	85300.0
r1786	25.0	25.0	85300.0	85300.0
r1787	25.0	25.0	85300.0	85300.0
r1788	25.0	25.0	85300.0	85300.0
r1789	25.0	25.0	85300.0	85300.0
r1790	25.0	25.0	85300.0	85300.0
r1791	25.0	25.0	85300.0	85300.0
r1792	25.0	25.0	85300.0	85300.0
r1796	25.0	25.0	85300.0	85300.0
r1797	25.0	25.0	85300.0	85300.0
r1798	25.0	25.0	85300.0	85300.0
r1799	25.0	25.0	85300.0	85300.0
r1800	25.0	25.0	85300.0	85300.0
r1801	25.0	25.0	85300.0	85300.0
r1803	25.0	25.0	85300.0	85300.0
r1805	25.0	25.0	85300.0	85300.0
r1806	25.0	25.0	85300.0	85300.0
r1807	25.0	25.0	85300.0	85300.0
r1808	25.0	25.0	85300.0	85300.0
r1809	25.0	25.0	85300.0	85300.0
r1810	25.0	25.0	85300.0	85300.0
r1811	25.0	25.0	85300.0	85300.0
r1812	25.0	25.0	85300.0	85300.0
r1813	25.0	25.0	85300.0	85300.0
r1814	25.0	25.0	85300.0	85300.0
r1815	25.0	25.0	85300.0	85300.0
r1816	25.0	25.0	85300.0	85300.0
r1817	25.0	25.0	85300.0	85300.0
r1818	25.0	25.0	85300.0	85300.0
r1819	25.0	25.0	85300.0	85300.0
r1820	25.0	25.0	85300.0	85300.0
r1821	25.0	25.0	85300.0	85300.0
r1822	25.0	25.0	85300.0	85300.0
r1823	25.0	25.0	85300.0	85300.0
r1824	25.0	25.0	85300.0	85300.0
r1825	25.0	25.0	85300.0	85300.0
r1826	25.0	25.0	85300.0	85300.0
r1827	25.0	25.0	85300.0	85300.0
r1828	25.0	25.0	85300.0	85300.0
r1829	25.0	25.0	85300.0	85300.0
r1830	25.0	25.0	85300.0	85300.0
r1831	25.0	25.0	85300.0	85300.0
r1832	25.0	25.0	85300.0	85300.0
r1833	25.0	25.0	85300.0	85300.0
r1834	25.0	25.0	85300.0	85300.0
r1835	25.0	25.0	85300.0	85300.0
r1836	25.0	25.0	85300.0	85300.0
r1837	25.0	25.0	85300.0	85300.0
r1841	25.0	25.0	85300.0	85300.0
r1842	25.0	25.0	85300.0	85300.0
r1843	25.0	25.0	85300.0	85300.0
r1844	25.0	25.0	85300.0	85300.0
r1846	25.0	25.0	85300.0	85300.0
r1847	25.0	25.0	85300.0	85300.0
r1848	25.0	25.0	85300.0	85300.0
r1850	25.0	25.0	85300.0	85300.0
r1851	25.0	25.0	85300.0	85300.0
r1852	25.0	25.0	85300.0	85300.0
r1853	25.0	25.0	85300.0	85300.0
r1854	25.0	25.0	85300.0	85300.0
r1855	25.0	25.0	85300.0	85300.0
r1856	25.0	25.0	85300.0	85300.0
r1857	25.0	25.0	85300.0	85300.0
r1858	25.0	25.0	85300.0	85300.0
r1859	25.0	25.0	85300.0	85300.0
r1860	25.0	25.0	85300.0	85300.0
r1861	25.0	25.0	85300.0	85300.0
r1862	25.0	25.0	85300.0	85300.0
r1863	25.0	25.0	85300.0	85300.0
r1864	25.0	25.0	85300.0	85300.0
r1865	25.0	25.0	85300.0	85300.0
r1866	25.0	25.0	85300.0	85300.0
r1867	25.0	25.0	85300.0	85300.0
r1871	25.0	25.0	85300.0	85300.0
r1872	25.0	25.0	85300.0	85300.0
r1873	25.0	25.0	85300.0	85300.0
r1874	25.0	25.0	85300.0	85300.0
r1876	25.0	25.0	85300.0	85300.0
r1877	25.0	25.0	85300.0	85300.0
r1879	25.0	25.0	85300.0	85300.0
r1880	25.0	25.0	85300.0	85300.0
r1881	25.0	25.0	85300.0	85300.0
r1882	25.0	25.0	85300.0	85300.0
r1883	25.0	25.0	85300.0	85300.0
r1884	25.0	25.0	85300.0	85300.0
r1885	25.0	25.0	85300.0	85300.0
r1886	25.0	25.0	85300.0	85300.0
r1887	25.0	25.0	85300.0	85300.0
r1888	25.0	25.0	85300.0	85300.0
r1889	25.0	25.0	85300.0	85300.0
r1890	25.0	25.0	85300.0	85300.0
r1891	25.0	25.0	85300.0	85300.0
r1892	25.0	25.0	85300.0	85300.0
r1893	25.0	25.0	85300.0	85300.0
r1894	25.0	25.0	85300.0	85300.0
r1895	25.0	25.0	85300.0	85300.0
r1896	25.0	25.0	85300.0	85300.0
r1897	25.0	25.0	85300.0	85300.0
r1898	25.0	25.0	85300.0	85300.0
r1899	25.0	25.0	85300.0	85300.0
r1900	25.0	25.0	85300.0	85300.0
r1901	25.0	25.0	85300.0	85300.0
r1902	25.0	25.0	85300.0	85300.0
r1903	25.0	25.0	85300.0	85300.0
r1904	25.0	25.0	85300.0	85300.0
r1905	25.0	25.0	85300.0	85300.0
r1906	25.0	25.0	85300.0	85300.0
r1907	25.0	25.0	85300.0	85300.0
r1908	25.0	25.0	85300.0	85300.0
r1909	25.0	25.0	85300.0	85300.0
r1910	25.0	25.0	85300.0	85300.0
r1911	25.0	25.0	85300.0	85300.0
r1912	25.0	25.0	85300.0	85300.0
r1913	25.0	25.0	85300.0	85300.0
r1914	25.0	25.0	85300.0	85300.0
r1915	25.0	25.0	85300.0	85300.0
r1916	25.0	25.0	85300.0	85300.0
r1917	25.0	25.0	85300.0	85300.0
r1918	25.0	25.0	85300.0	85300.0
r1919	25.0	25.0	85300.0	85300.0
r1920	25.0	25.0	85300.0	85300.0
r1921	25.0	25.0	85300.0	85300.0
r1922	25.0	25.0	85300.0	85300.0
r1923	25.0	25.0	85300.0	85300.0
r1924	25.0	25.0	85300.0	85300.0
r1925	25.0	25.0	85300.0	85300.0
r1926	25.0	25.0	85300.0	85300.0
r1928	25.0	25.0	85300.0	85300.0
r1929	25.0	25.0	85300.0	85300.0
r1930	25.0	25.0	85300.0	85300.0
r1931	25.0	25.0	85300.0	85300.0
r1932	25.0	25.0	85300.0	85300.0
r1933	25.0	25.0	85300.0	85300.0
r1934	25.0	25.0	85300.0	85300.0
r1935	25.0	25.0	85300.0	85300.0
r1936	25.0	25.0	85300.0	85300.0
r1937	25.0	25.0	85300.0	85300.0
r1938	25.0	25.0	85300.0	85300.0
r1939	25.0	25.0	85300.0	85300.0
r1940	25.0	25.0	85300.0	85300.0
r1941	25.0	25.0	85300.0	85300.0
r1942	25.0	25.0	85300.0	85300.0
r1943	25.0	25.0	85300.0	85300.0
r1944	25.0	25.0	85300.0	85300.0
r1945	25.0	25.0	85300.0	85300.0
r1946	25.0	25.0	85300.0	85300.0
r1947	25.0	25.0	85300.0	85300.0
r1948	25.0	25.0	85300.0	85300.0
r1949	25.0	25.0	85300.0	85300.0
r1950	25.0	25.0	85300.0	85300.0
r1951	25.0	25.0	85300.0	85300.0
r1952	25.0	25.0	85300.0	85300.0
r1953	25.0	25.0	85300.0	85300.0
r1954	25.0	25.0	85300.0	85300.0
r1955	25.0	25.0	85300.0	85300.0
r1956	25.0	25.0	85300.0	85300.0
r1957	25.0	25.0	85300.0	85300.0
r1958	25.0	25.0	85300.0	85300.0
r1959	25.0	25.0	85300.0	85300.0
r1960	25.0	25.0	85300.0	85300.0
r1961	25.0	25.0	85300.0	85300.0
r1962	25.0	25.0	85300.0	85300.0
r1963	25.0	25.0	85300.0	85300.0
r1964	25.0	25.0	85300.0	85300.0
r1965	25.0	25.0	85300.0	85300.0
r1966	25.0	25.0	85300.0	85300.0
r1967	25.0	25.0	85300.0	85300.0
r1968	25.0	25.0	85300.0	85300.0
r1969	25.0	25.0	85300.0	85300.0
r1970	25.0	25.0	85300.0	85300.0
r1971	25.0	25.0	85300.0	85300.0
r1972	25.0	25.0	85300.0	85300.0
r1973	25.0	25.0	85300.0	85300.0
r1974	25.0	25.0	85300.0	85300.0
r1975	25.0	25.0	85300.0	85300.0
r1976	25.0	25.0	85300.0	85300.0
r1977	25.0	25.0	85300.0	85300.0
r1978	25.0	25.0	85300.0	85300.0
r1979	25.0	25.0	85300.0	85300.0
r1980	25.0	25.0	85300.0	85300.0
r1981	25.0	25.0	85300.0	85300.0
r1982	25.0	25.0	85300.0	85300.0
r1983	25.0	25.0	85300.0	85300.0
r1984	25.0	25.0	85300.0	85300.0
r1985	25.0	25.0	85300.0	85300.0
r1986	25.0	25.0	85300.0	85300.0
r1987	25.0	25.0	85300.0	85300.0
r1988	25.0	25.0	85300.0	85300.0
r1989	25.0	25.0	85300.0	85300.0
r1990	25.0	25.0	85300.0	85300.0
r1991	25.0	25.0	85300.0	85300.0
r1992	25.0	25.0	85300.0	85300.0
r1993	25.0	25.0	85300.0	85300.0
r1994	25.0	25.0	85300.0	85300.0
r1995	25.0	25.0	85300.0	85300.0
r1996	25.0	25.0	85300.0	85300.0
r1997	25.0	25.0	85300.0	85300.0
r1998	25.0	25.0	85300.0	85300.0
r1999	25.0	25.0	85300.0	85300.0
r2000	25.0	25.0	85300.0	85300.0
r2001	25.0	25.0	85300.0	85300.0
r2002	25.0	25.0	85300.0	85300.0
r2003	25.0	25.0	85300.0	85300.0
r2004	25.0	25.0	85300.0	85300.0
r2005	25.0	25.0	85300.0	85300.0
r2006	25.0	25.0	85300.0	85300.0
r2007	25.0	25.0	85300.0	85300.0
r2008	25.0	25.0	85300.0	85300.0
r2009	25.0	25.0	85300.0	85300.0
r2010	25.0	25.0	85300.0	85300.0
r2011	25.0	25.0	85300.0	85300.0
r2012	25.0	25.0	85300.0	85300.0
r2013	25.0	25.0	85300.0	85300.0
r2014	25.0	25.0	85300.0	85300.0
r2015	25.0	25.0	85300.0	85300.0
r2016	25.0	25.0	85300.0	85300.0
r2017	25.0	25.0	85300.0	85300.0
r2018	25.0	25.0	85300.0	85300.0
r2019	25.0	25.0	85300.0	85300.0
r2020	25.0	25.0	85300.0	85300.0
r2021	25.0	25.0	85300.0	85300.0
r2022	25.0	25.0	85300.0	85300.0
r2023	25.0	25.0	85300.0	85300.0
r2024	25.0	25.0	85300.0	85300.0
r2026	25.0	25.0	85300.0	85300.0
r2027	25.0	25.0	85300.0	85300.0
r2028	25.0	25.0	85300.0	85300.0
r2029	25.0	25.0	85300.0	85300.0
r2030	25.0	25.0	85300.0	85300.0
r2031	25.0	25.0	85300.0	85300.0
r2032	25.0	25.0	85300.0	85300.0
r2034	25.0	25.0	85300.0	85300.0
r2035	25.0	25.0	85300.0	85300.0
r2036	25.0	25.0	85300.0	85300.0
r2037	25.0	25.0	85300.0	85300.0
r2038	25.0	25.0	85300.0	85300.0
r2039	25.0	25.0	85300.0	85300.0
r2040	25.0	25.0	85300.0	85300.0
r2041	25.0	25.0	85300.0	85300.0
r2042	25.0	25.0	85300.0	85300.0
r2043	25.0	25.0	85300.0	85300.0
r2044	25.0	25.0	85300.0	85300.0
r2045	25.0	25.0	85300.0	85300.0
r2046	25.0	25.0	85300.0	85300.0
r2047	25.0	25.0	85300.0	85300.0
r2048	25.0	25.0	85300.0	85300.0
r2049	25.0	25.0	85300.0	85300.0
r2050	25.0	25.0	85300.0	85300.0
r2051	25.0	25.0	85300.0	85300.0
r2052	25.0	25.0	85300.0	85300.0
r2053	25.0	25.0	85300.0	85300.0
r2054	25.0	25.0	85300.0	85300.0
r2055	25.0	25.0	85300.0	85300.0
r2056	25.0	25.0	85300.0	85300.0
r2057	25.0	25.0	85300.0	85300.0
r2058	25.0	25.0	85300.0	85300.0
r2059	25.0	25.0	85300.0	85300.0
r2060	25.0	25.0	85300.0	85300.0
r2061	25.0	25.0	85300.0	85300.0
r2062	25.0	25.0	85300.0	85300.0
r2063	25.0	25.0	85300.0	85300.0
r2064	25.0	25.0	85300.0	85300.0
r2065	25.0	25.0	85300.0	85300.0
r2066	25.0	25.0	85300.0	85300.0
r2067	25.0	25.0	85300.0	85300.0
r2068	25.0	25.0	85300.0	85300.0
r2069	25.0	25.0	85300.0	85300.0
r2070	25.0	25.0	85300.0	85300.0
r2071	25.0	25.0	85300.0	85300.0
SERALANaEx	25.0	25.0	85300.0	85300.0
SERASNNaEx	25.0	25.0	85300.0	85300.0
SERCYSNaEx	25.0	25.0	85300.0	85300.0
SERGLNNaEx	25.0	25.0	85300.0	85300.0
SERt4	25.0	25.0	85300.0	85300.0
SERTHRNaEx	25.0	25.0	85300.0	85300.0
SO4CLtex	25.0	25.0	85300.0	85300.0
SO4HCOtex	25.0	25.0	85300.0	85300.0
SO4OXAtex2	25.0	25.0	85300.0	85300.0
SUCCt4_3	25.0	25.0	85300.0	85300.0
TAUBETAtc	25.0	25.0	85300.0	85300.0
TCHOLAt	25.0	25.0	85300.0	85300.0
THMMPt4	25.0	25.0	85300.0	85300.0
THMt3	25.0	25.0	85300.0	85300.0
THMTPt	25.0	25.0	85300.0	85300.0
THRALANaEx	25.0	25.0	85300.0	85300.0
THRASNNaEx	25.0	25.0	85300.0	85300.0
THRCYSNaEx	25.0	25.0	85300.0	85300.0
THRGLNNaEx	25.0	25.0	85300.0	85300.0
THRSERNaEx	25.0	25.0	85300.0	85300.0
THRt4	25.0	25.0	85300.0	85300.0
THYMDt1	25.0	25.0	85300.0	85300.0
THYMt	25.0	25.0	85300.0	85300.0
TRIODTHYt	25.0	25.0	85300.0	85300.0
TRPt4	25.0	25.0	85300.0	85300.0
TTDCAtr	25.0	25.0	85300.0	85300.0
TYRt4	25.0	25.0	85300.0	85300.0
URAt	25.0	25.0	85300.0	85300.0
UREAt	25.0	25.0	85300.0	85300.0
VALLAT1tc	25.0	25.0	85300.0	85300.0
VALt4	25.0	25.0	85300.0	85300.0
VALtec	25.0	25.0	85300.0	85300.0
HCO3E	25.0	25.0	85300.0	85300.0
HCO3Em	25.0	25.0	85300.0	85300.0
P5CRx	55.0	55.0	370000.0	370000.0
DASCBR	150.0	150.0	50000.0	50000.0
GTHDH	25.0	25.0	27000.0	27000.0
HSD17B42x_cho	25.0	25.0	85300.0	85300.0
HSD17B4x_cho	25.0	25.0	85300.0	85300.0
r0743	25.0	25.0	85300.0	85300.0
RE1834C	25.0	25.0	85300.0	85300.0
RE1835C	25.0	25.0	85300.0	85300.0
RE2649M	25.0	25.0	85300.0	85300.0
ACACT1x	2.1	2.1	165000.0	165000.0
C3STDH1r	25.0	25.0	76500.0	76500.0
C3STKR2r	25.0	25.0	85300.0	85300.0
CHOLESACATc	25.0	25.0	85300.0	85300.0
HMGLm	0.127	0.127	32500.0	32500.0
HMGLx	0.127	0.127	32500.0	32500.0
SOAT11_cho	25.0	25.0	85300.0	85300.0
SOAT12_cho	25.0	25.0	85300.0	85300.0
PNTEH	25.0	25.0	85300.0	85300.0
DESAT16_2	25.0	25.0	47500.0	47500.0
DESAT18_3	0.35	0.35	47500.0	47500.0
DESAT18_4	0.35	0.35	47500.0	47500.0
DESAT18_5	0.35	0.35	47500.0	47500.0
DESAT20_1	25.0	25.0	47500.0	47500.0
DESAT20_2	25.0	25.0	47500.0	47500.0
FAEL183_cho	25.0	25.0	85300.0	85300.0
FAEL184_cho	25.0	25.0	85300.0	85300.0
FAEL204_cho	25.0	25.0	85300.0	85300.0
FAEL205_cho	25.0	25.0	85300.0	85300.0
RE0344C	25.0	25.0	85300.0	85300.0
RE0577C	25.0	25.0	85300.0	85300.0
RE0578C	25.0	25.0	85300.0	85300.0
RE0579C	25.0	25.0	85300.0	85300.0
RE3241R	25.0	25.0	85300.0	85300.0
r0208	25.0	25.0	85300.0	85300.0
TRIOK	25.0	25.0	85300.0	85300.0
UDPG4E	33.8	4.5	78000.0	85300.0
GLNS	7.1	7.1	212000.0	212000.0
GLUN	25.0	25.0	85300.0	85300.0
r0245	25.0	25.0	85300.0	85300.0
NACHEX10ly	25.0	25.0	116000.0	116000.0
NACHEX11ly	25.0	25.0	116000.0	116000.0
NACHEX12ly	25.0	25.0	116000.0	116000.0
NACHEX13ly	25.0	25.0	116000.0	116000.0
NACHEX14ly	25.0	25.0	116000.0	116000.0
NACHEX15ly	25.0	25.0	116000.0	116000.0
NACHEX16ly	25.0	25.0	116000.0	116000.0
NACHEX17ly	25.0	25.0	116000.0	116000.0
NACHEX18ly	25.0	25.0	116000.0	116000.0
NACHEX19ly	25.0	25.0	116000.0	116000.0
NACHEX20ly	25.0	25.0	116000.0	116000.0
NACHEX21ly	25.0	25.0	116000.0	116000.0
NACHEX22ly	25.0	25.0	116000.0	116000.0
NACHEX23ly	25.0	25.0	116000.0	116000.0
NACHEX24ly	25.0	25.0	116000.0	116000.0
NACHEX25ly	25.0	25.0	116000.0	116000.0
NACHEX26ly	25.0	25.0	116000.0	116000.0
DOLK	25.0	25.0	85300.0	85300.0
DOLPMT	25.0	25.0	85300.0	85300.0
DPPS	25.0	25.0	85300.0	85300.0
F6T2g	25.0	25.0	85300.0	85300.0
F6T3g	25.0	25.0	85300.0	85300.0
F6T4g	25.0	25.0	85300.0	85300.0
F6T5g	25.0	25.0	85300.0	85300.0
F6T6g	25.0	25.0	85300.0	85300.0
G12MT1_cho	25.0	25.0	85300.0	85300.0
G12MT2_cho	25.0	25.0	85300.0	85300.0
G13MT_cho	25.0	25.0	85300.0	85300.0
G14N10g	25.0	25.0	85300.0	85300.0
G14N11g	25.0	25.0	85300.0	85300.0
G14N12g	25.0	25.0	85300.0	85300.0
G14N13g	25.0	25.0	85300.0	85300.0
G14N14g	25.0	25.0	85300.0	85300.0
G14N15g	25.0	25.0	85300.0	85300.0
G14N16g	25.0	25.0	85300.0	85300.0
G14N17g	25.0	25.0	85300.0	85300.0
G14N18g	25.0	25.0	85300.0	85300.0
G14N19g	25.0	25.0	85300.0	85300.0
G14N1g	25.0	25.0	85300.0	85300.0
G14N20g	25.0	25.0	85300.0	85300.0
G14N21g	25.0	25.0	85300.0	85300.0
G14N2g	25.0	25.0	85300.0	85300.0
G14N3g	25.0	25.0	85300.0	85300.0
G14N4g	25.0	25.0	85300.0	85300.0
G14N5g	25.0	25.0	85300.0	85300.0
G14N6g	25.0	25.0	85300.0	85300.0
G14N7g	25.0	25.0	85300.0	85300.0
G14N8g	25.0	25.0	85300.0	85300.0
G14N9g	25.0	25.0	85300.0	85300.0
GLCNACT_cho	25.0	25.0	85300.0	85300.0
M1316M2g	25.0	25.0	85300.0	85300.0
M13N14N3T1g	25.0	25.0	85300.0	85300.0
M13N14N3T2g	25.0	25.0	85300.0	85300.0
M13N14N3T3g	25.0	25.0	85300.0	85300.0
M13N14N3T4g	25.0	25.0	85300.0	85300.0
M13N4T1g	25.0	25.0	85300.0	85300.0
M13N4T2g	25.0	25.0	85300.0	85300.0
M13N4T3g	25.0	25.0	85300.0	85300.0
M1613N1614N3T1g	25.0	25.0	85300.0	85300.0
M1613N1614N3T2g	25.0	25.0	85300.0	85300.0
M1613N3xN3T1g	25.0	25.0	85300.0	85300.0
M1613N3xN3T2g	25.0	25.0	85300.0	85300.0
M16N1216N3T1g	25.0	25.0	85300.0	85300.0
M16N1216N3T2g	25.0	25.0	85300.0	85300.0
M16N12N3T1g	25.0	25.0	85300.0	85300.0
M16N12N3T2g	25.0	25.0	85300.0	85300.0
M16N16N3T1g	25.0	25.0	85300.0	85300.0
M16N16N3T2g	25.0	25.0	85300.0	85300.0
M16N6T1g	25.0	25.0	85300.0	85300.0
M16N6T2g	25.0	25.0	85300.0	85300.0
M16N6T3g	25.0	25.0	85300.0	85300.0
M16NT1g	25.0	25.0	85300.0	85300.0
S23TN10g	25.0	25.0	85300.0	85300.0
S23TN11g	25.0	25.0	85300.0	85300.0
S23TN12g	25.0	25.0	85300.0	85300.0
S23TN13g	25.0	25.0	85300.0	85300.0
S23TN14g	25.0	25.0	85300.0	85300.0
S23TN15g	25.0	25.0	85300.0	85300.0
S23TN16g	25.0	25.0	85300.0	85300.0
S23TN17g	25.0	25.0	85300.0	85300.0
S23TN18g	25.0	25.0	85300.0	85300.0
S23TN19g	25.0	25.0	85300.0	85300.0
S23TN20g	25.0	25.0	85300.0	85300.0
S23TN21g	25.0	25.0	85300.0	85300.0
S23TN22g	25.0	25.0	85300.0	85300.0
S23TN2g	25.0	25.0	85300.0	85300.0
S23TN3g	25.0	25.0	85300.0	85300.0
S23TN4g	25.0	25.0	85300.0	85300.0
S23TN5g	25.0	25.0	85300.0	85300.0
S23TN6g	25.0	25.0	85300.0	85300.0
S23TN7g	25.0	25.0	85300.0	85300.0
S23TN8g	25.0	25.0	85300.0	85300.0
S23TN9g	25.0	25.0	85300.0	85300.0
DNADDP	25.0	25.0	390000.0	390000.0
NACPRT	25.0	25.0	85300.0	85300.0
NADDP	25.0	25.0	85300.0	85300.0
NMNS	0.02	0.02	85300.0	85300.0
RNMK	25.0	25.0	170000.0	170000.0
THD1m	25.0	283.0	6400000.0	85300.0
ACGPID_cho	25.0	25.0	85300.0	85300.0
GPIAT_cho	25.0	25.0	85300.0	85300.0
GPIDA2er_cho	25.0	25.0	85300.0	85300.0
GPIDAer_cho	25.0	25.0	85300.0	85300.0
H2ETer_cho	25.0	25.0	85300.0	85300.0
H3ETer_cho	25.0	25.0	85300.0	85300.0
H4ETer_cho	25.0	25.0	85300.0	85300.0
H6_ET2er_cho	25.0	25.0	85300.0	85300.0
H6_ETer_cho	25.0	25.0	85300.0	85300.0
H7_ETer_cho	25.0	25.0	85300.0	85300.0
H7_TAer_cho	25.0	25.0	85300.0	85300.0
H7ET2er_cho	25.0	25.0	85300.0	85300.0
H8TAer_cho	25.0	25.0	85300.0	85300.0
PI3PP_cho	25.0	25.0	85300.0	85300.0
PIACGT_cho	25.0	25.0	85300.0	85300.0
RE1957R	25.0	25.0	85300.0	85300.0
RE2972M	25.0	25.0	85300.0	85300.0
RE2973N	25.0	25.0	85300.0	85300.0
RE3273C	25.0	25.0	85300.0	85300.0
CTPS2	14.0	14.0	128000.0	128000.0
RE0453N	25.0	25.0	85300.0	85300.0
RE1530M	25.0	25.0	85300.0	85300.0
RE2954C	25.0	25.0	85300.0	85300.0
URIK1	25.0	25.0	110000.0	110000.0
CAT	25.0	25.0	85300.0	85300.0
SPODM	40000.0	40000.0	60000.0	60000.0
SPODMn	40000.0	40000.0	60000.0	60000.0
SPODMx	40000.0	40000.0	60000.0	60000.0
URPT	25.0	25.0	85300.0	85300.0
ASAH1_cho	25.0	25.0	85300.0	85300.0
B3GNT35g_cho	25.0	25.0	85300.0	85300.0
B3GNT37g_cho	25.0	25.0	85300.0	85300.0
DHCRD1_cho	25.0	25.0	85300.0	85300.0
DHCRD2_cho	25.0	25.0	85300.0	85300.0
DSAT_cho	25.0	25.0	85300.0	85300.0
GALC_cho	25.0	25.0	85300.0	85300.0
GBA_cho	25.0	25.0	85300.0	85300.0
GBAl_cho	25.0	25.0	85300.0	85300.0
RE2675C	25.0	25.0	85300.0	85300.0
SBPP1er	25.0	25.0	85300.0	85300.0
SBPP3er	25.0	25.0	85300.0	85300.0
SERPT	0.15	0.15	480000.0	480000.0
SIAT4Bg_cho	25.0	25.0	85300.0	85300.0
SLCBK1	25.0	25.0	85300.0	85300.0
SMPD3l_cho	25.0	25.0	85300.0	85300.0
SMPD4_cho	25.0	25.0	85300.0	85300.0
SMPDE	25.0	25.0	85300.0	85300.0
SMS_cho	25.0	25.0	85300.0	85300.0
SPHK21c	25.0	25.0	85300.0	85300.0
SPHMDAc_cho	25.0	25.0	85300.0	85300.0
ST3GAL21g_cho	25.0	25.0	85300.0	85300.0
ST3GAL22g_cho	25.0	25.0	85300.0	85300.0
ST3GAL23g_cho	25.0	25.0	85300.0	85300.0
ST6GALNAC21_cho	25.0	25.0	85300.0	85300.0
ST6GALNAC22_cho	25.0	25.0	85300.0	85300.0
ST6GALNAC23_cho	25.0	25.0	85300.0	85300.0
ST6GALNAC24_cho	25.0	25.0	85300.0	85300.0
ST6GALNAC25_cho	25.0	25.0	85300.0	85300.0
ST6GALNAC27_cho	25.0	25.0	85300.0	85300.0
ST6GALNAC31_cho	25.0	25.0	85300.0	85300.0
ST6GALNAC62_cho	25.0	25.0	85300.0	85300.0
UGCG_cho	25.0	25.0	85300.0	85300.0
UGCGc	25.0	25.0	85300.0	85300.0
DPMVDc	25.0	25.0	85300.0	85300.0
HMGCOARc	25.0	25.0	85300.0	85300.0
MEVK1c	25.0	25.0	85300.0	85300.0
PMEVKc	25.0	25.0	85300.0	85300.0
DHEASULT	2.0	2.0	51565.0	51565.0
HSD17B7r	5.8	5.8	71500.0	71500.0
HSD3B11r	25.0	25.0	85300.0	85300.0
HSD3B12r	25.0	25.0	85300.0	85300.0
HSD3B13r	25.0	25.0	85300.0	85300.0
P45011A1m	0.4585	0.4585	312500.0	312500.0
P45011B11m	0.85	0.85	592500.0	592500.0
P45011B12m	0.167	0.167	592500.0	592500.0
P45011B21m	0.85	0.85	592500.0	592500.0
PRGNLONESULT	25.0	25.0	51565.0	51565.0
SR5AR2r	25.0	25.0	85300.0	85300.0
SR5ARr	25.0	25.0	85300.0	85300.0
STS1	6.48	6.48	191500.0	191500.0
STS2	25.0	25.0	191500.0	191500.0
STS3	25.0	25.0	191500.0	191500.0
STS4	25.0	25.0	191500.0	191500.0
UGT1A1r	0.17917	0.17917	55250.0	55250.0
UGT1A2r	0.17917	0.17917	55250.0	55250.0
UGT1A4r	0.17917	0.17917	55250.0	55250.0
UGT1A6r	0.17917	0.17917	55250.0	55250.0
CERT2gt_cho	25.0	25.0	85300.0	85300.0
H2Otg	25.0	25.0	85300.0	85300.0
UGLCNACtg	25.0	25.0	85300.0	85300.0
ATPasel	217.0	217.0	359500.0	359500.0
IDOURtly	25.0	25.0	85300.0	85300.0
AGPAT1_cho	25.0	25.0	85300.0	85300.0
DGAT_cho	25.0	25.0	85300.0	85300.0
GPAM_cho	25.0	25.0	85300.0	85300.0
LPS_cho	25.0	25.0	85300.0	85300.0
LPS2_cho	25.0	25.0	85300.0	85300.0
LPS3_cho	25.0	25.0	85300.0	85300.0
LPSe_cho	25.0	25.0	85300.0	85300.0
MOGAT_cho	25.0	25.0	85300.0	85300.0
PPAP_cho	25.0	25.0	85300.0	85300.0
RAI3	25.0	25.0	85300.0	85300.0
RDH1	0.18	0.18	53000.0	85300.0
RDH1a	0.18	0.18	53000.0	85300.0
RDH2a	0.3	0.3	53000.0	85300.0
RDH3a	0.3	0.3	53000.0	85300.0
RETH1	25.0	25.0	85300.0	85300.0
RETH1e	25.0	25.0	85300.0	85300.0
RETH2	25.0	25.0	85300.0	85300.0
RETH2e	25.0	25.0	85300.0	85300.0
RETHe	25.0	25.0	85300.0	85300.0
UGT1A5r2	0.17917	0.17917	55250.0	55250.0
ADMDC	6.0	6.0	56000.0	56000.0
ARD1_cho	25.0	25.0	85300.0	85300.0
ARGDCm	25.0	25.0	88000.0	88000.0
ARS_cho	25.0	25.0	85300.0	85300.0
DDPGAm	25.0	0.0121	73825.0	85300.0
G5SADr	25.0	25.0	85300.0	85300.0
G5SADrm	25.0	25.0	85300.0	85300.0
HPROxm	1.6	1.6	142000.0	142000.0
HPROym	25.0	25.0	85300.0	85300.0
MDRPD	25.0	25.0	85300.0	85300.0
MTAP	25.0	25.0	72500.0	72500.0
MTRI	25.0	25.0	85300.0	85300.0
P5CR	55.0	55.0	370000.0	370000.0
PHCHGSm	25.0	25.0	85300.0	85300.0
PROD2	25.0	25.0	55000.0	55000.0
UNK3	25.0	25.0	85300.0	85300.0
FBA2	10.8	1.48333	95500.0	85300.0
FBP26	0.1	0.1	12000.0	12000.0
PFK26	0.14	0.14	120000.0	120000.0
PMANM	25.0	4.4	29000.0	85300.0
SBTR	1.275	1.275	35800.0	35800.0
GGLUCT	25.0	25.0	25250.0	25250.0
GTHP	24.5	25.0	34000.0	85300.0
GTHPm	24.5	25.0	34000.0	85300.0
OPAHir	0.117	0.117	292500.0	292500.0
r0022	25.0	25.0	85300.0	85300.0
GLYCLm	25.0	25.0	85300.0	85300.0
SERR	25.0	25.0	85300.0	85300.0
THRA	25.0	25.0	85300.0	85300.0
HISD	25.0	25.0	243000.0	243000.0
IZPN	25.0	25.0	85300.0	85300.0
MACOXO	45.3	45.3	110000.0	110000.0
MHISOR	25.0	25.0	117500.0	117500.0
URCN	25.0	25.0	120000.0	120000.0
2OXOADOXm	25.0	25.0	50000.0	50000.0
AAPSAS	25.0	25.0	85300.0	85300.0
AASAD3	25.0	25.0	160000.0	160000.0
AASAD3m	25.0	25.0	160000.0	160000.0
AATAi	25.0	25.0	98000.0	98000.0
AHC	1908.0	6666.0	190000.0	85300.0
MCLOR	65.0	2330.0	137000.0	85300.0
MCPST	165.0	165.0	33500.0	33500.0
METAT	6.915	6.915	52000.0	52000.0
34DHOXPEGOX	1.03333	0.717	81500.0	85300.0
DOPACHRMISO	25.0	25.0	85300.0	85300.0
FALDH	25.0	25.0	85300.0	85300.0
MAOX	4.0	4.0	200000.0	200000.0
NRPPHRSULT	25.0	25.0	68000.0	68000.0
RE0912C	25.0	25.0	85300.0	85300.0
TYROX	25.0	25.0	85300.0	85300.0
TYROXDAc	4.0	4.0	200000.0	200000.0
TYRTA	0.25	1.2	107000.0	85300.0
TYRTAm	0.25	1.2	107000.0	85300.0
3HBCOAHLm	25.0	25.0	36000.0	36000.0
ACACT10m	29.5	2.1	165000.0	85300.0
ACOAD10m	25.0	25.0	179000.0	179000.0
ACOAD8m	10.0	10.0	170000.0	170000.0
ACOAD9m	25.0	25.0	179000.0	179000.0
ECOAH12m	25.0	25.0	156500.0	85300.0
ECOAH9m	25.0	25.0	156500.0	85300.0
HACD9m	1817.0	510.0	108000.0	85300.0
HIBDm	25.0	25.0	80000.0	85300.0
ILEOX	25.0	25.0	85300.0	85300.0
MMCDm	25.0	25.0	287500.0	287500.0
MMSAD1m	1.1	1.1	191000.0	191000.0
OCOAT1m	98.3	1250.0	51000.0	85300.0
OIVD1m	3.15	3.15	85300.0	85300.0
OIVD2m	3.15	3.15	85300.0	85300.0
OIVD3m	3.15	3.15	85300.0	85300.0
PPCOACm	5.0	5.0	670000.0	670000.0
r0643	25.0	25.0	85300.0	85300.0
ASNN	25.0	25.0	85300.0	85300.0
ASPTA	322.0	574.0	91000.0	85300.0
r0085	25.0	25.0	85300.0	85300.0
ACGALK	25.0	25.0	85300.0	85300.0
ACNAMPH	25.0	25.0	85300.0	85300.0
CMPSAS	32.0	32.0	125500.0	125500.0
r0013	25.0	25.0	85300.0	85300.0
UAG4E	62300.0	247.9	62000.0	85300.0
UAGALDP	25.0	25.0	85300.0	85300.0
B3GALTg_cho	25.0	25.0	85300.0	85300.0
B3GNT310g_cho	25.0	25.0	85300.0	85300.0
B3GNT311g_cho	25.0	25.0	85300.0	85300.0
B3GNT312g_cho	25.0	25.0	85300.0	85300.0
B3GNT313g_cho	25.0	25.0	85300.0	85300.0
B3GNT314g_cho	25.0	25.0	85300.0	85300.0
B3GNT315g_cho	25.0	25.0	85300.0	85300.0
ST3GAL61g_cho	25.0	25.0	85300.0	85300.0
ST3GAL62g_cho	25.0	25.0	85300.0	85300.0
PNTK	2.12	2.12	48000.0	48000.0
CBR2	25.0	25.0	85300.0	85300.0
GGT6	25.0	25.0	98000.0	85300.0
LTA4H	2.08	2.08	59000.0	59000.0
LTC4Sr	25.0	25.0	85300.0	85300.0
PGESc	25.0	25.0	85300.0	85300.0
PGS	25.0	25.0	72000.0	72000.0
PGSr	25.0	25.0	72000.0	72000.0
RE3012R	25.0	25.0	85300.0	85300.0
FTHFCL	3.33	3.33	26000.0	26000.0
GGH_10FTHF5GLUe	25.0	25.0	85300.0	85300.0
GGH_10FTHF5GLUl	25.0	25.0	85300.0	85300.0
GGH_10FTHF6GLUe	25.0	25.0	85300.0	85300.0
GGH_10FTHF6GLUl	25.0	25.0	85300.0	85300.0
GGH_10FTHF7GLUe	25.0	25.0	85300.0	85300.0
GGH_10FTHF7GLUl	25.0	25.0	85300.0	85300.0
GGH_5DHFe	25.0	25.0	85300.0	85300.0
GGH_5DHFl	25.0	25.0	85300.0	85300.0
GGH_5THFe	25.0	25.0	85300.0	85300.0
GGH_5THFl	25.0	25.0	85300.0	85300.0
GGH_6DHFe	25.0	25.0	85300.0	85300.0
GGH_6DHFl	25.0	25.0	85300.0	85300.0
GGH_6THFe	25.0	25.0	85300.0	85300.0
GGH_6THFl	25.0	25.0	85300.0	85300.0
GGH_7DHFe	25.0	25.0	85300.0	85300.0
GGH_7DHFl	25.0	25.0	85300.0	85300.0
GGH_7THFe	25.0	25.0	85300.0	85300.0
GGH_7THFl	25.0	25.0	85300.0	85300.0
MTHFC	25.0	25.0	45000.0	85300.0
MTHFCm	25.0	25.0	45000.0	85300.0
MTHFD2	25.0	25.0	101000.0	85300.0
MTHFD2m	25.0	25.0	101000.0	85300.0
r0792	25.0	25.0	85300.0	85300.0
CDS_cho	25.0	25.0	85300.0	85300.0
CEPTE_cho	25.0	25.0	85300.0	85300.0
CHOLK	71.5	71.5	52000.0	52000.0
DAGK_cho	25.0	25.0	85300.0	85300.0
DAGKn_cho	25.0	25.0	85300.0	85300.0
DHAK	25.0	25.0	85300.0	85300.0
ETHAK	0.00016	0.00016	87000.0	87000.0
GLYKm	1670.0	1670.0	200000.0	200000.0
GPDDA1	3.2	3.2	50000.0	50000.0
LPASE_cho	25.0	25.0	85300.0	85300.0
PAFH_cho	25.0	25.0	85300.0	85300.0
PAFHe_cho	25.0	25.0	85300.0	85300.0
PAFS_cho	25.0	25.0	85300.0	85300.0
PCHOLP_cho	25.0	25.0	85300.0	85300.0
PCHOLPg_cho	25.0	25.0	85300.0	85300.0
PCHOLPm_cho	25.0	25.0	85300.0	85300.0
PCHOLPr_cho	25.0	25.0	85300.0	85300.0
PETOHMm_cho	25.0	25.0	85300.0	85300.0
PI4P5K_cho	25.0	25.0	85300.0	85300.0
PIK4_cho	25.0	25.0	85300.0	85300.0
PLA2_2_cho	25.0	25.0	85300.0	85300.0
PLA2_2e_cho	25.0	25.0	85300.0	85300.0
PSSA1_cho	25.0	25.0	85300.0	85300.0
PSSA2_cho	25.0	25.0	85300.0	85300.0
RE3301C	25.0	25.0	85300.0	85300.0
BILIRED	25.0	25.0	37500.0	37500.0
BILIRED2	25.0	25.0	85300.0	85300.0
GLCAASE1ly	25.0	25.0	300000.0	300000.0
GLCNACASE1ly	25.0	25.0	110500.0	110500.0
GLCNACASE2ly	25.0	25.0	110500.0	110500.0
GLCNACASE3ly	25.0	25.0	110500.0	110500.0
GLCNACASE4ly	25.0	25.0	110500.0	110500.0
GLCNACASE5ly	25.0	25.0	110500.0	110500.0
HS1ly	25.0	25.0	100000.0	100000.0
HS2ly	25.0	25.0	100000.0	100000.0
HS3ly	25.0	25.0	100000.0	100000.0
HS4ly	25.0	25.0	100000.0	100000.0
HSAT1ly	25.0	25.0	240000.0	240000.0
HSAT2ly	25.0	25.0	240000.0	240000.0
HSAT3ly	25.0	25.0	240000.0	240000.0
HSAT4ly	25.0	25.0	240000.0	240000.0
IDOAASE1ly	25.0	25.0	71000.0	71000.0
IDOAASE2ly	25.0	25.0	71000.0	71000.0
IDOAASE3ly	25.0	25.0	71000.0	71000.0
S6TASE1ly	25.0	25.0	86000.0	85300.0
S6TASE2ly	25.0	25.0	86000.0	85300.0
S6TASE3ly	25.0	25.0	86000.0	85300.0
NACHEX27ly	25.0	25.0	116000.0	116000.0
MI123456PP	25.0	25.0	85300.0	85300.0
MI13456PK	25.0	25.0	85300.0	85300.0
MI1345PP	25.0	25.0	72500.0	72500.0
MI134P4P	25.0	25.0	85300.0	85300.0
MI134PK_5	25.0	25.0	85300.0	85300.0
MI145PK	25.0	25.0	58000.0	58000.0
MI145PP	340.0	340.0	72500.0	72500.0
MI14P4P	25.0	25.0	85300.0	85300.0
MI1PP	25.0	25.0	60000.0	60000.0
MI3PP	25.0	25.0	60000.0	60000.0
MI3PS	25.0	25.0	85300.0	85300.0
MI4PK	25.0	25.0	85300.0	85300.0
MI4PP	25.0	25.0	60000.0	60000.0
MINOHPK	25.0	25.0	85300.0	85300.0
MINOHPKn	25.0	25.0	85300.0	85300.0
PI345P5P_cho	25.0	25.0	85300.0	85300.0
PI34P3P	25.0	25.0	85300.0	85300.0
PI34P3Pn_cho	25.0	25.0	85300.0	85300.0
PI34P4P	25.0	25.0	85300.0	85300.0
PI34P5K_cho	25.0	25.0	85300.0	85300.0
PI3P3Pn_cho	25.0	25.0	85300.0	85300.0
PI3P4K_cho	25.0	25.0	85300.0	85300.0
PI3P5K_cho	25.0	25.0	85300.0	85300.0
PI45P3K_cho	25.0	25.0	85300.0	85300.0
PI45P5P_cho	25.0	25.0	85300.0	85300.0
PI4P3K_cho	25.0	25.0	85300.0	85300.0
PI5P3K_cho	25.0	25.0	85300.0	85300.0
PI5P4K_cho	25.0	25.0	85300.0	85300.0
PIK3_cho	25.0	25.0	85300.0	85300.0
PIK5_cho	25.0	25.0	85300.0	85300.0
PMI12346PH	0.2	0.2	25000.0	25000.0
PMI12346PHn	0.2	0.2	25000.0	25000.0
ADK1	879.0	783.0	22550.0	85300.0
ADK1m	879.0	783.0	22550.0	85300.0
ADKd	25.0	25.0	22550.0	85300.0
ADNCYC	1180.0	1180.0	132500.0	132500.0
ADPRDP	11.4	11.4	54000.0	54000.0
ADSK	4.4	4.4	156000.0	156000.0
ADSS	5.5	5.5	97500.0	97500.0
AMPDA	25.0	25.0	85300.0	85300.0
ATPH1e	860.0	860.0	64000.0	64000.0
ATPH2e	25.0	25.0	64000.0	64000.0
CYTDK1	25.0	25.0	85300.0	85300.0
CYTK1	130.0	140.0	24465.0	85300.0
CYTK10	130.0	72.0	24465.0	85300.0
CYTK10n	130.0	72.0	24465.0	85300.0
CYTK11	73.0	51.5	24465.0	85300.0
CYTK11n	73.0	51.5	24465.0	85300.0
CYTK12	73.0	51.5	24465.0	85300.0
CYTK12n	73.0	51.5	24465.0	85300.0
CYTK13	73.0	51.5	24465.0	85300.0
CYTK13n	73.0	51.5	24465.0	85300.0
CYTK14	73.0	111.0	24465.0	85300.0
CYTK14n	73.0	111.0	24465.0	85300.0
CYTK1n	130.0	140.0	24465.0	85300.0
CYTK2	73.0	140.0	24465.0	85300.0
CYTK2n	73.0	140.0	24465.0	85300.0
CYTK3	25.0	25.0	85300.0	85300.0
CYTK5n	130.0	72.0	24465.0	85300.0
CYTK4	25.0	25.0	85300.0	85300.0
CYTK4n	73.0	51.5	24465.0	85300.0
CYTK5	73.0	72.0	24465.0	85300.0
CYTK3n	73.0	72.0	24465.0	85300.0
CYTK6	130.0	72.0	24465.0	85300.0
CYTK6n	130.0	72.0	24465.0	85300.0
CYTK7	130.0	111.0	24465.0	85300.0
CYTK7n	130.0	111.0	24465.0	85300.0
CYTK8	130.0	72.0	24465.0	85300.0
CYTK8n	130.0	72.0	24465.0	85300.0
CYTK9	130.0	72.0	24465.0	85300.0
CYTK9n	130.0	72.0	24465.0	85300.0
DADA	25.0	25.0	85300.0	85300.0
DADNK	0.84	0.84	50000.0	50000.0
DURIK1	25.0	25.0	85300.0	85300.0
GMPS2	0.43	0.43	122500.0	122500.0
GUACYC	290.0	290.0	157500.0	157500.0
NDP10ex	25.0	25.0	60000.0	60000.0
NDP3ex	25.0	25.0	60000.0	60000.0
NDP7ex	25.0	25.0	60000.0	60000.0
NDP8	25.0	25.0	60000.0	60000.0
NDP8ex	25.0	25.0	60000.0	60000.0
NDPK1	38.0	25.0	90000.0	85300.0
NDPK10	25.0	25.0	90000.0	85300.0
NDPK2	25.0	25.0	90000.0	85300.0
NDPK3	25.0	25.0	90000.0	85300.0
NDPK4	147.0	25.0	90000.0	85300.0
NDPK5	25.0	25.0	90000.0	85300.0
NDPK6	25.0	25.0	90000.0	85300.0
NDPK7	106.0	25.0	90000.0	85300.0
NDPK8	25.0	25.0	90000.0	85300.0
NDPK9	25.0	25.0	90000.0	85300.0
NTD2e	25.0	25.0	133500.0	133500.0
NTD4e	25.0	25.0	133500.0	133500.0
NTD6	25.0	25.0	133500.0	133500.0
NTD7	25.0	25.0	133500.0	133500.0
NTD8	25.0	25.0	133500.0	133500.0
NTD9	25.0	25.0	133500.0	133500.0
NTP3e	0.0076	0.0076	75000.0	75000.0
PDE1	1.78	1.78	140000.0	140000.0
PDE4	1.78	1.78	140000.0	140000.0
RNDR1	25.0	25.0	160000.0	160000.0
RNDR2	25.0	25.0	160000.0	160000.0
RNDR3	12.9	12.9	160000.0	160000.0
RNDR4	25.0	25.0	160000.0	160000.0
SADT	36.0	36.0	138000.0	138000.0
TMDK1	282.0	282.0	72000.0	72000.0
UMPK	130.0	140.0	24465.0	85300.0
UMPK2	130.0	111.0	24465.0	85300.0
UMPK2n	130.0	111.0	24465.0	85300.0
UMPK3	130.0	111.0	24465.0	85300.0
UMPK3n	130.0	111.0	24465.0	85300.0
UMPK4	130.0	111.0	24465.0	85300.0
UMPK4n	130.0	111.0	24465.0	85300.0
UMPK5	130.0	111.0	24465.0	85300.0
UMPK5n	130.0	111.0	24465.0	85300.0
UMPK6	130.0	111.0	24465.0	85300.0
UMPK6n	130.0	111.0	24465.0	85300.0
UMPK7	130.0	111.0	24465.0	85300.0
UMPK7n	130.0	111.0	24465.0	85300.0
UMPKn	25.0	25.0	85300.0	85300.0
CYTDK2	25.0	25.0	85300.0	85300.0
DADK1	25.0	25.0	85300.0	85300.0
DADK3	25.0	25.0	85300.0	85300.0
DCK1mi	25.0	25.0	85300.0	85300.0
DCTPDP	25.0	25.0	85300.0	85300.0
DCTPDPn	25.0	25.0	85300.0	85300.0
DCTPDPm	25.0	25.0	85300.0	85300.0
DTTPDP	25.0	25.0	85300.0	85300.0
DTTPDPn	25.0	25.0	85300.0	85300.0
DTTPDPm	25.0	25.0	85300.0	85300.0
DATPDP	25.0	25.0	85300.0	85300.0
NDP3g	25.0	25.0	85300.0	85300.0
URIDK2	25.0	25.0	85300.0	85300.0
XYLR_cho	25.0	25.0	85300.0	85300.0
DURAD	0.4	1.6	210000.0	85300.0
DURAD2	25.0	25.0	210000.0	85300.0
DUTPDP	25.0	25.0	85300.0	85300.0
NTD1	25.0	25.0	133500.0	133500.0
NTD2	25.0	25.0	133500.0	133500.0
NTD3	25.0	25.0	133500.0	133500.0
NTD5	25.0	25.0	133500.0	133500.0
DCK1i	25.0	25.0	85300.0	85300.0
SMOX	25.0	25.0	85300.0	85300.0
3SALACBOXL_cho	25.0	25.0	85300.0	85300.0
LCYSTCBOXL	25.0	25.0	120000.0	120000.0
RE1709N	25.0	25.0	85300.0	85300.0
RE1709C	25.0	25.0	85300.0	85300.0
RE2660C	25.0	25.0	85300.0	85300.0
THBPT4ACAMDASE	25.0	25.0	45000.0	45000.0
G6Pter	25.0	25.0	85300.0	85300.0
UDPGLCAter	25.0	25.0	85300.0	85300.0
ACt2m	25.0	25.0	85300.0	85300.0
ARGtm	25.0	25.0	85300.0	85300.0
ATPtm	25.0	25.0	85300.0	85300.0
BUTt2m	25.0	25.0	85300.0	85300.0
CHSTEROLt1	25.0	25.0	85300.0	85300.0
CITRt2m	25.0	25.0	85300.0	85300.0
CITRtm	25.0	25.0	85300.0	85300.0
CRNtim	25.0	25.0	85300.0	85300.0
DCYTtm	25.0	25.0	85300.0	85300.0
DNDPt10m	25.0	25.0	85300.0	85300.0
DNDPt11m	25.0	25.0	85300.0	85300.0
DNDPt12m	25.0	25.0	85300.0	85300.0
DNDPt13m	25.0	25.0	85300.0	85300.0
DNDPt14m	25.0	25.0	85300.0	85300.0
DNDPt15m	25.0	25.0	85300.0	85300.0
DNDPt17m	25.0	25.0	85300.0	85300.0
DNDPt18m	25.0	25.0	85300.0	85300.0
DNDPt19m	25.0	25.0	85300.0	85300.0
DNDPt1m	25.0	25.0	85300.0	85300.0
DNDPt20m	25.0	25.0	85300.0	85300.0
DNDPt21m	25.0	25.0	85300.0	85300.0
DNDPt23m	25.0	25.0	85300.0	85300.0
DNDPt25m	25.0	25.0	85300.0	85300.0
DNDPt28m	25.0	25.0	85300.0	85300.0
DNDPt2m	25.0	25.0	85300.0	85300.0
DNDPt30m	25.0	25.0	85300.0	85300.0
DNDPt31m	25.0	25.0	85300.0	85300.0
DNDPt32m	25.0	25.0	85300.0	85300.0
DNDPt37m	25.0	25.0	85300.0	85300.0
DNDPt38m	25.0	25.0	85300.0	85300.0
DNDPt39m	25.0	25.0	85300.0	85300.0
DNDPt3m	25.0	25.0	85300.0	85300.0
DNDPt40m	25.0	25.0	85300.0	85300.0
DNDPt41m	25.0	25.0	85300.0	85300.0
DNDPt42m	25.0	25.0	85300.0	85300.0
DNDPt43m	25.0	25.0	85300.0	85300.0
DNDPt44m	25.0	25.0	85300.0	85300.0
DNDPt45m	25.0	25.0	85300.0	85300.0
DNDPt46m	25.0	25.0	85300.0	85300.0
DNDPt47m	25.0	25.0	85300.0	85300.0
DNDPt48m	25.0	25.0	85300.0	85300.0
DNDPt49m	25.0	25.0	85300.0	85300.0
DNDPt4m	25.0	25.0	85300.0	85300.0
DNDPt50m	25.0	25.0	85300.0	85300.0
DNDPt51m	25.0	25.0	85300.0	85300.0
DNDPt52m	25.0	25.0	85300.0	85300.0
DNDPt53m	25.0	25.0	85300.0	85300.0
DNDPt54m	25.0	25.0	85300.0	85300.0
DNDPt55m	25.0	25.0	85300.0	85300.0
DNDPt56m	25.0	25.0	85300.0	85300.0
DNDPt57m	25.0	25.0	85300.0	85300.0
DNDPt58m	25.0	25.0	85300.0	85300.0
DNDPt59m	25.0	25.0	85300.0	85300.0
DNDPt5m	25.0	25.0	85300.0	85300.0
DNDPt60m	25.0	25.0	85300.0	85300.0
DNDPt61m	25.0	25.0	85300.0	85300.0
DNDPt62m	25.0	25.0	85300.0	85300.0
DNDPt63m	25.0	25.0	85300.0	85300.0
DNDPt6m	25.0	25.0	85300.0	85300.0
DNDPt7m	25.0	25.0	85300.0	85300.0
DNDPt8m	25.0	25.0	85300.0	85300.0
DNDPt9m	25.0	25.0	85300.0	85300.0
GLUt2m	25.0	25.0	85300.0	85300.0
Htm_cho	25.0	25.0	85300.0	85300.0
L_LACtm	25.0	25.0	85300.0	85300.0
LYStm	25.0	25.0	85300.0	85300.0
ORNt3m	25.0	25.0	85300.0	85300.0
ORNt4m	25.0	25.0	85300.0	85300.0
PEFLIPm_cho	25.0	25.0	85300.0	85300.0
PIt2m	25.0	25.0	85300.0	85300.0
PSFLIPm_cho	25.0	25.0	85300.0	85300.0
PYRtm	25.0	25.0	85300.0	85300.0
r2404	25.0	25.0	85300.0	85300.0
r0083	25.0	25.0	85300.0	85300.0
r0084	25.0	25.0	85300.0	85300.0
r0644	25.0	25.0	85300.0	85300.0
r0737	25.0	25.0	85300.0	85300.0
r0752	25.0	25.0	85300.0	85300.0
r0755	25.0	25.0	85300.0	85300.0
r0756	25.0	25.0	85300.0	85300.0
r0757	25.0	25.0	85300.0	85300.0
ACP1_FMN	119.0	119.0	90000.0	90000.0
FADDPle	25.0	25.0	85300.0	85300.0
RBFK	0.7	0.7	34200.0	34200.0
HYPOE	25.0	25.0	85300.0	85300.0
PDXPP	25.0	25.0	85300.0	85300.0
PYDAMK	6.08	6.08	40000.0	40000.0
PYDXDH	25.0	25.0	241000.0	241000.0
PYDXK	6.08	6.08	40000.0	40000.0
PYDXNK	6.08	6.08	40000.0	40000.0
PYDXPP	25.0	25.0	85300.0	85300.0
13DAMPPOX	29220.0	29220.0	200000.0	200000.0
ABUTD	7.7	7.7	155000.0	155000.0
ABUTDm	25.0	25.0	85300.0	85300.0
BAMPPALDOX	3.5	3.5	216000.0	216000.0
NBAHH_ir	25.0	25.0	125000.0	125000.0
PRPNCOAHYDm	25.0	25.0	156500.0	156500.0
r0596	25.0	25.0	85300.0	85300.0
SPMDOX	25.0	25.0	69850.0	69850.0
BACCL	0.44	0.44	82000.0	82000.0
BACCLm	0.44	0.44	82000.0	82000.0
BTND1	25.0	25.0	76250.0	76250.0
BTND1n	25.0	25.0	76250.0	76250.0
BTNDe	25.0	25.0	76250.0	76250.0
BTNDm	25.0	25.0	76250.0	76250.0
BTNPL	25.0	25.0	85300.0	85300.0
BTNPLm	25.0	25.0	85300.0	85300.0
ACOAD1fm	20.8	20.8	106000.0	106000.0
BDHm	1382.0	280.0	111000.0	85300.0
MECOALm	25.0	22.0	133000.0	85300.0
MECOAS1m	25.0	25.0	78000.0	85300.0
CSNATr	38.5	25.0	60500.0	85300.0
GLCAASE4ly	25.0	25.0	300000.0	300000.0
GLCAASE5ly	25.0	25.0	300000.0	300000.0
GLCAASE6ly	25.0	25.0	300000.0	300000.0
GLCAASE7ly	25.0	25.0	300000.0	300000.0
IDOAASE4ly	25.0	25.0	71000.0	71000.0
NACHEX1ly	25.0	25.0	116000.0	116000.0
NACHEX2ly	25.0	25.0	116000.0	116000.0
NACHEX3ly	25.0	25.0	116000.0	116000.0
NACHEX4ly	25.0	25.0	116000.0	116000.0
NACHEX5ly	25.0	25.0	116000.0	116000.0
NACHEX6ly	25.0	25.0	116000.0	116000.0
NACHEX7ly	25.0	25.0	116000.0	116000.0
NACHEX8ly	25.0	25.0	116000.0	116000.0
NACHEX9ly	25.0	25.0	116000.0	116000.0
S6TASE4ly	25.0	25.0	55000.0	85300.0
S6TASE5ly	25.0	25.0	55000.0	85300.0
S6TASE6ly	25.0	25.0	55000.0	85300.0
S6TASE7ly	25.0	25.0	55000.0	85300.0
S6TASE8ly	25.0	25.0	55000.0	85300.0
S6TASE9ly	25.0	25.0	55000.0	85300.0
ACITL	25.0	25.0	85300.0	85300.0
ACONT	25.0	25.0	84000.0	85300.0
AKGDm	25.0	25.0	50000.0	50000.0
CSm	25.0	25.0	85300.0	85300.0
ICDHxm	30.0	30.0	276500.0	276500.0
ICDHyp	138.0	138.0	53000.0	53000.0
ICDHyrm	138.0	138.0	53000.0	53000.0
MDHm	3100.0	121600.0	72000.0	85300.0
SUCD1m	192.0	25.0	110000.0	85300.0
r0060	25.0	25.0	85300.0	85300.0
r0595	25.0	25.0	85300.0	85300.0
FAS120ACP	25.0	25.0	85300.0	85300.0
ACACT4p	25.0	25.0	154000.0	154000.0
ACOAO7p	78.0	78.0	81000.0	81000.0
ADRNCPT1	25.0	25.0	274000.0	274000.0
ADRNCPT2	25.0	25.0	85300.0	85300.0
ADRNCRNt	25.0	25.0	85300.0	85300.0
ALDD21	25.0	25.0	85300.0	85300.0
ARACHCPT1	25.0	25.0	274000.0	274000.0
ARACHCPT2	25.0	25.0	85300.0	85300.0
ARACHCRNt	25.0	25.0	85300.0	85300.0
C204CPT1	25.0	25.0	274000.0	274000.0
C204CPT2	25.0	25.0	85300.0	85300.0
C226CRNt	25.0	25.0	85300.0	85300.0
CSNATer	38.5	25.0	60500.0	85300.0
DCSPTN1CPT1	25.0	25.0	274000.0	274000.0
DCSPTN1CPT2	25.0	25.0	85300.0	85300.0
DCSPTN1CRNt	25.0	25.0	85300.0	85300.0
DLNLCGCPT1	25.0	25.0	274000.0	274000.0
DLNLCGCPT2	25.0	25.0	85300.0	85300.0
DLNLCGCRNt	25.0	25.0	85300.0	85300.0
EICOSTETCPT1	25.0	25.0	274000.0	274000.0
EICOSTETCPT2	25.0	25.0	85300.0	85300.0
EICOSTETCRNt	25.0	25.0	85300.0	85300.0
FA120ACPH	25.0	25.0	52000.0	85300.0
FA140ACPH	0.02	25.0	52000.0	85300.0
FA160ACPH	25.0	25.0	52000.0	85300.0
FA180ACPH	25.0	25.0	52000.0	85300.0
FACOAL150	0.029	25.0	73500.0	85300.0
FACOAL160i	0.029	0.029	73500.0	73500.0
FACOAL161	0.029	25.0	73500.0	85300.0
FACOAL170	0.029	25.0	73500.0	85300.0
FACOAL180i	0.029	0.029	73500.0	73500.0
FACOAL1812	0.029	25.0	73500.0	85300.0
FACOAL1813	0.029	25.0	73500.0	85300.0
FACOAL181i	0.029	0.029	73500.0	73500.0
FACOAL1821	0.029	25.0	73500.0	85300.0
FACOAL1822	0.029	25.0	73500.0	85300.0
FACOAL1831	0.029	25.0	73500.0	85300.0
FACOAL1832	0.029	25.0	73500.0	85300.0
FACOAL184	0.029	25.0	73500.0	85300.0
FACOAL200	0.029	25.0	73500.0	85300.0
FACOAL203	0.029	25.0	73500.0	85300.0
FACOAL204	0.029	25.0	73500.0	85300.0
FACOAL2042	0.029	25.0	73500.0	85300.0
FACOAL205	0.029	25.0	73500.0	85300.0
FACOAL224	0.029	25.0	73500.0	85300.0
FACOAL2251	0.029	25.0	73500.0	85300.0
FACOAL2252	0.029	25.0	73500.0	85300.0
FACOAL226	0.029	25.0	73500.0	85300.0
FACOAL240	0.029	25.0	73500.0	85300.0
FACOAL244_1	0.029	25.0	73500.0	85300.0
FACOAL245_1	0.029	25.0	73500.0	85300.0
FACOAL245_2	0.029	25.0	73500.0	85300.0
FACOAL246_1	0.029	25.0	73500.0	85300.0
FACOAL260	0.029	25.0	73500.0	85300.0
FACOAL80i	25.0	25.0	97500.0	97500.0
HPDCACRNCPT1	25.0	25.0	274000.0	274000.0
HPDCACRNCPT2	25.0	25.0	85300.0	85300.0
HPDCACRNt	25.0	25.0	85300.0	85300.0
LCAT1e_cho	25.0	25.0	85300.0	85300.0
LNLCCPT1	25.0	25.0	274000.0	274000.0
LNLCCPT2	25.0	25.0	85300.0	85300.0
LNLCCRNt	25.0	25.0	85300.0	85300.0
LNLNCACPT1	25.0	25.0	274000.0	274000.0
LNLNCACPT2	25.0	25.0	85300.0	85300.0
LNLNCACRNt	25.0	25.0	85300.0	85300.0
LNLNCGCPT1	25.0	25.0	274000.0	274000.0
LNLNCGCPT2	25.0	25.0	85300.0	85300.0
LNLNCGCRNt	25.0	25.0	85300.0	85300.0
OCD11COACPT1	25.0	25.0	85300.0	85300.0
OCD11CRNCACT	25.0	25.0	85300.0	85300.0
OCD11CRNCPT2	25.0	25.0	85300.0	85300.0
PCRNtm	25.0	25.0	85300.0	85300.0
PTDCACRNCPT1	25.0	25.0	274000.0	274000.0
PTDCACRNCPT2	25.0	25.0	85300.0	85300.0
PTDCACRNt	25.0	25.0	85300.0	85300.0
PTE3x	25.0	25.0	85300.0	85300.0
PTE4x	25.0	25.0	85300.0	85300.0
r0432	25.0	25.0	85300.0	85300.0
RTOTAL2CRNCPT1	25.0	25.0	274000.0	274000.0
RTOTAL2CRNCPT2	25.0	25.0	85300.0	85300.0
RTOTAL2CRNt	25.0	25.0	85300.0	85300.0
RTOTAL3CRNCPT1	25.0	25.0	274000.0	274000.0
RTOTAL3CRNCPT2	25.0	25.0	85300.0	85300.0
RTOTAL3CRNt	25.0	25.0	85300.0	85300.0
STRDNCCPT1	25.0	25.0	274000.0	274000.0
STRDNCCPT2	25.0	25.0	85300.0	85300.0
STRDNCCRNt	25.0	25.0	85300.0	85300.0
2AMACHYD	25.0	25.0	85300.0	85300.0
AACTOOR	25.0	25.0	85300.0	85300.0
BETALDHx	261.0	261.0	230000.0	230000.0
BETALDHxm	261.0	261.0	230000.0	230000.0
GCC2am	6.08	25.0	109700.0	85300.0
GCC2bim	25.0	25.0	41250.0	41250.0
GCC2cm	574.0	649.0	111000.0	85300.0
GCCam	25.0	25.0	109700.0	85300.0
GCCbim	25.0	25.0	41250.0	41250.0
GCCcm	574.0	340.0	111000.0	85300.0
GLYOp	25.0	25.0	85300.0	85300.0
r0160	25.0	25.0	85300.0	85300.0
SERHL	25.0	25.0	85300.0	85300.0
THRD_L	25.0	25.0	153500.0	153500.0
ACYP	25.0	25.0	11300.0	11300.0
Adpgk	25.0	25.0	85300.0	85300.0
ALCD2yf	2.18333	2.18333	36250.0	36250.0
ALDD2x	19.7	19.7	216000.0	216000.0
ALDD2y	0.04	0.04	130000.0	130000.0
CAT2p	850000.0	850000.0	220000.0	220000.0
DPGase	25.0	25.0	60000.0	60000.0
DPGM	25.0	25.0	85300.0	85300.0
ETOHMO	25.0	25.0	85300.0	85300.0
FBA	59.7	2.62983	95500.0	85300.0
G6PPer	700.0	700.0	40000.0	40000.0
GAPD	70.0	25.0	98000.0	85300.0
LDH_L	65.0	2330.0	137000.0	85300.0
PGK	833.0	2633.0	48000.0	85300.0
PGM	530.0	530.0	56000.0	85300.0
PYK	1182.0	1182.0	225500.0	225500.0
TPI	1080.0	68330.0	56000.0	85300.0
RE2680G	25.0	25.0	85300.0	85300.0
AG13T10g	25.0	25.0	90000.0	90000.0
AG13T11g	25.0	25.0	90000.0	90000.0
AG13T12g	25.0	25.0	90000.0	90000.0
AG13T13g	25.0	25.0	90000.0	90000.0
AG13T14g	25.0	25.0	90000.0	90000.0
AG13T15g	25.0	25.0	90000.0	90000.0
AG13T16g	25.0	25.0	90000.0	90000.0
AG13T17g	25.0	25.0	90000.0	90000.0
AG13T18g	25.0	25.0	90000.0	90000.0
AG13T1g	25.0	25.0	90000.0	90000.0
AG13T2g	25.0	25.0	90000.0	90000.0
AG13T3g	25.0	25.0	90000.0	90000.0
AG13T4g	25.0	25.0	90000.0	90000.0
AG13T5g	25.0	25.0	90000.0	90000.0
AG13T6g	25.0	25.0	90000.0	90000.0
AG13T7g	25.0	25.0	90000.0	90000.0
AG13T8g	25.0	25.0	90000.0	90000.0
AG13T9g	25.0	25.0	90000.0	90000.0
S23T2g	25.0	25.0	47000.0	47000.0
S23T4g	25.0	25.0	47000.0	47000.0
S6T10g	25.0	25.0	85300.0	85300.0
S6T11g	25.0	25.0	85300.0	85300.0
S6T12g	25.0	25.0	85300.0	85300.0
S6T13g	25.0	25.0	85300.0	85300.0
S6T14g	25.0	25.0	85300.0	85300.0
S6T16g	25.0	25.0	85300.0	85300.0
S6T17g	25.0	25.0	85300.0	85300.0
S6T1g	25.0	25.0	85300.0	85300.0
S6T2g	25.0	25.0	85300.0	85300.0
S6T4g	25.0	25.0	85300.0	85300.0
S6T5g	25.0	25.0	85300.0	85300.0
S6T6g	25.0	25.0	85300.0	85300.0
S6T7g	25.0	25.0	85300.0	85300.0
S6T8g	25.0	25.0	85300.0	85300.0
S6T9g	25.0	25.0	85300.0	85300.0
ALCD1	25.0	25.0	85300.0	85300.0
CYANSTm	260.0	260.0	33000.0	33000.0
PPAer	6290.0	6290.0	42000.0	42000.0
PPAn	6290.0	6290.0	42000.0	42000.0
PRDX	25.0	25.0	31000.0	31000.0
PRDXl	25.0	25.0	31000.0	31000.0
RE0383C	25.0	25.0	85300.0	85300.0
RE2513E	25.0	25.0	85300.0	85300.0
TRDR2	25.0	25.0	115000.0	115000.0
TRDR3	25.0	25.0	115000.0	115000.0
AHEXASE2ly	25.0	25.0	116000.0	116000.0
AHEXASEly	25.0	25.0	116000.0	116000.0
B_MANNASEly	25.0	25.0	135000.0	135000.0
GALNTg	25.0	25.0	61000.0	61000.0
N3Tg	25.0	25.0	87500.0	87500.0
NS26T2g	25.0	25.0	136000.0	136000.0
CYOOm2_cho	25.0	25.0	85300.0	85300.0
CYOOm3_cho	25.0	25.0	85300.0	85300.0
CYOR_u10m_cho	25.0	25.0	85300.0	85300.0
NADH2_u10m_cho	25.0	25.0	85300.0	85300.0
PPA	6290.0	6290.0	42000.0	42000.0
PPAm	6290.0	6290.0	42000.0	42000.0
ARABR	1.275	1.275	35800.0	35800.0
DRPA	521.0	521.0	70000.0	70000.0
G6PDH2r	571.0	25.0	210000.0	85300.0
GULN3D	7.4	25.0	64250.0	85300.0
PGLer	25.0	25.0	45000.0	45000.0
PPM	25.0	25.0	59000.0	85300.0
PRPPS	25.0	25.0	975000.0	85300.0
RBK	10.2	10.2	62000.0	62000.0
TKT1	56.7	25.0	135000.0	85300.0
TKT2	69.0	25.0	135000.0	85300.0
ADA	18.5	18.5	45500.0	45500.0
NTD11	25.0	25.0	133500.0	133500.0
r0009	25.0	25.0	85300.0	85300.0
XAND	25.0	25.0	85300.0	85300.0
XAO	25.0	25.0	85300.0	85300.0
XAO2	25.0	25.0	85300.0	85300.0
URIK2	25.0	25.0	85300.0	85300.0
ALCD21_D	25.0	25.0	85300.0	85300.0
ALCD21_L	25.0	25.0	85300.0	85300.0
ALCD22_D	25.0	25.0	69000.0	69000.0
ALCD22_L	25.0	25.0	40000.0	40000.0
LALDO2x	2.50833	2.50833	35800.0	35800.0
LCADi	25.0	25.0	225000.0	225000.0
LCADi_D	25.0	25.0	225000.0	225000.0
LDH_Lm	65.0	2330.0	137000.0	85300.0
ME2m	4670.0	4670.0	257000.0	257000.0
MGSA	220.0	220.0	63500.0	63500.0
MGSA2	25.0	25.0	63500.0	63500.0
PPDOx	0.64	0.64	35800.0	35800.0
PPDOy	1.275	1.275	35800.0	35800.0
GLDBRAN	25.0	25.0	172600.0	172600.0
GLPASE1	50.5	50.5	175000.0	175000.0
GLPASE2a	25.0	25.0	85300.0	85300.0
MALT	709.0	709.0	92000.0	92000.0
UDPGP	25.0	25.0	390000.0	390000.0
G6Pt6er	25.0	25.0	85300.0	85300.0
SCP21x	25.0	25.0	85300.0	85300.0
3HKYNAKGAT	25.0	25.0	97000.0	97000.0
5HOXINDACTO2OX	25.0	25.0	241000.0	241000.0
5HOXINDACTOX	3.5	3.5	216000.0	216000.0
ECOAH1m	25.0	1280.0	156500.0	85300.0
FKYNH	161.0	161.0	36000.0	36000.0
HACD1m	1287.0	1817.0	108000.0	85300.0
r0647	25.0	25.0	85300.0	85300.0
RE1711C_2	25.0	25.0	85300.0	85300.0
COQ3m	25.0	25.0	85300.0	85300.0
COQ6m	25.0	25.0	85300.0	85300.0
COQ7m	25.0	25.0	85300.0	85300.0
DHDPBMTm	25.0	25.0	85300.0	85300.0
HBZOPT10m	25.0	25.0	85300.0	85300.0
ORNDC	77.8	77.8	110000.0	110000.0
r0074	25.0	25.0	85300.0	85300.0
r0086	25.0	25.0	85300.0	85300.0
SPRMS	32.0	32.0	78000.0	78000.0
CLS_cho	25.0	25.0	85300.0	85300.0
ATPS4m_cho	25.0	25.0	85300.0	85300.0
FAOXC241221x	25.0	25.0	85300.0	85300.0
FAOXC221201x	25.0	25.0	85300.0	85300.0
FAOXC201181x	25.0	25.0	85300.0	85300.0
FAOXC240220x	25.0	25.0	85300.0	85300.0
FAOXC220200x	25.0	25.0	85300.0	85300.0
FAOXC183_9Z_12Z_15Zm	25.0	25.0	85300.0	85300.0
FAOXC163_7Z_10Z_13Zm	25.0	25.0	85300.0	85300.0
FAOXC143_5Z_8Z_11Zm	25.0	25.0	85300.0	85300.0
FAOXC123_3Z_6Z_9Zm	25.0	25.0	85300.0	85300.0
FAOXC102_4Z_7Zm	25.0	25.0	85300.0	85300.0
FAOXC81_5Zm	25.0	25.0	85300.0	85300.0
FAOXC61_3Zm	25.0	25.0	85300.0	85300.0
FAOXC183_6Z_9Z_12Zm	25.0	25.0	85300.0	85300.0
FAOXC163_4Z_7Z_10Zm	25.0	25.0	85300.0	85300.0
FAOXC142_5Z_8Zm	25.0	25.0	85300.0	85300.0
FAOXC122_3Z_6Zm	25.0	25.0	85300.0	85300.0
FAOXC183_6Z_9Z_12Zx	25.0	25.0	85300.0	85300.0
FAOXC163_4Z_7Z_10Zx	25.0	25.0	85300.0	85300.0
FAOXC142_5Z_8Zx	25.0	25.0	85300.0	85300.0
FAOXC122_3Z_6Zx	25.0	25.0	85300.0	85300.0
FAOXC101_4Zx	25.0	25.0	85300.0	85300.0
FAOXC184_6Z_9Z_12Z_15Zm	25.0	25.0	85300.0	85300.0
FAOXC164_4Z_7Z_10Z_13Zm	25.0	25.0	85300.0	85300.0
FAOXC160140m	25.0	25.0	85300.0	85300.0
FAOXC140120m	25.0	25.0	85300.0	85300.0
FAOXC120100m	25.0	25.0	85300.0	85300.0
FAOXC10080m	25.0	25.0	85300.0	85300.0
FAOXC160140x	25.0	25.0	85300.0	85300.0
FAOXC140120x	25.0	25.0	85300.0	85300.0
FAOXC120100x	25.0	25.0	85300.0	85300.0
FAOXC10080x	25.0	25.0	85300.0	85300.0
FAOXC8060m	25.0	25.0	85300.0	85300.0
FAOXC6040m	25.0	25.0	85300.0	85300.0
FAOXC4020m	25.0	25.0	85300.0	85300.0
FAOXC204_5Z_8Z_11Z_14Zm	25.0	25.0	85300.0	85300.0
FAOXC184_3Z_6Z_9Z_12Zm	25.0	25.0	85300.0	85300.0
FAOXC2242046m	19.2	19.2	148500.0	148500.0
FAOXC2242046x	25.0	25.0	148500.0	148500.0
FAOXC226205m_cho	25.0	25.0	85300.0	85300.0
FAOXC226205x_cho	25.0	25.0	85300.0	85300.0
FAOXC161140m	25.0	25.0	85300.0	85300.0
FAOXC1611402m	25.0	25.0	85300.0	85300.0
FAOXC180	19.2	19.2	148500.0	148500.0
FAOXC180x	25.0	25.0	148500.0	148500.0
FAOXC200180m	19.2	19.2	148500.0	148500.0
FAOXC200180x	25.0	25.0	148500.0	148500.0
FAOXC170150m	25.0	25.0	85300.0	85300.0
FAOXC150130m	25.0	25.0	85300.0	85300.0
FAOXC130110m	25.0	25.0	85300.0	85300.0
FAOXC11090m	25.0	25.0	85300.0	85300.0
FAOXC9070m	25.0	25.0	85300.0	85300.0
FAOXC7050m	25.0	25.0	85300.0	85300.0
FAOXC5030m	25.0	25.0	85300.0	85300.0
FAOXC181_9Em	25.0	25.0	85300.0	85300.0
FAOXC161_7Em	25.0	25.0	85300.0	85300.0
FAOXC141_5Em	25.0	25.0	85300.0	85300.0
FAOXC121_3Em	25.0	25.0	85300.0	85300.0
FAOXC181_9Zm	25.0	25.0	85300.0	85300.0
FAOXC161_7Zm	25.0	25.0	85300.0	85300.0
FAOXC141_5Zm	25.0	25.0	85300.0	85300.0
FAOXC121_3Zm	25.0	25.0	85300.0	85300.0
FAOXC181_11Em	25.0	25.0	85300.0	85300.0
FAOXC161_9Em	25.0	25.0	85300.0	85300.0
FAOXC141_7Em	25.0	25.0	85300.0	85300.0
FAOXC121_5Em	25.0	25.0	85300.0	85300.0
FAOXC101_3Em	25.0	25.0	85300.0	85300.0
FAOXC204184m2	25.0	25.0	85300.0	85300.0
FAOXC2031836m	19.2	19.2	148500.0	148500.0
FAOXC182_9Z_12Zm	25.0	25.0	85300.0	85300.0
FAOXC162_7Z_10Zm	25.0	25.0	85300.0	85300.0
FAOXC101_4Zm	25.0	25.0	85300.0	85300.0
FAOXC182_9E_12Em	25.0	25.0	85300.0	85300.0
FAOXC162_7E_10Em	25.0	25.0	85300.0	85300.0
FAOXC142_5E_8Em	25.0	25.0	85300.0	85300.0
FAOXC122_3E_6Em	25.0	25.0	85300.0	85300.0
FAOXC101_4Em	25.0	25.0	85300.0	85300.0
FAOXC2452253x	25.0	25.0	148500.0	148500.0
FAOXC2452256x	25.0	25.0	148500.0	148500.0
FAOXC246226x	25.0	25.0	148500.0	148500.0
FAOXC2442246x	25.0	25.0	148500.0	148500.0
FAOXC260240x	25.0	25.0	148500.0	148500.0
FAOXC205_5Z_8Z_11Z_14Z_17Zm	25.0	25.0	85300.0	85300.0
FAOXC185_3Z_6Z_9Z_12Z_15Zm	25.0	25.0	85300.0	85300.0
FAOXC225_4Z_7Z_10Z_13Z_16Zm	25.0	25.0	85300.0	85300.0
FAOXC225_4Z_7Z_10Z_13Z_16Zx	25.0	25.0	85300.0	85300.0
FAOXC204_5Z_8Z_11Z_14Zx	25.0	25.0	85300.0	85300.0
FAOXC184_3Z_6Z_9Z_12Zx	25.0	25.0	85300.0	85300.0
3DSPHR	1.07	1.07	85300.0	85300.0
3SALAASPm	25.0	25.0	85300.0	85300.0
3SALATAi	25.0	25.0	85300.0	85300.0
3SALATAim	25.0	25.0	85300.0	85300.0
41R1H2MAE12BOOX	25.0	25.0	117500.0	117500.0
41R2A1H12BOOX	25.0	25.0	117500.0	117500.0
4HGLSDm	1.6	25.0	142000.0	85300.0
A_MANASEly	25.0	25.0	260000.0	260000.0
AACOAT	25.0	25.0	76000.0	85300.0
ACACT1r	2.1	620.0	165000.0	85300.0
ACACT1rm	2.1	620.0	165000.0	85300.0
ACACt2m	25.0	25.0	85300.0	85300.0
ACCOAgt	25.0	25.0	85300.0	85300.0
ACETONEt2	25.0	25.0	85300.0	85300.0
ACETONEt2m	25.0	25.0	85300.0	85300.0
ACGAM6PSi	22.1	22.1	39050.0	39050.0
ACGAMK	0.0325	0.0325	225500.0	225500.0
ACGAMPM	25.0	25.0	60000.0	85300.0
ACNAM9PL	25.0	25.0	85300.0	85300.0
ACNAM9PL2	25.0	25.0	85300.0	85300.0
ACNAMlt	25.0	25.0	85300.0	85300.0
ACOATA	1.9	25.0	60000.0	85300.0
ACONTm	25.0	25.0	84000.0	85300.0
ACS	81.6	81.6	80000.0	80000.0
ACTLMO	25.0	25.0	85300.0	85300.0
ACTNMO	25.0	25.0	85300.0	85300.0
ADAe	18.5	18.5	45500.0	45500.0
ADK3m	25.0	25.0	85300.0	85300.0
ADNK1	25.5	25.5	39125.0	39125.0
ADNt	25.0	25.0	85300.0	85300.0
ADNtm	25.0	25.0	85300.0	85300.0
ADPT	30.0	30.0	38200.0	38200.0
ADSL1	1.74	1.74	196000.0	196000.0
ADSL2	25.0	25.0	196000.0	196000.0
AGDC	177.0	177.0	172000.0	172000.0
AICART	25.0	25.0	64725.0	85300.0
AIRCr	40.0	25.0	241100.0	85300.0
AKGMALtm	25.0	25.0	85300.0	85300.0
ALASm	0.658	0.658	84000.0	84000.0
ALATA_L	25.0	25.0	115000.0	85300.0
ALDD2xm	19.7	19.7	216000.0	216000.0
ALR2	25.0	25.0	85300.0	85300.0
ALR3	25.0	25.0	85300.0	85300.0
AMACRp	25.0	25.0	31650.0	31650.0
AMANK	25.0	25.0	58200.0	58200.0
AMETt2m	25.0	25.0	85300.0	85300.0
ANDRSTRNGLCte	25.0	25.0	85300.0	85300.0
ARGLYSex	25.0	25.0	85300.0	85300.0
ARSA_cho	25.0	25.0	85300.0	85300.0
ASNNm	25.0	25.0	133000.0	133000.0
ASNS1	1.7	1.7	64000.0	64000.0
ASPCTr	57.4	25.0	130000.0	85300.0
ASPt6	25.0	25.0	85300.0	85300.0
ASPTAm	322.0	574.0	91000.0	85300.0
B3GALT3g_cho	25.0	25.0	85300.0	85300.0
B3GALT41g_cho	25.0	25.0	85300.0	85300.0
B3GALT42g_cho	25.0	25.0	85300.0	85300.0
B3GALT43g_cho	25.0	25.0	85300.0	85300.0
B3GALT44g_cho	25.0	25.0	85300.0	85300.0
B3GNT11g_cho	25.0	25.0	85300.0	85300.0
B3GNT12g_cho	25.0	25.0	85300.0	85300.0
BPNT	13.2	13.2	33000.0	33000.0
BPNT2	25.0	25.0	33000.0	33000.0
BTNt2	25.0	25.0	85300.0	85300.0
C160CPT1	25.0	25.0	274000.0	274000.0
C160CPT2	25.0	25.0	85300.0	85300.0
C161CPT1	25.0	25.0	274000.0	274000.0
C161CPT12	25.0	25.0	274000.0	274000.0
C161CPT2	25.0	25.0	85300.0	85300.0
C161CPT22	25.0	25.0	85300.0	85300.0
C180CPT1	25.0	25.0	274000.0	274000.0
C180CPT2	25.0	25.0	85300.0	85300.0
C226CPT1	25.0	25.0	274000.0	274000.0
C226CPT2	25.0	25.0	85300.0	85300.0
C3STDH1Pr	25.0	25.0	76500.0	76500.0
C4STMO1r	25.0	25.0	85300.0	85300.0
C4STMO2Pr	25.0	25.0	85300.0	85300.0
C4STMO2r	25.0	25.0	85300.0	85300.0
CAMPt	25.0	25.0	85300.0	85300.0
CATm	850000.0	850000.0	220000.0	220000.0
CATp	850000.0	850000.0	220000.0	220000.0
CBPS	2500.0	2500.0	150000.0	150000.0
CDIPTr_cho	25.0	25.0	85300.0	85300.0
CDSm_cho	25.0	25.0	85300.0	85300.0
CEPTC_cho	25.0	25.0	85300.0	85300.0
CERK_cho	25.0	25.0	85300.0	85300.0
CERT1gt_cho	25.0	25.0	85300.0	85300.0
CERT1rt_cho	25.0	25.0	85300.0	85300.0
CERT2rt_cho	25.0	25.0	85300.0	85300.0
CGMPt	25.0	25.0	85300.0	85300.0
CHLP	31.3	31.3	77500.0	77500.0
CHLPCTD	33.3	33.3	77500.0	77500.0
CHOLATEt3	25.0	25.0	85300.0	85300.0
CHSTEROLt	25.0	25.0	85300.0	85300.0
CITtam	25.0	25.0	85300.0	85300.0
CITtbm	25.0	25.0	85300.0	85300.0
CK_cho	25.0	25.0	85300.0	85300.0
CLOXAtex2	25.0	25.0	85300.0	85300.0
CMPACNAtg	25.0	25.0	85300.0	85300.0
CMPSASn	32.0	32.0	125500.0	125500.0
COAtm	25.0	25.0	85300.0	85300.0
CPPPGO	16.0	16.0	57000.0	57000.0
CREATt4_2_r	25.0	25.0	85300.0	85300.0
CSNAT2m	25.0	25.0	60500.0	85300.0
CSNAT2x	25.0	25.0	60500.0	85300.0
CSNAT3x	25.0	25.0	60500.0	85300.0
CSNATm	25.0	38.5	60500.0	85300.0
CSNATp	38.5	25.0	60500.0	85300.0
CYSTA	25.0	25.0	78750.0	85300.0
CYTDt	25.0	25.0	85300.0	85300.0
CYTDtm	25.0	25.0	85300.0	85300.0
DADAe	25.0	25.0	85300.0	85300.0
DCK1n	0.4	25.0	61000.0	85300.0
DCK2n	0.11	25.0	61000.0	85300.0
DGK1	90.0	25.0	21855.0	85300.0
DGNSKm	0.07	0.07	58000.0	58000.0
DHAAt1r	25.0	25.0	85300.0	85300.0
DHCR241r	25.0	25.0	85300.0	85300.0
DHCR242r	25.0	25.0	85300.0	85300.0
DHCR243r	25.0	25.0	85300.0	85300.0
DHCR71r	25.0	25.0	53970.0	53970.0
DHCR72r	25.0	25.0	53970.0	53970.0
DHFR	16.8	25.0	21000.0	85300.0
DHORD9	25.0	25.0	85300.0	85300.0
DHORTS	25.0	195.0	64500.0	85300.0
DHPR	25.0	25.0	85300.0	85300.0
DMATTx	25.0	25.0	74000.0	74000.0
DPCOAK	25.0	25.0	62000.0	62000.0
DPMVDx	25.0	25.0	84550.0	84550.0
DRBK	10.2	10.2	62000.0	62000.0
DTMPK	25.0	25.0	50000.0	85300.0
DURIK1m	25.0	25.0	85300.0	85300.0
DUTPDPm	9.17	9.17	45500.0	45500.0
DUTPDPn	9.17	9.17	45500.0	45500.0
EBP1r	0.423	0.423	107000.0	107000.0
EBP2r	0.423	0.423	107000.0	107000.0
EHGLAT2m	25.0	25.0	59000.0	59000.0
EHGLATm	322.0	322.0	91000.0	91000.0
ELAIDCPT1	25.0	25.0	274000.0	274000.0
ELAIDCPT2	25.0	25.0	85300.0	85300.0
ENO	230.0	25.0	93000.0	85300.0
ESTRONEGLCt	25.0	25.0	85300.0	85300.0
ETFQO	35.5	35.5	60000.0	60000.0
ETHP	25.0	25.0	85300.0	85300.0
F1PGT	2.5	25.0	66600.0	85300.0
F6Tg	25.0	25.0	58000.0	58000.0
FACOAL140i	1.2	1.2	73500.0	73500.0
FADDP	25.0	25.0	390000.0	390000.0
FCLTm	25.0	25.0	80000.0	80000.0
FK	25.0	25.0	309200.0	309200.0
FMNAT	0.0036	0.0036	57920.0	57920.0
FOLR2	1.08	1.08	21000.0	21000.0
FPGS2	25.0	25.0	61000.0	61000.0
FPGS2m	25.0	25.0	61000.0	61000.0
FPGS3	25.0	25.0	61000.0	61000.0
FPGS3m	25.0	25.0	61000.0	61000.0
FPGS5	25.0	25.0	61000.0	61000.0
FPGS5m	25.0	25.0	61000.0	61000.0
FPGS6	25.0	25.0	61000.0	61000.0
FPGS6m	25.0	25.0	61000.0	61000.0
FPGS8	25.0	25.0	61000.0	61000.0
FPGS8m	25.0	25.0	61000.0	61000.0
FPGS9	25.0	25.0	61000.0	61000.0
FPGS9m	25.0	25.0	61000.0	61000.0
FTCD	25.0	25.0	496000.0	496000.0
FTHFL	25.0	25.0	143000.0	85300.0
FTHFLm	25.0	25.0	143000.0	85300.0
FUCASE2ly	25.0	25.0	200000.0	200000.0
FUCASEly	25.0	25.0	200000.0	200000.0
FUM	1150.0	25.0	172500.0	85300.0
FUMAC	25.0	25.0	81500.0	81500.0
FUMm	1150.0	25.0	172500.0	85300.0
FUMSO3tm	25.0	25.0	85300.0	85300.0
FUMSO4tm	25.0	25.0	85300.0	85300.0
FUMtm	25.0	25.0	85300.0	85300.0
FUMTSULtm	25.0	25.0	85300.0	85300.0
G14T10g	25.0	25.0	96750.0	96750.0
G14T11g	25.0	25.0	96750.0	96750.0
G14T12g	25.0	25.0	96750.0	96750.0
G14T13g	25.0	25.0	96750.0	96750.0
G14T14g	25.0	25.0	96750.0	96750.0
G14T15g	25.0	25.0	96750.0	96750.0
G14T16g	25.0	25.0	96750.0	96750.0
G14T17g	25.0	25.0	96750.0	96750.0
G14T18g	25.0	25.0	96750.0	96750.0
G14T19g	25.0	25.0	96750.0	96750.0
G14T20g	25.0	25.0	96750.0	96750.0
G14T21g	25.0	25.0	96750.0	96750.0
G14T2g	25.0	25.0	96750.0	96750.0
G14T3g	25.0	25.0	96750.0	96750.0
G14T4g	25.0	25.0	96750.0	96750.0
G14T5g	25.0	25.0	96750.0	96750.0
G14T6g	25.0	25.0	96750.0	96750.0
G14T7g	25.0	25.0	96750.0	96750.0
G14T8g	25.0	25.0	96750.0	96750.0
G14T9g	25.0	25.0	96750.0	96750.0
G14Tg	25.0	25.0	96750.0	96750.0
G3PD2m	25.0	25.0	85300.0	85300.0
G5SDym	25.0	25.0	46500.0	46500.0
G6PDA	1800.0	1800.0	167000.0	167000.0
G6PDH1rer	25.0	25.0	85300.0	85300.0
G6PDH2rer	25.0	25.0	85300.0	85300.0
GACMTRc	3.8	25.0	60000.0	85300.0
GALASE10ly	25.0	25.0	380000.0	380000.0
GALASE11ly	25.0	25.0	380000.0	380000.0
GALASE12ly	25.0	25.0	380000.0	380000.0
GALASE13ly	25.0	25.0	380000.0	380000.0
GALASE14ly	25.0	25.0	380000.0	380000.0
GALASE15ly	25.0	25.0	380000.0	380000.0
GALASE16ly	25.0	25.0	380000.0	380000.0
GALASE17ly	25.0	25.0	380000.0	380000.0
GALASE18ly	25.0	25.0	380000.0	380000.0
GALASE19ly	25.0	25.0	380000.0	380000.0
GALASE1ly	25.0	25.0	380000.0	380000.0
GALASE20ly	25.0	25.0	380000.0	380000.0
GALASE3ly	25.0	25.0	380000.0	380000.0
GALASE4ly	25.0	25.0	380000.0	380000.0
GALASE5ly	25.0	25.0	380000.0	380000.0
GALASE6ly	25.0	25.0	380000.0	380000.0
GALASE7ly	25.0	25.0	380000.0	380000.0
GALASE8ly	25.0	25.0	380000.0	380000.0
GALASE9ly	25.0	25.0	380000.0	380000.0
GALK	8.7	8.7	55000.0	55000.0
GALU	25.0	25.0	450000.0	85300.0
GAMt1r	25.0	25.0	85300.0	85300.0
GAO1g_cho	25.0	25.0	85300.0	85300.0
GAO2g_cho	25.0	25.0	85300.0	85300.0
GARFT	25.0	25.0	25700.0	85300.0
GASNASE2ly	5.55	5.55	72500.0	72500.0
GASNASE3ly	5.55	5.55	72500.0	72500.0
GASNASEly	5.55	5.55	72500.0	72500.0
GBGT1_cho	25.0	25.0	85300.0	85300.0
GCHOLAt3	25.0	25.0	85300.0	85300.0
GDPFUCtg	25.0	25.0	85300.0	85300.0
GF6PTA	14.4	14.4	181500.0	181500.0
GFUCS	0.75	0.75	35500.0	35500.0
GGNG	25.0	25.0	85300.0	85300.0
GHMT2r	0.04	25.0	180000.0	85300.0
GHMT2rm	0.04	25.0	180000.0	85300.0
GK1	394.0	25.0	21855.0	85300.0
GLAl_cho	25.0	25.0	85300.0	85300.0
GLB1_cho	25.0	25.0	85300.0	85300.0
GLBRAN	25.0	25.0	83500.0	83500.0
GLCAASE8ly	25.0	25.0	300000.0	300000.0
GLCAASE9ly	25.0	25.0	300000.0	300000.0
GLCtg	25.0	25.0	85300.0	85300.0
GLCURtly	25.0	25.0	85300.0	85300.0
GLGNS1	25.0	25.0	400000.0	400000.0
GLU5Km	25.0	25.0	84000.0	84000.0
GLUCYS	22.4	22.4	114000.0	114000.0
GLUDxm	6.0	342.0	270000.0	85300.0
GLUDym	2136.0	28650.0	285000.0	85300.0
GluForTx	25.0	25.0	409000.0	409000.0
GLUNm	25.0	25.0	39370.0	39370.0
GLUPRT	25.0	25.0	170000.0	170000.0
GLUt6	25.0	25.0	85300.0	85300.0
GLUTCOADHm	13.2	13.2	256000.0	256000.0
GLUVESSEC	25.0	25.0	85300.0	85300.0
GLYCLTDy	13.0	13.0	38250.0	38250.0
GLYOX	464.0	464.0	22900.0	22900.0
GLYt7_211_r	25.0	25.0	85300.0	85300.0
GMAND	0.8	0.8	41100.0	41100.0
GMPR	25.0	25.0	40000.0	40000.0
GRTTx	0.45	0.45	74000.0	74000.0
GSNt	25.0	25.0	85300.0	85300.0
GTHO	210.0	210.0	98000.0	98000.0
GTHOm	210.0	210.0	98000.0	98000.0
GTHS	25.0	25.0	121000.0	121000.0
GUAPRT	25.5	25.5	83500.0	83500.0
HCO3_CLt	25.0	25.0	85300.0	85300.0
HEX1	62.3	62.3	108000.0	108000.0
HEX10	62.3	62.3	108000.0	108000.0
HEX4	25.0	25.0	47000.0	47000.0
HEX7	62.3	62.3	108000.0	108000.0
HMBS	25.0	25.0	85300.0	85300.0
HMGCOASi	25.0	25.0	85300.0	85300.0
HMGCOASim	25.0	25.0	85300.0	85300.0
HOXG	0.32	0.32	32000.0	32000.0
HPYRRy	25.0	25.0	85300.0	85300.0
HSD17B1	5.8	4.4	71500.0	85300.0
HSD3B7P	25.0	25.0	85300.0	85300.0
HXPRT	8.9	8.9	83500.0	83500.0
HYXNt	25.0	25.0	85300.0	85300.0
ICDHy	138.0	138.0	53000.0	53000.0
ILETA	340.0	230.0	85000.0	85300.0
IMPC	8.6	8.6	350000.0	85300.0
IMPD	1.47	1.47	56000.0	56000.0
INSt	25.0	25.0	85300.0	85300.0
INSTt4	25.0	25.0	85300.0	85300.0
IPDDIx	191.0	191.0	38730.0	85300.0
ITCOAL1m	25.0	25.0	78000.0	85300.0
ITCOALm	25.0	22.0	133000.0	85300.0
KHK	7.6	7.6	53865.0	53865.0
KHK2	25.0	25.0	53865.0	53865.0
LALDO	25.0	25.0	85300.0	85300.0
LCYSTAT	322.0	25.0	91000.0	85300.0
LDH_D	25.0	633.0	86500.0	85300.0
LEUTA	25.0	25.0	68000.0	85300.0
LGTHL	1360.0	1360.0	48500.0	48500.0
LNELDCCPT1	25.0	25.0	274000.0	274000.0
LNELDCCPT2	25.0	25.0	85300.0	85300.0
LNSTLSr	25.0	25.0	86000.0	86000.0
LPCOXp	25.0	25.0	98000.0	98000.0
LSTO1r	25.0	25.0	85300.0	85300.0
LSTO2r	25.0	25.0	85300.0	85300.0
M1316Mg	25.0	25.0	468000.0	468000.0
M13N2Tg	25.0	25.0	2.0	2.0
M16N6Tg	25.0	25.0	70000.0	70000.0
M16NTg	25.0	25.0	56000.0	56000.0
MALSO3tm	25.0	25.0	85300.0	85300.0
MALSO4tm	25.0	25.0	85300.0	85300.0
MALtm	25.0	25.0	85300.0	85300.0
MALTSULtm	25.0	25.0	85300.0	85300.0
MAN1PT2	25.0	25.0	85300.0	85300.0
MAN6PI	162.0	25.0	46525.0	85300.0
MANt1r	25.0	25.0	85300.0	85300.0
MCCCrm	4.0	25.0	730000.0	85300.0
MCD	20.5	20.5	162500.0	162500.0
MCDm	20.5	20.5	162500.0	162500.0
MDH	3100.0	121600.0	72000.0	85300.0
ME1m	119.42	119.42	200000.0	200000.0
ME2	4670.0	4670.0	257000.0	257000.0
METLEUex	25.0	25.0	85300.0	85300.0
METS	10.665	10.665	98100.0	98100.0
MEVK1x	25.0	25.0	98150.0	98150.0
MG1er	25.0	25.0	93000.0	93000.0
MGCHrm	25.0	0.26	28900.0	85300.0
MI134PP	25.0	25.0	45500.0	45500.0
MI14PP	25.0	25.0	45500.0	45500.0
MI34PP	25.0	25.0	85300.0	85300.0
MM5ag	25.0	25.0	79000.0	79000.0
MM5bg	25.0	25.0	79000.0	79000.0
MM5cg	25.0	25.0	79000.0	79000.0
MM6ag	25.0	25.0	79000.0	79000.0
MM6B1ag	25.0	25.0	79000.0	79000.0
MM6B1bg	25.0	25.0	79000.0	79000.0
MM6B2g	25.0	25.0	79000.0	79000.0
MM6bg	25.0	25.0	79000.0	79000.0
MM7Ag	25.0	25.0	79000.0	79000.0
MM7B1g	25.0	25.0	79000.0	79000.0
MM7B2g	25.0	25.0	79000.0	79000.0
MM7Cag	25.0	25.0	79000.0	79000.0
MM7Cbg	25.0	25.0	79000.0	79000.0
MM8Ag	25.0	25.0	79000.0	79000.0
MM8Ber	25.0	25.0	79000.0	79000.0
MM8Cg	25.0	25.0	79000.0	79000.0
MMEm	25.0	25.0	32000.0	85300.0
MMMm	25.0	201.66667	145000.0	85300.0
MMSAD3m	25.0	25.0	191000.0	191000.0
MTHFD	10.0	25.0	101000.0	85300.0
MTHFDm	10.0	25.0	101000.0	85300.0
MTHFR3	160.0	160.0	112500.0	112500.0
NADS2	25.0	25.0	483000.0	483000.0
NAGA2ly	25.0	25.0	48000.0	48000.0
NAGAly_cho	25.0	25.0	85300.0	85300.0
NDP7g	25.0	25.0	60000.0	60000.0
NDPK10n	25.0	25.0	90000.0	85300.0
NDPK1n	38.0	25.0	90000.0	85300.0
NDPK2n	25.0	25.0	90000.0	85300.0
NDPK3n	25.0	25.0	90000.0	85300.0
NDPK4n	147.0	25.0	90000.0	85300.0
NDPK5n	25.0	25.0	90000.0	85300.0
NDPK6n	25.0	25.0	90000.0	85300.0
NDPK7n	106.0	25.0	90000.0	85300.0
NDPK8n	25.0	25.0	90000.0	85300.0
NDPK9n	25.0	25.0	90000.0	85300.0
NMNATn	4.165	4.165	34400.0	34400.0
NNATn	7.85	7.85	43377.5	43377.5
NNMT	25.0	25.0	28500.0	28500.0
NOS1	25.0	25.0	19000.0	19000.0
NTD10	25.0	25.0	133500.0	133500.0
[truncated: 2,724 more rows]
