# Supplementary material for: Characterizing steady states of genome-scale metabolic networks in continuous cell cultures
Source: PLoS Comput Biol. 2017 Nov 13;13(11):e1005835. doi: 10.1371/journal.pcbi.1005835 (PMC5703580; doi:10.1371/journal.pcbi.1005835)
Supplement: S1 Data — Contains the source code of scripts used in the manuscript. (ZIP) [file pcbi.1005835.s002.zip › DFBAeq-master/cho.mets]

id          y        e   bp   bn         L         V
                                                 h2o_r   0.000000  0.00000  0.0  0.0  0.000000  0.000000
                                                   h_r   0.000000  0.00000  0.0  0.0  0.000000  0.000000
                                                  o2_c   0.000000  0.00000  0.0  0.0  0.000000  0.000000
                                                 nh4_c   0.000000  0.00000  0.0  0.0  0.000000  0.000000
                                                h2o2_c   0.000000  0.00000  0.0  0.0  0.000000  0.000000
                                               pro_L_c   0.222060  0.00000  0.0  0.0  0.000000  0.000000
                                                 nad_c   0.000000  0.00000  0.0  0.0  0.000000  0.000000
                                                   h_c -29.830310 -2.24868  0.0  0.0  0.000000  0.000000
                                              1pyr5c_c   0.000000  0.00000  0.0  0.0  0.000000  0.000000
                                                nadh_c   0.000000  0.00000  0.0  0.0  0.000000  0.000000
                                                nadp_c   0.000000  0.00000  0.0  0.0  0.000000  0.000000
                                               nadph_c   0.000000  0.00000  0.0  0.0  0.000000  0.000000
                                                 h2o_c  24.748492  2.24868  0.0  0.0  0.000000  0.000000
                                              onpthl_c   0.000000  0.00000  0.0  0.0  0.000000  0.000000
                                                4nph_c   0.000000  0.00000  0.0  0.0  0.000000  0.000000
                                                paps_c   0.000000  0.00000  0.0  0.0  0.000000  0.000000
                                                 pap_c   0.000000  0.00000  0.0  0.0  0.000000  0.000000
                                              4nphsf_c   0.000000  0.00000  0.0  0.0  0.000000  0.000000
                                                ddca_c   0.000000  0.00000  0.0  0.0  0.000000  0.000000
                                              whddca_c   0.000000  0.00000  0.0  0.0  0.000000  0.000000
                                               ttdca_c   0.000000  0.00000  0.0  0.0  0.000000  0.000000
                                             whttdca_c   0.000000  0.00000  0.0  0.0  0.000000  0.000000
                                                hdca_c   0.000000  0.00000  0.0  0.0  0.000000  0.000000
                                              whhdca_c   0.000000  0.00000  0.0  0.0  0.000000  0.000000
                                            coumarin_c   0.000000  0.00000  0.0  0.0  0.000000  0.000000
                                           hcoumarin_c   0.000000  0.00000  0.0  0.0  0.000000  0.000000
                                          antipyrene_c   0.000000  0.00000  0.0  0.0  0.000000  0.000000
                                        dmantipyrine_c   0.000000  0.00000  0.0  0.0  0.000000  0.000000
                                                meoh_c   0.000000  0.00000  0.0  0.0  0.000000  0.000000
                                          omeprazole_c   0.000000  0.00000  0.0  0.0  0.000000  0.000000
                                        5homeprazole_c   0.000000  0.00000  0.0  0.0  0.000000  0.000000
                                               taxol_c   0.000000  0.00000  0.0  0.0  0.000000  0.000000
                                              htaxol_c   0.000000  0.00000  0.0  0.0  0.000000  0.000000
                                         tolbutamide_c   0.000000  0.00000  0.0  0.0  0.000000  0.000000
                                       4mtolbutamide_c   0.000000  0.00000  0.0  0.0  0.000000  0.000000
                                        debrisoquine_c   0.000000  0.00000  0.0  0.0  0.000000  0.000000
                                      4hdebrisoquine_c   0.000000  0.00000  0.0  0.0  0.000000  0.000000
                                               24nph_c   0.000000  0.00000  0.0  0.0  0.000000  0.000000
                                               npthl_c   0.000000  0.00000  0.0  0.0  0.000000  0.000000
                                           aflatoxin_c   0.000000  0.00000  0.0  0.0  0.000000  0.000000
                                          eaflatoxin_c   0.000000  0.00000  0.0  0.0  0.000000  0.000000
                                               nadph_r   0.000000  0.00000  0.0  0.0  0.000000  0.000000
                                                  o2_r   0.000000  0.00000  0.0  0.0  0.000000  0.000000
                                            ebastine_r   0.000000  0.00000  0.0  0.0  0.000000  0.000000
                                                nadp_r   0.000000  0.00000  0.0  0.0  0.000000  0.000000
                                          ebastineoh_r   0.000000  0.00000  0.0  0.0  0.000000  0.000000
                                               ocACP_c   0.000000  0.00000  0.0  0.0  0.000000  0.000000
                                              malcoa_c   0.000000  0.00000  0.0  0.0  0.000000  0.000000
                                                 coa_c   0.000000  0.00000  0.0  0.0  0.000000  0.000000
                                              dcaACP_c   0.000000  0.00000  0.0  0.0  0.000000  0.000000
                                                 co2_c   0.000000  0.00000  0.0  0.0  0.000000  0.000000
                                             ddcaACP_c   0.000000  0.00000  0.0  0.0  0.000000  0.000000
                                             myrsACP_c   0.000000  0.00000  0.0  0.0  0.000000  0.000000
                                             palmACP_c   0.000000  0.00000  0.0  0.0  0.000000  0.000000
                                            ocdcaACP_c   0.000000  0.00000  0.0  0.0  0.000000  0.000000
                                               acACP_c   0.000000  0.00000  0.0  0.0  0.000000  0.000000
                                                   h_m   0.000000  0.00000  0.0  0.0  0.000000  0.000000
                                                nadh_m   0.000000  0.00000  0.0  0.0  0.000000  0.000000
                                               nadph_m   0.000000  0.00000  0.0  0.0  0.000000  0.000000
                                                 h2o_m   0.000000  0.00000  0.0  0.0  0.000000  0.000000
                                                 nad_m   0.000000  0.00000  0.0  0.0  0.000000  0.000000
                                                nadp_m   0.000000  0.00000  0.0  0.0  0.000000  0.000000
                                               accoa_c   0.000000  0.00000  0.0  0.0  0.000000  0.000000
                                                 atp_c  29.934845  2.24868  0.0  0.0  0.000000  0.000000
                                                hco3_c   0.000000  0.00000  0.0  0.0  0.000000  0.000000
                                                 adp_c -29.830310 -2.24868  0.0  0.0  0.000000  0.000000
                                                  pi_c -29.830310 -2.24868  0.0  0.0  0.000000  0.000000
                                               occoa_x   0.000000  0.00000  0.0  0.0  0.000000  0.000000
                                                 h2o_x   0.000000  0.00000  0.0  0.0  0.000000  0.000000
                                                   h_x   0.000000  0.00000  0.0  0.0  0.000000  0.000000
                                                 coa_x   0.000000  0.00000  0.0  0.0  0.000000  0.000000
                                             dolmanp_r   0.000000  0.00000  0.0  0.0  0.000000  0.000000
                                      memgacpail_cho_r   0.000000  0.00000  0.0  0.0  0.000000  0.000000
                                                dolp_r   0.000000  0.00000  0.0  0.0  0.000000  0.000000
                                     m2emgacpail_cho_r   0.000000  0.00000  0.0  0.0  0.000000  0.000000
                                         gacpail_cho_r   0.000000  0.00000  0.0  0.0  0.000000  0.000000
                                        mgacpail_cho_r   0.000000  0.00000  0.0  0.0  0.000000  0.000000
                                       m2gacpail_cho_r   0.000000  0.00000  0.0  0.0  0.000000  0.000000
                                       m3gacpail_cho_r   0.000000  0.00000  0.0  0.0  0.000000  0.000000
                                       emgacpail_cho_r   0.000000  0.00000  0.0  0.0  0.000000  0.000000
                                    em2emgacpail_cho_r   0.000000  0.00000  0.0  0.0  0.000000  0.000000
                                             gpi_cho_r   0.000000  0.00000  0.0  0.0  0.000000  0.000000
                                               doldp_r   0.000000  0.00000  0.0  0.0  0.000000  0.000000
                                              xu1p_D_c   0.000000  0.00000  0.0  0.0  0.000000  0.000000
                                                dhap_c   0.000000  0.00000  0.0  0.0  0.000000  0.000000
                                               gcald_c   0.000000  0.00000  0.0  0.0  0.000000  0.000000
                                              glyclt_c   0.000000  0.00000  0.0  0.0  0.000000  0.000000
                                                 glx_c   0.000000  0.00000  0.0  0.0  0.000000  0.000000
                                                 oxa_c   0.000000  0.00000  0.0  0.0  0.000000  0.000000
                                                 glx_x   0.000000  0.00000  0.0  0.0  0.000000  0.000000
                                                  o2_x   0.000000  0.00000  0.0  0.0  0.000000  0.000000
                                                h2o2_x   0.000000  0.00000  0.0  0.0  0.000000  0.000000
                                                 oxa_x   0.000000  0.00000  0.0  0.0  0.000000  0.000000
                                              glyc_R_c   0.000000  0.00000  0.0  0.0  0.000000  0.000000
                                                 2pg_c   0.000000  0.00000  0.0  0.0  0.000000  0.000000
                                              glyclt_x   0.000000  0.00000  0.0  0.0  0.000000  0.000000
                                                hpyr_c   0.000000  0.00000  0.0  0.0  0.000000  0.000000
                                              glyc_S_c   0.000000  0.00000  0.0  0.0  0.000000  0.000000
                                              limnen_c   0.000000  0.00000  0.0  0.0  0.000000  0.000000
                                             carveol_c   0.000000  0.00000  0.0  0.0  0.000000  0.000000
                                            perillyl_c   0.000000  0.00000  0.0  0.0  0.000000  0.000000
                                               appnn_c   0.000000  0.00000  0.0  0.0  0.000000  0.000000
                                              apnnox_c   0.000000  0.00000  0.0  0.0  0.000000  0.000000
                                               dkmpp_c   0.000000  0.00000  0.0  0.0  0.000000  0.000000
                                                 for_c   0.000000  0.00000  0.0  0.0  0.000000  0.000000
                                                  co_c   0.000000  0.00000  0.0  0.0  0.000000  0.000000
                                               met_L_c   0.105583  0.00000  0.0  0.0  0.000000  0.000000
                                                2kmb_c   0.000000  0.00000  0.0  0.0  0.000000  0.000000
                                          chito2pdol_c   0.000000  0.00000  0.0  0.0  0.000000  0.000000
                                             gdpmann_c   0.000000  0.00000  0.0  0.0  0.000000  0.000000
                                               mpdol_c   0.000000  0.00000  0.0  0.0  0.000000  0.000000
                                                 gdp_c   0.000000  0.00000  0.0  0.0  0.000000  0.000000
                                           g3m8mpdol_r   0.000000  0.00000  0.0  0.0  0.000000  0.000000
                                       Asn_X_Ser_Thr_r   0.000000  0.00000  0.0  0.0  0.000000  0.000000
                                            g3m8masn_r   0.000000  0.00000  0.0  0.0  0.000000  0.000000
                                             m8mpdol_r   0.000000  0.00000  0.0  0.0  0.000000  0.000000
                                             dolglcp_r   0.000000  0.00000  0.0  0.0  0.000000  0.000000
                                           g1m8mpdol_r   0.000000  0.00000  0.0  0.0  0.000000  0.000000
                                           g2m8mpdol_r   0.000000  0.00000  0.0  0.0  0.000000  0.000000
                                             m4mpdol_r   0.000000  0.00000  0.0  0.0  0.000000  0.000000
                                             m5mpdol_r   0.000000  0.00000  0.0  0.0  0.000000  0.000000
                                             m6mpdol_r   0.000000  0.00000  0.0  0.0  0.000000  0.000000
                                             m7mpdol_r   0.000000  0.00000  0.0  0.0  0.000000  0.000000
                                            n2m2masn_g   0.000000  0.00000  0.0  0.0  0.000000  0.000000
                                              uacgam_g   0.000000  0.00000  0.0  0.0  0.000000  0.000000
                                            n3m2masn_g   0.000000  0.00000  0.0  0.0  0.000000  0.000000
                                                   h_g   0.000000  0.00000  0.0  0.0  0.000000  0.000000
                                                 udp_g   0.000000  0.00000  0.0  0.0  0.000000  0.000000
                                            n4m2masn_g   0.000000  0.00000  0.0  0.0  0.000000  0.000000
                                            n5m2masn_g   0.000000  0.00000  0.0  0.0  0.000000  0.000000
                                                 man_r   0.000000  0.00000  0.0  0.0  0.000000  0.000000
                                            g1m8masn_r   0.000000  0.00000  0.0  0.0  0.000000  0.000000
                                         l2fn2m2masn_g   0.000000  0.00000  0.0  0.0  0.000000  0.000000
                                             cmpacna_g   0.000000  0.00000  0.0  0.0  0.000000  0.000000
                                       s2l2fn2m2masn_g   0.000000  0.00000  0.0  0.0  0.000000  0.000000
                                                 cmp_g   0.000000  0.00000  0.0  0.0  0.000000  0.000000
                                              pacald_c   0.000000  0.00000  0.0  0.0  0.000000  0.000000
                                                 pac_c   0.000000  0.00000  0.0  0.0  0.000000  0.000000
                                               peamn_c   0.000000  0.00000  0.0  0.0  0.000000  0.000000
                                             phaccoa_c   0.000000  0.00000  0.0  0.0  0.000000  0.000000
                                                 gly_c   0.476690  0.00000  0.0  0.0  0.000000  0.000000
                                               phe_L_c   0.186721  0.00000  0.0  0.0  0.000000  0.000000
                                               phpyr_c   0.000000  0.00000  0.0  0.0  0.000000  0.000000
                                                 akg_c   0.000000  0.00000  0.0  0.0  0.000000  0.000000
                                               glu_L_c   0.303246  0.00000  0.0  0.0  0.000000  0.000000
                                               phe_L_m   0.000000  0.00000  0.0  0.0  0.000000  0.000000
                                                 akg_m   0.000000  0.00000  0.0  0.0  0.000000  0.000000
                                               glu_L_m   0.000000  0.00000  0.0  0.0  0.000000  0.000000
                                                 2hb_c   0.000000  0.00000  0.0  0.0  0.000000  0.000000
                                               2obut_c   0.000000  0.00000  0.0  0.0  0.000000  0.000000
                                                 ppa_c   0.000000  0.00000  0.0  0.0  0.000000  0.000000
                                               ppcoa_c   0.000000  0.00000  0.0  0.0  0.000000  0.000000
                                                 ppa_m   0.000000  0.00000  0.0  0.0  0.000000  0.000000
                                                 coa_m   0.000000  0.00000  0.0  0.0  0.000000  0.000000
                                                 atp_m   0.000000  0.00000  0.0  0.0  0.000000  0.000000
                                                 ppi_m   0.000000  0.00000  0.0  0.0  0.000000  0.000000
                                               ppcoa_m   0.000000  0.00000  0.0  0.0  0.000000  0.000000
                                                 amp_m   0.000000  0.00000  0.0  0.0  0.000000  0.000000
                                                 amp_c   0.000000  0.00000  0.0  0.0  0.000000  0.000000
                                                 ppi_c  -0.512103  0.00000  0.0  0.0  0.000000  0.000000
                                                 fad_m   0.000000  0.00000  0.0  0.0  0.000000  0.000000
                                             prpncoa_m   0.000000  0.00000  0.0  0.0  0.000000  0.000000
                                               fadh2_m   0.000000  0.00000  0.0  0.0  0.000000  0.000000
                                                 2hb_e   0.000000  0.00000  0.0  0.0      -inf       inf
                                                   h_e   0.000000  0.00000  0.0  0.0      -inf       inf
                                                 na1_e   0.000000  0.00000  0.0  0.0  0.000000  0.000000
                                                hco3_e   0.000000  0.00000  0.0  0.0      -inf       inf
                                                 na1_c   0.000000  0.00000  0.0  0.0  0.000000  0.000000
                                            4hpro_LT_c   0.000000  0.00000  0.0  0.0  0.000000  0.000000
                                               ala_L_e   0.000000  0.00000  0.0  0.0      -inf       inf
                                               ala_L_c   0.449091  0.00000  0.0  0.0  0.000000  0.000000
                                            4hpro_LT_e   0.000000  0.00000  0.0  0.0      -inf  0.050000
                                    5adtststeroneglc_c   0.000000  0.00000  0.0  0.0  0.000000  0.000000
                                    5adtststeroneglc_e   0.000000  0.00000  0.0  0.0      -inf       inf
                                                 oh1_c   0.000000  0.00000  0.0  0.0  0.000000  0.000000
                                               5fthf_e   0.000000  0.00000  0.0  0.0      -inf       inf
                                               5fthf_c   0.000000  0.00000  0.0  0.0  0.000000  0.000000
                                                 oh1_e   0.000000  0.00000  0.0  0.0  0.000000  0.000000
                                               5htrp_e   0.000000  0.00000  0.0  0.0      -inf       inf
                                               4abut_e   0.000000  0.00000  0.0  0.0      -inf       inf
                                               4abut_c   0.000000  0.00000  0.0  0.0  0.000000  0.000000
                                                acac_e   0.000000  0.00000  0.0  0.0      -inf       inf
                                                acac_c   0.000000  0.00000  0.0  0.0  0.000000  0.000000
                                                  ac_e   0.000000  0.00000  0.0  0.0      -inf       inf
                                                  ac_c   0.000000  0.00000  0.0  0.0  0.000000  0.000000
                                                 ade_e   0.000000  0.00000  0.0  0.0      -inf       inf
                                                 ade_c   0.000000  0.00000  0.0  0.0  0.000000  0.000000
                                                 adn_e   0.000000  0.00000  0.0  0.0      -inf       inf
                                                 adn_c   0.000000  0.00000  0.0  0.0  0.000000  0.000000
                                              adprib_e   0.000000  0.00000  0.0  0.0      -inf       inf
                                              adprib_c   0.000000  0.00000  0.0  0.0  0.000000  0.000000
                                               asn_L_c   0.208892  0.00000  0.0  0.0  0.000000  0.000000
                                               asn_L_e   0.000000  0.00000  0.0  0.0      -inf       inf
                                               cys_L_c   0.083084  0.00000  0.0  0.0  0.000000  0.000000
                                               cys_L_e   0.000000  0.00000  0.0  0.0      -inf  0.050000
                                               gln_L_c   0.353207  0.00000  0.0  0.0  0.000000  0.000000
                                               gln_L_e   0.000000  0.00000  0.0  0.0      -inf  0.050000
                                               ser_L_c   0.323000  0.00000  0.0  0.0  0.000000  0.000000
                                               ser_L_e   0.000000  0.00000  0.0  0.0      -inf       inf
                                               thr_L_c   0.255371  0.00000  0.0  0.0  0.000000  0.000000
                                               thr_L_e   0.000000  0.00000  0.0  0.0      -inf  0.050000
                                               arg_L_e   0.000000  0.00000  0.0  0.0      -inf  0.050000
                                               arg_L_c   0.246927  0.00000  0.0  0.0  0.000000  0.000000
                                              ascb_L_e   0.000000  0.00000  0.0  0.0      -inf       inf
                                              ascb_L_c   0.000000  0.00000  0.0  0.0  0.000000  0.000000
                                               phe_L_e   0.000000  0.00000  0.0  0.0      -inf  0.050000
                                                   k_c   0.000000  0.00000  0.0  0.0  0.000000  0.000000
                                               asp_D_e   0.000000  0.00000  0.0  0.0      -inf       inf
                                                   k_e   0.000000  0.00000  0.0  0.0  0.000000  0.000000
                                               asp_D_c   0.000000  0.00000  0.0  0.0  0.000000  0.000000
                                               asp_L_e   0.000000  0.00000  0.0  0.0      -inf       inf
                                               asp_L_c   0.257573  0.00000  0.0  0.0  0.000000  0.000000
                                               pro_L_e   0.000000  0.00000  0.0  0.0      -inf       inf
                                           bildglcur_e   0.000000  0.00000  0.0  0.0      -inf       inf
                                           bildglcur_c   0.000000  0.00000  0.0  0.0  0.000000  0.000000
                                            bilglcur_e   0.000000  0.00000  0.0  0.0  0.000000  0.000000
                                            bilglcur_c   0.000000  0.00000  0.0  0.0  0.000000  0.000000
                                             bilirub_e   0.000000  0.00000  0.0  0.0      -inf       inf
                                             bilirub_c   0.000000  0.00000  0.0  0.0  0.000000  0.000000
                                                 btn_e   0.000000  0.00000  0.0  0.0      -inf  0.050000
                                                 btn_c   0.000000  0.00000  0.0  0.0  0.000000  0.000000
                                                 but_e   0.000000  0.00000  0.0  0.0      -inf       inf
                                                 but_c   0.000000  0.00000  0.0  0.0  0.000000  0.000000
                                                 ca2_c   0.000000  0.00000  0.0  0.0  0.000000  0.000000
                                                 ca2_e   0.000000  0.00000  0.0  0.0  0.000000  0.000000
                                                cgly_e   0.000000  0.00000  0.0  0.0      -inf       inf
                                                cgly_c   0.000000  0.00000  0.0  0.0  0.000000  0.000000
                                             cholate_e   0.000000  0.00000  0.0  0.0      -inf       inf
                                             cholate_c   0.000000  0.00000  0.0  0.0  0.000000  0.000000
                                         xolest2_cho_e   0.000000  0.00000  0.0  0.0      -inf       inf
                                                 h2o_e   0.000000  0.00000  0.0  0.0      -inf       inf
                                            chsterol_e   0.000000  0.00000  0.0  0.0      -inf       inf
                                              Rtotal_e   0.000000  0.00000  0.0  0.0      -inf       inf
                                                chol_e   0.000000  0.00000  0.0  0.0      -inf       inf
                                                chol_c   0.000000  0.00000  0.0  0.0  0.000000  0.000000
                                                 cit_e   0.000000  0.00000  0.0  0.0      -inf       inf
                                                 cit_c   0.000000  0.00000  0.0  0.0  0.000000  0.000000
                                                  cl_e   0.000000  0.00000  0.0  0.0      -inf       inf
                                                  cl_c   0.000000  0.00000  0.0  0.0  0.000000  0.000000
                                                 for_e   0.000000  0.00000  0.0  0.0      -inf       inf
                                                   i_e   0.000000  0.00000  0.0  0.0      -inf       inf
                                                 co2_e   0.000000  0.00000  0.0  0.0      -inf       inf
                                                 crn_e   0.000000  0.00000  0.0  0.0      -inf       inf
                                                 crn_c   0.000000  0.00000  0.0  0.0  0.000000  0.000000
                                                 csn_e   0.000000  0.00000  0.0  0.0      -inf       inf
                                                 csn_c   0.000000  0.00000  0.0  0.0  0.000000  0.000000
                                                 gly_e   0.000000  0.00000  0.0  0.0      -inf       inf
                                             Lcystin_e   0.000000  0.00000  0.0  0.0      -inf       inf
                                               glu_L_e   0.000000  0.00000  0.0  0.0      -inf       inf
                                             Lcystin_c   0.000000  0.00000  0.0  0.0  0.000000  0.000000
                                                cytd_e   0.000000  0.00000  0.0  0.0      -inf       inf
                                                cytd_c   0.000000  0.00000  0.0  0.0  0.000000  0.000000
                                               lac_D_e   0.000000  0.00000  0.0  0.0      -inf       inf
                                               lac_D_c   0.000000  0.00000  0.0  0.0  0.000000  0.000000
                                               ala_D_e   0.000000  0.00000  0.0  0.0      -inf       inf
                                               ala_D_c   0.000000  0.00000  0.0  0.0  0.000000  0.000000
                                        debrisoquine_e   0.000000  0.00000  0.0  0.0      -inf       inf
                                               dheas_e   0.000000  0.00000  0.0  0.0      -inf       inf
                                               dheas_c   0.000000  0.00000  0.0  0.0  0.000000  0.000000
                                                dopa_e   0.000000  0.00000  0.0  0.0      -inf       inf
                                                dopa_c   0.000000  0.00000  0.0  0.0  0.000000  0.000000
                                        estradiolglc_e   0.000000  0.00000  0.0  0.0      -inf       inf
                                        estradiolglc_c   0.000000  0.00000  0.0  0.0  0.000000  0.000000
                                            estrones_e   0.000000  0.00000  0.0  0.0      -inf       inf
                                            estrones_c   0.000000  0.00000  0.0  0.0  0.000000  0.000000
                                                hdca_e   0.000000  0.00000  0.0  0.0      -inf       inf
                                              ocdcea_c   0.000000  0.00000  0.0  0.0  0.000000  0.000000
                                              ocdcea_e   0.000000  0.00000  0.0  0.0      -inf       inf
                                               ocdca_c   0.000000  0.00000  0.0  0.0  0.000000  0.000000
                                               ocdca_e   0.000000  0.00000  0.0  0.0      -inf       inf
                                               arach_c   0.000000  0.00000  0.0  0.0  0.000000  0.000000
                                               arach_e   0.000000  0.00000  0.0  0.0      -inf       inf
                                              arachd_c   0.000000  0.00000  0.0  0.0  0.000000  0.000000
                                              arachd_e   0.000000  0.00000  0.0  0.0      -inf       inf
                                                adrn_c   0.000000  0.00000  0.0  0.0  0.000000  0.000000
                                                adrn_e   0.000000  0.00000  0.0  0.0      -inf       inf
                                               crvnc_c   0.000000  0.00000  0.0  0.0  0.000000  0.000000
                                               crvnc_e   0.000000  0.00000  0.0  0.0      -inf       inf
                                                lgnc_c   0.000000  0.00000  0.0  0.0  0.000000  0.000000
                                                lgnc_e   0.000000  0.00000  0.0  0.0      -inf       inf
                                               nrvnc_c   0.000000  0.00000  0.0  0.0  0.000000  0.000000
                                               nrvnc_e   0.000000  0.00000  0.0  0.0      -inf       inf
                                                 fe2_e   0.000000  0.00000  0.0  0.0      -inf       inf
                                                 fe2_c   0.000000  0.00000  0.0  0.0  0.000000  0.000000
                                                 fe3_c   0.000000  0.00000  0.0  0.0  0.000000  0.000000
                                                 fe3_e   0.000000  0.00000  0.0  0.0      -inf       inf
                                                 fru_e   0.000000  0.00000  0.0  0.0      -inf       inf
                                                 fru_c   0.000000  0.00000  0.0  0.0  0.000000  0.000000
                                                 gal_e   0.000000  0.00000  0.0  0.0      -inf       inf
                                                 gal_c   0.000000  0.00000  0.0  0.0  0.000000  0.000000
                                              gchola_e   0.000000  0.00000  0.0  0.0      -inf       inf
                                              gchola_c   0.000000  0.00000  0.0  0.0  0.000000  0.000000
                                               glc_D_e   0.000000  0.00000  0.0  0.0      -inf  0.500000
                                               glc_D_c   0.000000  0.00000  0.0  0.0  0.000000  0.000000
                                                glyb_e   0.000000  0.00000  0.0  0.0      -inf       inf
                                                glyb_c   0.000000  0.00000  0.0  0.0  0.000000  0.000000
                                                glyc_c   0.000000  0.00000  0.0  0.0  0.000000  0.000000
                                                glyc_e   0.000000  0.00000  0.0  0.0      -inf       inf
                                                 gsn_e   0.000000  0.00000  0.0  0.0      -inf       inf
                                                 gsn_c   0.000000  0.00000  0.0  0.0  0.000000  0.000000
                                                 gua_e   0.000000  0.00000  0.0  0.0      -inf       inf
                                                 gua_c   0.000000  0.00000  0.0  0.0  0.000000  0.000000
                                               hdcea_e   0.000000  0.00000  0.0  0.0      -inf       inf
                                               hdcea_c   0.000000  0.00000  0.0  0.0  0.000000  0.000000
                                               his_L_e   0.000000  0.00000  0.0  0.0      -inf  0.050000
                                               his_L_c   0.096216  0.00000  0.0  0.0  0.000000  0.000000
                                               hista_e   0.000000  0.00000  0.0  0.0      -inf       inf
                                               hista_c   0.000000  0.00000  0.0  0.0  0.000000  0.000000
                                               hom_L_e   0.000000  0.00000  0.0  0.0      -inf       inf
                                               hom_L_c   0.000000  0.00000  0.0  0.0  0.000000  0.000000
                                               leu_L_c   0.427292  0.00000  0.0  0.0  0.000000  0.000000
                                               ile_L_e   0.000000  0.00000  0.0  0.0      -inf  0.050000
                                               leu_L_e   0.000000  0.00000  0.0  0.0      -inf  0.050000
                                               ile_L_c   0.220172  0.00000  0.0  0.0  0.000000  0.000000
                                                 ins_e   0.000000  0.00000  0.0  0.0      -inf       inf
                                                 ins_c   0.000000  0.00000  0.0  0.0  0.000000  0.000000
                                               inost_e   0.000000  0.00000  0.0  0.0      -inf  0.050000
                                               inost_c   0.000000  0.00000  0.0  0.0  0.000000  0.000000
                                                 nh4_e   0.000000  0.00000  0.0  0.0      -inf       inf
                                               lac_L_e   0.000000  0.00000  0.0  0.0      -inf       inf
                                               lac_L_c   0.000000  0.00000  0.0  0.0  0.000000  0.000000
                                               lac_L_m   0.000000  0.00000  0.0  0.0  0.000000  0.000000
                                            leuktrC4_e   0.000000  0.00000  0.0  0.0      -inf       inf
                                            leuktrC4_c   0.000000  0.00000  0.0  0.0  0.000000  0.000000
                                               lys_L_e   0.000000  0.00000  0.0  0.0      -inf  0.050000
                                               lys_L_c   0.387642  0.00000  0.0  0.0  0.000000  0.000000
                                                malt_e   0.000000  0.00000  0.0  0.0      -inf       inf
                                                malt_c   0.000000  0.00000  0.0  0.0  0.000000  0.000000
                                                 man_e   0.000000  0.00000  0.0  0.0      -inf       inf
                                                 man_c   0.000000  0.00000  0.0  0.0  0.000000  0.000000
                                               met_L_e   0.000000  0.00000  0.0  0.0      -inf  0.050000
                                              nrpphr_e   0.000000  0.00000  0.0  0.0      -inf       inf
                                              nrpphr_c   0.000000  0.00000  0.0  0.0  0.000000  0.000000
                                                 orn_e   0.000000  0.00000  0.0  0.0      -inf       inf
                                                 orn_c   0.000000  0.00000  0.0  0.0  0.000000  0.000000
                                                 oxa_e   0.000000  0.00000  0.0  0.0      -inf       inf
                                              pe_cho_e   0.000000  0.00000  0.0  0.0      -inf       inf
                                              pe_cho_c   0.049864  0.00000  0.0  0.0  0.000000  0.000000
                                               pheme_c   0.000000  0.00000  0.0  0.0  0.000000  0.000000
                                               pheme_e   0.000000  0.00000  0.0  0.0      -inf       inf
                                                  pi_e   0.000000  0.00000  0.0  0.0      -inf       inf
                                              pnto_R_e   0.000000  0.00000  0.0  0.0      -inf       inf
                                              pnto_R_c   0.000000  0.00000  0.0  0.0  0.000000  0.000000
                                               pro_D_e   0.000000  0.00000  0.0  0.0  0.000000  0.000000
                                               pro_D_c   0.000000  0.00000  0.0  0.0  0.000000  0.000000
                                            prostgd2_e   0.000000  0.00000  0.0  0.0      -inf       inf
                                            prostgd2_c   0.000000  0.00000  0.0  0.0  0.000000  0.000000
                                            prostge1_e   0.000000  0.00000  0.0  0.0      -inf       inf
                                            prostge1_c   0.000000  0.00000  0.0  0.0  0.000000  0.000000
                                            prostge2_e   0.000000  0.00000  0.0  0.0      -inf       inf
                                            prostge2_c   0.000000  0.00000  0.0  0.0  0.000000  0.000000
                                            prostgf2_e   0.000000  0.00000  0.0  0.0      -inf       inf
                                            prostgf2_c   0.000000  0.00000  0.0  0.0  0.000000  0.000000
                                              ps_cho_e   0.000000  0.00000  0.0  0.0      -inf       inf
                                              ps_cho_c   0.016457  0.00000  0.0  0.0  0.000000  0.000000
                                                 pyr_e   0.000000  0.00000  0.0  0.0      -inf       inf
                                                 pyr_c   0.000000  0.00000  0.0  0.0  0.000000  0.000000
                                               val_L_c   0.322626  0.00000  0.0  0.0  0.000000  0.000000
                                               val_L_e   0.000000  0.00000  0.0  0.0      -inf  0.050000
                                              citr_L_c   0.000000  0.00000  0.0  0.0  0.000000  0.000000
                                              citr_L_e   0.000000  0.00000  0.0  0.0      -inf       inf
                                               trp_L_c   0.025173  0.00000  0.0  0.0  0.000000  0.000000
                                               trp_L_e   0.000000  0.00000  0.0  0.0      -inf  0.050000
                                               tyr_L_c   0.131253  0.00000  0.0  0.0  0.000000  0.000000
                                               tyr_L_e   0.000000  0.00000  0.0  0.0      -inf  0.050000
                                                 so4_e   0.000000  0.00000  0.0  0.0      -inf       inf
                                                 so4_c   0.000000  0.00000  0.0  0.0  0.000000  0.000000
                                                srtn_e   0.000000  0.00000  0.0  0.0      -inf       inf
                                                srtn_c   0.000000  0.00000  0.0  0.0  0.000000  0.000000
                                                succ_e   0.000000  0.00000  0.0  0.0      -inf       inf
                                                succ_c   0.000000  0.00000  0.0  0.0  0.000000  0.000000
                                                taur_e   0.000000  0.00000  0.0  0.0      -inf       inf
                                                taur_c   0.000000  0.00000  0.0  0.0  0.000000  0.000000
                                              tchola_e   0.000000  0.00000  0.0  0.0      -inf       inf
                                              tchola_c   0.000000  0.00000  0.0  0.0  0.000000  0.000000
                                               thymd_e   0.000000  0.00000  0.0  0.0      -inf       inf
                                               thymd_c   0.000000  0.00000  0.0  0.0  0.000000  0.000000
                                               thmmp_e   0.000000  0.00000  0.0  0.0      -inf       inf
                                               thmmp_c   0.000000  0.00000  0.0  0.0  0.000000  0.000000
                                                 thm_e   0.000000  0.00000  0.0  0.0      -inf       inf
                                                 thm_c   0.000000  0.00000  0.0  0.0  0.000000  0.000000
                                               thmtp_c   0.000000  0.00000  0.0  0.0  0.000000  0.000000
                                               thmtp_e   0.000000  0.00000  0.0  0.0      -inf       inf
                                                thym_e   0.000000  0.00000  0.0  0.0      -inf       inf
                                                thym_c   0.000000  0.00000  0.0  0.0  0.000000  0.000000
                                             thyox_L_e   0.000000  0.00000  0.0  0.0      -inf       inf
                                             thyox_L_c   0.000000  0.00000  0.0  0.0  0.000000  0.000000
                                            triodthy_e   0.000000  0.00000  0.0  0.0      -inf       inf
                                            triodthy_c   0.000000  0.00000  0.0  0.0  0.000000  0.000000
                                                tsul_e   0.000000  0.00000  0.0  0.0      -inf       inf
                                                tsul_c   0.000000  0.00000  0.0  0.0  0.000000  0.000000
                                               ttdca_e   0.000000  0.00000  0.0  0.0      -inf       inf
                                                 ura_e   0.000000  0.00000  0.0  0.0      -inf       inf
                                                 ura_c   0.000000  0.00000  0.0  0.0  0.000000  0.000000
                                                urea_e   0.000000  0.00000  0.0  0.0      -inf       inf
                                                urea_c   0.000000  0.00000  0.0  0.0  0.000000  0.000000
                                                 uri_e   0.000000  0.00000  0.0  0.0      -inf       inf
                                                 uri_c   0.000000  0.00000  0.0  0.0  0.000000  0.000000
                                               xyl_D_e   0.000000  0.00000  0.0  0.0      -inf       inf
                                               xyl_D_c   0.000000  0.00000  0.0  0.0  0.000000  0.000000
                                                 gly_m   0.000000  0.00000  0.0  0.0  0.000000  0.000000
                                               arg_L_m   0.000000  0.00000  0.0  0.0  0.000000  0.000000
                                                 orn_m   0.000000  0.00000  0.0  0.0  0.000000  0.000000
                                                 co2_m   0.000000  0.00000  0.0  0.0  0.000000  0.000000
                                                hco3_m   0.000000  0.00000  0.0  0.0  0.000000  0.000000
                                             dhdascb_c   0.000000  0.00000  0.0  0.0  0.000000  0.000000
                                                glac_c   0.000000  0.00000  0.0  0.0  0.000000  0.000000
                                                guln_r   0.000000  0.00000  0.0  0.0  0.000000  0.000000
                                              gullac_r   0.000000  0.00000  0.0  0.0  0.000000  0.000000
                                               gthrd_c   0.000000  0.00000  0.0  0.0  0.000000  0.000000
                                               gthox_c   0.000000  0.00000  0.0  0.0  0.000000  0.000000
                                               vitd3_c   0.000000  0.00000  0.0  0.0  0.000000  0.000000
                                            25hvitd3_c   0.000000  0.00000  0.0  0.0  0.000000  0.000000
                                                  o2_n   0.000000  0.00000  0.0  0.0  0.000000  0.000000
                                                h2o2_n   0.000000  0.00000  0.0  0.0  0.000000  0.000000
                                            leuktrA4_c   0.000000  0.00000  0.0  0.0  0.000000  0.000000
                                                   h_n   0.000000  0.00000  0.0  0.0  0.000000  0.000000
                                                 h2o_n   0.000000  0.00000  0.0  0.0  0.000000  0.000000
                                               fadh2_r   0.000000  0.00000  0.0  0.0  0.000000  0.000000
                                              arachd_r   0.000000  0.00000  0.0  0.0  0.000000  0.000000
                                                 fad_r   0.000000  0.00000  0.0  0.0  0.000000  0.000000
                                            leuktrB4_c   0.000000  0.00000  0.0  0.0  0.000000  0.000000
                                                nadp_x   0.000000  0.00000  0.0  0.0  0.000000  0.000000
                                               nadph_x   0.000000  0.00000  0.0  0.0  0.000000  0.000000
                                               gthrd_m   0.000000  0.00000  0.0  0.0  0.000000  0.000000
                                               gthrd_r   0.000000  0.00000  0.0  0.0  0.000000  0.000000
                                             xol7ah2_c   0.000000  0.00000  0.0  0.0  0.000000  0.000000
                                         xoldioloneh_c   0.000000  0.00000  0.0  0.0  0.000000  0.000000
                                            xoltriol_c   0.000000  0.00000  0.0  0.0  0.000000  0.000000
                                      dhcholestancoa_x   0.000000  0.00000  0.0  0.0  0.000000  0.000000
                                        dhcholoylcoa_x   0.000000  0.00000  0.0  0.0  0.000000  0.000000
                                             cholcoa_x   0.000000  0.00000  0.0  0.0  0.000000  0.000000
                                                taur_x   0.000000  0.00000  0.0  0.0  0.000000  0.000000
                                              tchola_x   0.000000  0.00000  0.0  0.0  0.000000  0.000000
                                            chsterol_r   0.000000  0.00000  0.0  0.0  0.000000  0.000000
                                             xol25oh_r   0.000000  0.00000  0.0  0.0  0.000000  0.000000
                                       dhocholoylcoa_x   0.000000  0.00000  0.0  0.0  0.000000  0.000000
                                           cholcoads_x   0.000000  0.00000  0.0  0.0  0.000000  0.000000
                                          cholcoaone_x   0.000000  0.00000  0.0  0.0  0.000000  0.000000
                                                  o2_m   0.000000  0.00000  0.0  0.0  0.000000  0.000000
                                            xoltriol_m   0.000000  0.00000  0.0  0.0  0.000000  0.000000
                                             xol7ah3_m   0.000000  0.00000  0.0  0.0  0.000000  0.000000
                                      dhcholestanate_m   0.000000  0.00000  0.0  0.0  0.000000  0.000000
                                            chsterol_m   0.000000  0.00000  0.0  0.0  0.000000  0.000000
                                             xol27oh_m   0.000000  0.00000  0.0  0.0  0.000000  0.000000
                                            xoltri24_r   0.000000  0.00000  0.0  0.0  0.000000  0.000000
                                            xoltri25_r   0.000000  0.00000  0.0  0.0  0.000000  0.000000
                                             xol27oh_r   0.000000  0.00000  0.0  0.0  0.000000  0.000000
                                            xoltri27_r   0.000000  0.00000  0.0  0.0  0.000000  0.000000
                                             xol7ah3_c   0.000000  0.00000  0.0  0.0  0.000000  0.000000
                                           xol7ah2al_c   0.000000  0.00000  0.0  0.0  0.000000  0.000000
                                             HC01459_x   0.000000  0.00000  0.0  0.0  0.000000  0.000000
                                                 nad_x   0.000000  0.00000  0.0  0.0  0.000000  0.000000
                                                nadh_x   0.000000  0.00000  0.0  0.0  0.000000  0.000000
                                        20ahchsterol_m   0.000000  0.00000  0.0  0.0  0.000000  0.000000
                                            xol7aone_m   0.000000  0.00000  0.0  0.0  0.000000  0.000000
                                             xol7ah2_m   0.000000  0.00000  0.0  0.0  0.000000  0.000000
                                             cholcoa_c   0.000000  0.00000  0.0  0.0  0.000000  0.000000
                                            dcholcoa_c   0.000000  0.00000  0.0  0.0  0.000000  0.000000
                                              C02528_c   0.000000  0.00000  0.0  0.0  0.000000  0.000000
                                            dcholcoa_x   0.000000  0.00000  0.0  0.0  0.000000  0.000000
                                             tdchola_c   0.000000  0.00000  0.0  0.0  0.000000  0.000000
                                         thcholstoic_m   0.000000  0.00000  0.0  0.0  0.000000  0.000000
                                               ppcoa_x   0.000000  0.00000  0.0  0.0  0.000000  0.000000
                                                 coa_r   0.000000  0.00000  0.0  0.0  0.000000  0.000000
                                                 atp_r   0.000000  0.00000  0.0  0.0  0.000000  0.000000
                                      dhcholestanate_r   0.000000  0.00000  0.0  0.0  0.000000  0.000000
                                      dhcholestancoa_r   0.000000  0.00000  0.0  0.0  0.000000  0.000000
                                                 ppi_r   0.000000  0.00000  0.0  0.0  0.000000  0.000000
                                                 amp_r   0.000000  0.00000  0.0  0.0  0.000000  0.000000
                                               accoa_x   0.000000  0.00000  0.0  0.0  0.000000  0.000000
                                               aacoa_x   0.000000  0.00000  0.0  0.0  0.000000  0.000000
                                                 nad_r   0.000000  0.00000  0.0  0.0  0.000000  0.000000
                                          4mzym_int1_r   0.000000  0.00000  0.0  0.0  0.000000  0.000000
                                                nadh_r   0.000000  0.00000  0.0  0.0  0.000000  0.000000
                                          4mzym_int2_r   0.000000  0.00000  0.0  0.0  0.000000  0.000000
                                                 co2_r   0.000000  0.00000  0.0  0.0  0.000000  0.000000
                                            zym_int2_r   0.000000  0.00000  0.0  0.0  0.000000  0.000000
                                               zymst_r   0.000000  0.00000  0.0  0.0  0.000000  0.000000
                                            chsterol_c   0.086971  0.00000  0.0  0.0  0.000000  0.000000
                                           Rtotalcoa_c   0.000000  0.00000  0.0  0.0  0.000000  0.000000
                                         xolest2_cho_c   0.000000  0.00000  0.0  0.0  0.000000  0.000000
                                              hmgcoa_m   0.000000  0.00000  0.0  0.0  0.000000  0.000000
                                               accoa_m   0.000000  0.00000  0.0  0.0  0.000000  0.000000
                                                acac_m   0.000000  0.00000  0.0  0.0  0.000000  0.000000
                                              hmgcoa_x   0.000000  0.00000  0.0  0.0  0.000000  0.000000
                                                acac_x   0.000000  0.00000  0.0  0.0  0.000000  0.000000
                                              hmgcoa_c   0.000000  0.00000  0.0  0.0  0.000000  0.000000
                                               accoa_r   0.000000  0.00000  0.0  0.0  0.000000  0.000000
                                           R1coa_cho_c   0.000000  0.00000  0.0  0.0  0.000000  0.000000
                                          xolest_cho_c   0.055982  0.00000  0.0  0.0  0.000000  0.000000
                                           R2coa_cho_c   0.000000  0.00000  0.0  0.0  0.000000  0.000000
                                            udpacgal_g   0.000000  0.00000  0.0  0.0  0.000000  0.000000
                                              udpgal_g   0.000000  0.00000  0.0  0.0  0.000000  0.000000
                                                 h2o_g   0.000000  0.00000  0.0  0.0  0.000000  0.000000
                                                paps_g   0.000000  0.00000  0.0  0.0  0.000000  0.000000
                                                 pap_g   0.000000  0.00000  0.0  0.0  0.000000  0.000000
                                                 udp_r   0.000000  0.00000  0.0  0.0  0.000000  0.000000
                                                ptth_c   0.000000  0.00000  0.0  0.0  0.000000  0.000000
                                               cysam_c   0.000000  0.00000  0.0  0.0  0.000000  0.000000
                                              pmtcoa_c   0.000000  0.00000  0.0  0.0  0.000000  0.000000
                                               hdcoa_c   0.000000  0.00000  0.0  0.0  0.000000  0.000000
                                           lnlncacoa_c   0.000000  0.00000  0.0  0.0  0.000000  0.000000
                                           strdnccoa_c   0.000000  0.00000  0.0  0.0  0.000000  0.000000
                                               stcoa_c   0.000000  0.00000  0.0  0.0  0.000000  0.000000
                                              odecoa_c   0.000000  0.00000  0.0  0.0  0.000000  0.000000
                                             vacccoa_c   0.000000  0.00000  0.0  0.0  0.000000  0.000000
                                              od2coa_c   0.000000  0.00000  0.0  0.0  0.000000  0.000000
                                             lnlccoa_c   0.000000  0.00000  0.0  0.0  0.000000  0.000000
                                           lnlncgcoa_c   0.000000  0.00000  0.0  0.0  0.000000  0.000000
                                           dlnlcgcoa_c   0.000000  0.00000  0.0  0.0  0.000000  0.000000
                                           arachdcoa_c   0.000000  0.00000  0.0  0.0  0.000000  0.000000
                                         eicostetcoa_c   0.000000  0.00000  0.0  0.0  0.000000  0.000000
                                           tmndnccoa_c   0.000000  0.00000  0.0  0.0  0.000000  0.000000
                                         tetpent3coa_c   0.000000  0.00000  0.0  0.0  0.000000  0.000000
                                          tethex3coa_c   0.000000  0.00000  0.0  0.0  0.000000  0.000000
                                             adrncoa_c   0.000000  0.00000  0.0  0.0  0.000000  0.000000
                                            clpndcoa_c   0.000000  0.00000  0.0  0.0  0.000000  0.000000
                                               stcoa_m   0.000000  0.00000  0.0  0.0  0.000000  0.000000
                                               stcoa_x   0.000000  0.00000  0.0  0.0  0.000000  0.000000
                                            arachcoa_c   0.000000  0.00000  0.0  0.0  0.000000  0.000000
                                            arachcoa_m   0.000000  0.00000  0.0  0.0  0.000000  0.000000
                                            arachcoa_x   0.000000  0.00000  0.0  0.0  0.000000  0.000000
                                            docoscoa_c   0.000000  0.00000  0.0  0.0  0.000000  0.000000
                                             docosac_c   0.000000  0.00000  0.0  0.0  0.000000  0.000000
                                             lgnccoa_c   0.000000  0.00000  0.0  0.0  0.000000  0.000000
                                             lgnccoa_x   0.000000  0.00000  0.0  0.0  0.000000  0.000000
                                              malcoa_r   0.000000  0.00000  0.0  0.0  0.000000  0.000000
                                              odecoa_r   0.000000  0.00000  0.0  0.0  0.000000  0.000000
                                               hdcoa_r   0.000000  0.00000  0.0  0.0  0.000000  0.000000
                                              CE5160_r   0.000000  0.00000  0.0  0.0  0.000000  0.000000
                                               man1p_c   0.000000  0.00000  0.0  0.0  0.000000  0.000000
                                                 gtp_c   0.102935  0.00000  0.0  0.0  0.000000  0.000000
                                              glyald_c   0.000000  0.00000  0.0  0.0  0.000000  0.000000
                                                 g3p_c   0.000000  0.00000  0.0  0.0  0.000000  0.000000
                                               gal1p_c   0.000000  0.00000  0.0  0.0  0.000000  0.000000
                                                 utp_c   0.085376  0.00000  0.0  0.0  0.000000  0.000000
                                              udpgal_c   0.000000  0.00000  0.0  0.0  0.000000  0.000000
                                                lcts_e   0.000000  0.00000  0.0  0.0      -inf       inf
                                                 h2o_l   0.000000  0.00000  0.0  0.0  0.000000  0.000000
                                               glc_D_l   0.000000  0.00000  0.0  0.0  0.000000  0.000000
                                                 gal_l   0.000000  0.00000  0.0  0.0  0.000000  0.000000
                                                sucr_e   0.000000  0.00000  0.0  0.0      -inf       inf
                                                udpg_c   0.000000  0.00000  0.0  0.0  0.000000  0.000000
                                                 ksi_e   0.000000  0.00000  0.0  0.0      -inf       inf
                                               fuc_L_e   0.000000  0.00000  0.0  0.0      -inf       inf
                                            ksi_deg1_e   0.000000  0.00000  0.0  0.0      -inf       inf
                                            ksi_deg7_l   0.000000  0.00000  0.0  0.0  0.000000  0.000000
                                               acgam_l   0.000000  0.00000  0.0  0.0  0.000000  0.000000
                                            ksi_deg8_l   0.000000  0.00000  0.0  0.0  0.000000  0.000000
                                           ksi_deg10_l   0.000000  0.00000  0.0  0.0  0.000000  0.000000
                                           ksi_deg11_l   0.000000  0.00000  0.0  0.0  0.000000  0.000000
                                           ksi_deg13_l   0.000000  0.00000  0.0  0.0  0.000000  0.000000
                                           ksi_deg14_l   0.000000  0.00000  0.0  0.0  0.000000  0.000000
                                           ksi_deg16_l   0.000000  0.00000  0.0  0.0  0.000000  0.000000
                                           ksi_deg17_l   0.000000  0.00000  0.0  0.0  0.000000  0.000000
                                           ksi_deg19_l   0.000000  0.00000  0.0  0.0  0.000000  0.000000
                                           ksi_deg20_l   0.000000  0.00000  0.0  0.0  0.000000  0.000000
                                           ksi_deg22_l   0.000000  0.00000  0.0  0.0  0.000000  0.000000
                                           ksi_deg23_l   0.000000  0.00000  0.0  0.0  0.000000  0.000000
                                           ksi_deg25_l   0.000000  0.00000  0.0  0.0  0.000000  0.000000
                                           ksi_deg26_l   0.000000  0.00000  0.0  0.0  0.000000  0.000000
                                           ksi_deg28_l   0.000000  0.00000  0.0  0.0  0.000000  0.000000
                                           ksi_deg29_l   0.000000  0.00000  0.0  0.0  0.000000  0.000000
                                           ksi_deg31_l   0.000000  0.00000  0.0  0.0  0.000000  0.000000
                                           ksi_deg32_l   0.000000  0.00000  0.0  0.0  0.000000  0.000000
                                           ksi_deg34_l   0.000000  0.00000  0.0  0.0  0.000000  0.000000
                                           ksi_deg35_l   0.000000  0.00000  0.0  0.0  0.000000  0.000000
                                           ksi_deg37_l   0.000000  0.00000  0.0  0.0  0.000000  0.000000
                                           ksi_deg38_l   0.000000  0.00000  0.0  0.0  0.000000  0.000000
                                           ksi_deg39_l   0.000000  0.00000  0.0  0.0  0.000000  0.000000
                                           ksi_deg40_l   0.000000  0.00000  0.0  0.0  0.000000  0.000000
                                           ksi_deg41_l   0.000000  0.00000  0.0  0.0  0.000000  0.000000
                                                m2mn_l   0.000000  0.00000  0.0  0.0  0.000000  0.000000
                                     ksii_core2_deg4_l   0.000000  0.00000  0.0  0.0  0.000000  0.000000
                                     ksii_core2_deg5_l   0.000000  0.00000  0.0  0.0  0.000000  0.000000
                                     ksii_core2_deg7_l   0.000000  0.00000  0.0  0.0  0.000000  0.000000
                                     ksii_core2_deg8_l   0.000000  0.00000  0.0  0.0  0.000000  0.000000
                                     ksii_core2_deg9_l   0.000000  0.00000  0.0  0.0  0.000000  0.000000
                                                 f1a_l   0.000000  0.00000  0.0  0.0  0.000000  0.000000
                                     ksii_core4_deg4_l   0.000000  0.00000  0.0  0.0  0.000000  0.000000
                                                ipdp_c   0.000000  0.00000  0.0  0.0  0.000000  0.000000
                                                frdp_c   0.000000  0.00000  0.0  0.0  0.000000  0.000000
                                            dolichol_c   0.000000  0.00000  0.0  0.0  0.000000  0.000000
                                                 ctp_c   0.097355  0.00000  0.0  0.0  0.000000  0.000000
                                                dolp_c   0.000000  0.00000  0.0  0.0  0.000000  0.000000
                                                 cdp_c   0.000000  0.00000  0.0  0.0  0.000000  0.000000
                                             dolmanp_c   0.000000  0.00000  0.0  0.0  0.000000  0.000000
                                               decdp_c   0.000000  0.00000  0.0  0.0  0.000000  0.000000
                                             nm4masn_g   0.000000  0.00000  0.0  0.0  0.000000  0.000000
                                              gdpfuc_g   0.000000  0.00000  0.0  0.0  0.000000  0.000000
                                            fnm4masn_g   0.000000  0.00000  0.0  0.0  0.000000  0.000000
                                                 gdp_g   0.000000  0.00000  0.0  0.0  0.000000  0.000000
                                             nm2masn_g   0.000000  0.00000  0.0  0.0  0.000000  0.000000
                                            fnm2masn_g   0.000000  0.00000  0.0  0.0  0.000000  0.000000
                                           fn3m2masn_g   0.000000  0.00000  0.0  0.0  0.000000  0.000000
                                           fn4m2masn_g   0.000000  0.00000  0.0  0.0  0.000000  0.000000
                                           n3rm2masn_g   0.000000  0.00000  0.0  0.0  0.000000  0.000000
                                          fn3rm2masn_g   0.000000  0.00000  0.0  0.0  0.000000  0.000000
                                             m2mpdol_c   0.000000  0.00000  0.0  0.0  0.000000  0.000000
                                             m3mpdol_c   0.000000  0.00000  0.0  0.0  0.000000  0.000000
                                             m4mpdol_c   0.000000  0.00000  0.0  0.0  0.000000  0.000000
                                             m1mpdol_c   0.000000  0.00000  0.0  0.0  0.000000  0.000000
                                       ndl4fn4m2masn_g   0.000000  0.00000  0.0  0.0  0.000000  0.000000
                                      lndl4fn4m2masn_g   0.000000  0.00000  0.0  0.0  0.000000  0.000000
                                        ndl4n4m2masn_g   0.000000  0.00000  0.0  0.0  0.000000  0.000000
                                       lndl4n4m2masn_g   0.000000  0.00000  0.0  0.0  0.000000  0.000000
                                       ncl4fn4m2masn_g   0.000000  0.00000  0.0  0.0  0.000000  0.000000
                                      lncl4fn4m2masn_g   0.000000  0.00000  0.0  0.0  0.000000  0.000000
                                        ncl4n4m2masn_g   0.000000  0.00000  0.0  0.0  0.000000  0.000000
                                       lncl4n4m2masn_g   0.000000  0.00000  0.0  0.0  0.000000  0.000000
                                       nbl4fn4m2masn_g   0.000000  0.00000  0.0  0.0  0.000000  0.000000
                                      lnbl4fn4m2masn_g   0.000000  0.00000  0.0  0.0  0.000000  0.000000
                                        nbl4n4m2masn_g   0.000000  0.00000  0.0  0.0  0.000000  0.000000
                                       lnbl4n4m2masn_g   0.000000  0.00000  0.0  0.0  0.000000  0.000000
                                     n2cdl4fn4m2masn_g   0.000000  0.00000  0.0  0.0  0.000000  0.000000
                                   l2n2cdl4fn4m2masn_g   0.000000  0.00000  0.0  0.0  0.000000  0.000000
                                      n2cdl4n4m2masn_g   0.000000  0.00000  0.0  0.0  0.000000  0.000000
                                    l2n2cdl4n4m2masn_g   0.000000  0.00000  0.0  0.0  0.000000  0.000000
                                     n2bdl4fn4m2masn_g   0.000000  0.00000  0.0  0.0  0.000000  0.000000
                                   l2n2bdl4fn4m2masn_g   0.000000  0.00000  0.0  0.0  0.000000  0.000000
                                      n2bdl4n4m2masn_g   0.000000  0.00000  0.0  0.0  0.000000  0.000000
                                    l2n2bdl4n4m2masn_g   0.000000  0.00000  0.0  0.0  0.000000  0.000000
                                          l2n2m2masn_g   0.000000  0.00000  0.0  0.0  0.000000  0.000000
                                       n3l4fn4m2masn_g   0.000000  0.00000  0.0  0.0  0.000000  0.000000
                                     l3n3l4fn4m2masn_g   0.000000  0.00000  0.0  0.0  0.000000  0.000000
                                        n3l4n4m2masn_g   0.000000  0.00000  0.0  0.0  0.000000  0.000000
                                      l3n3l4n4m2masn_g   0.000000  0.00000  0.0  0.0  0.000000  0.000000
                                          l3n3m2masn_g   0.000000  0.00000  0.0  0.0  0.000000  0.000000
                                         l3n3rm2masn_g   0.000000  0.00000  0.0  0.0  0.000000  0.000000
                                         l3fn3m2masn_g   0.000000  0.00000  0.0  0.0  0.000000  0.000000
                                        l3fn3rm2masn_g   0.000000  0.00000  0.0  0.0  0.000000  0.000000
                                         l4fn4m2masn_g   0.000000  0.00000  0.0  0.0  0.000000  0.000000
                                         nl3n3m2masn_g   0.000000  0.00000  0.0  0.0  0.000000  0.000000
                                        lnl3n3m2masn_g   0.000000  0.00000  0.0  0.0  0.000000  0.000000
                                          l4n4m2masn_g   0.000000  0.00000  0.0  0.0  0.000000  0.000000
                                        nl3fn3m2masn_g   0.000000  0.00000  0.0  0.0  0.000000  0.000000
                                       lnl3fn3m2masn_g   0.000000  0.00000  0.0  0.0  0.000000  0.000000
                                             naglc2p_c   0.000000  0.00000  0.0  0.0  0.000000  0.000000
                                              uacgam_c   0.000000  0.00000  0.0  0.0  0.000000  0.000000
                                                 udp_c   0.000000  0.00000  0.0  0.0  0.000000  0.000000
                                                 man_g   0.000000  0.00000  0.0  0.0  0.000000  0.000000
                                           fn2m2masn_g   0.000000  0.00000  0.0  0.0  0.000000  0.000000
                                     s3lnl3fn3m2masn_g   0.000000  0.00000  0.0  0.0  0.000000  0.000000
                                    s4lndl4fn4m2masn_g   0.000000  0.00000  0.0  0.0  0.000000  0.000000
                                     s4lndl4n4m2masn_g   0.000000  0.00000  0.0  0.0  0.000000  0.000000
                                    s4lncl4fn4m2masn_g   0.000000  0.00000  0.0  0.0  0.000000  0.000000
                                     s4lncl4n4m2masn_g   0.000000  0.00000  0.0  0.0  0.000000  0.000000
                                    s4lnbl4fn4m2masn_g   0.000000  0.00000  0.0  0.0  0.000000  0.000000
                                     s4lnbl4n4m2masn_g   0.000000  0.00000  0.0  0.0  0.000000  0.000000
                                 s4l2n2cdl4fn4m2masn_g   0.000000  0.00000  0.0  0.0  0.000000  0.000000
                                  s4l2n2cdl4n4m2masn_g   0.000000  0.00000  0.0  0.0  0.000000  0.000000
                                 s4l2n2bdl4fn4m2masn_g   0.000000  0.00000  0.0  0.0  0.000000  0.000000
                                  s4l2n2bdl4n4m2masn_g   0.000000  0.00000  0.0  0.0  0.000000  0.000000
                                   s4l3n3l4fn4m2masn_g   0.000000  0.00000  0.0  0.0  0.000000  0.000000
                                    s4l3n3l4n4m2masn_g   0.000000  0.00000  0.0  0.0  0.000000  0.000000
                                        s2l2n2m2masn_g   0.000000  0.00000  0.0  0.0  0.000000  0.000000
                                        s3l3n3m2masn_g   0.000000  0.00000  0.0  0.0  0.000000  0.000000
                                       s3l3n3rm2masn_g   0.000000  0.00000  0.0  0.0  0.000000  0.000000
                                       s3l3fn3m2masn_g   0.000000  0.00000  0.0  0.0  0.000000  0.000000
                                      s3l3fn3rm2masn_g   0.000000  0.00000  0.0  0.0  0.000000  0.000000
                                       s4l4fn4m2masn_g   0.000000  0.00000  0.0  0.0  0.000000  0.000000
                                      s3lnl3n3m2masn_g   0.000000  0.00000  0.0  0.0  0.000000  0.000000
                                        s4l4n4m2masn_g   0.000000  0.00000  0.0  0.0  0.000000  0.000000
                                                dnad_c   0.000000  0.00000  0.0  0.0  0.000000  0.000000
                                              nicrnt_c   0.000000  0.00000  0.0  0.0  0.000000  0.000000
                                                prpp_c   0.000000  0.00000  0.0  0.0  0.000000  0.000000
                                                 nac_c   0.000000  0.00000  0.0  0.0  0.000000  0.000000
                                                 nmn_c   0.000000  0.00000  0.0  0.0  0.000000  0.000000
                                                 nad_e   0.000000  0.00000  0.0  0.0      -inf       inf
                                                ncam_e   0.000000  0.00000  0.0  0.0      -inf  0.050000
                                                ncam_c   0.000000  0.00000  0.0  0.0  0.000000  0.000000
                                                nadp_e   0.000000  0.00000  0.0  0.0      -inf       inf
                                              adprbp_e   0.000000  0.00000  0.0  0.0      -inf       inf
                                                 nmn_n   0.000000  0.00000  0.0  0.0  0.000000  0.000000
                                                 ppi_n   0.000000  0.00000  0.0  0.0  0.000000  0.000000
                                                 r1p_c   0.000000  0.00000  0.0  0.0  0.000000  0.000000
                                                rnam_c   0.000000  0.00000  0.0  0.0  0.000000  0.000000
                                         acgpail_cho_c   0.000000  0.00000  0.0  0.0  0.000000  0.000000
                                           gpail_cho_c   0.000000  0.00000  0.0  0.0  0.000000  0.000000
                                         gacpail_cho_c   0.000000  0.00000  0.0  0.0  0.000000  0.000000
                               em2emgacpail_prot_cho_r   0.000000  0.00000  0.0  0.0  0.000000  0.000000
                              dem2emgacpail_prot_cho_r   0.000000  0.00000  0.0  0.0  0.000000  0.000000
                                                hdca_r   0.000000  0.00000  0.0  0.0  0.000000  0.000000
                                        gpi_prot_cho_r   0.000000  0.00000  0.0  0.0  0.000000  0.000000
                                       dgpi_prot_cho_r   0.000000  0.00000  0.0  0.0  0.000000  0.000000
                                              pe_cho_r   0.000000  0.00000  0.0  0.0  0.000000  0.000000
                                             dag_cho_r   0.000000  0.00000  0.0  0.0  0.000000  0.000000
                                      em3gacpail_cho_r   0.000000  0.00000  0.0  0.0  0.000000  0.000000
                                    emem2gacpail_cho_r   0.000000  0.00000  0.0  0.0  0.000000  0.000000
                                            pre_prot_r   0.000000  0.00000  0.0  0.0  0.000000  0.000000
                                             gpi_sig_r   0.000000  0.00000  0.0  0.0  0.000000  0.000000
                                          pail3p_cho_c   0.000000  0.00000  0.0  0.0  0.000000  0.000000
                                            pail_cho_c   0.018177  0.00000  0.0  0.0  0.000000  0.000000
                                         pail35p_cho_r   0.000000  0.00000  0.0  0.0  0.000000  0.000000
                                                 adp_r   0.000000  0.00000  0.0  0.0  0.000000  0.000000
                                        pail345p_cho_r   0.000000  0.00000  0.0  0.0  0.000000  0.000000
                                          pail5p_cho_m   0.000000  0.00000  0.0  0.0  0.000000  0.000000
                                                 adp_m   0.000000  0.00000  0.0  0.0  0.000000  0.000000
                                         pail45p_cho_m   0.000000  0.00000  0.0  0.0  0.000000  0.000000
                                          pail5p_cho_r   0.000000  0.00000  0.0  0.0  0.000000  0.000000
                                                 atp_n   0.000000  0.00000  0.0  0.0  0.000000  0.000000
                                          pail5p_cho_n   0.000000  0.00000  0.0  0.0  0.000000  0.000000
                                                 adp_n   0.000000  0.00000  0.0  0.0  0.000000  0.000000
                                         pail35p_cho_n   0.000000  0.00000  0.0  0.0  0.000000  0.000000
                                              pa_cho_c   0.001719  0.00000  0.0  0.0  0.000000  0.000000
                                              pa_cho_g   0.000000  0.00000  0.0  0.0  0.000000  0.000000
                                            pail_cho_r   0.000000  0.00000  0.0  0.0  0.000000  0.000000
                                              pa_cho_r   0.000000  0.00000  0.0  0.0  0.000000  0.000000
                                                datp_m   0.000000  0.00000  0.0  0.0  0.000000  0.000000
                                                dtdp_m   0.000000  0.00000  0.0  0.0  0.000000  0.000000
                                                dadp_m   0.000000  0.00000  0.0  0.0  0.000000  0.000000
                                                dttp_m   0.000000  0.00000  0.0  0.0  0.000000  0.000000
                                                dtdp_n   0.000000  0.00000  0.0  0.0  0.000000  0.000000
                                                datp_n   0.000000  0.00000  0.0  0.0  0.000000  0.000000
                                                dadp_n   0.000000  0.00000  0.0  0.0  0.000000  0.000000
                                                dttp_n   0.000000  0.00000  0.0  0.0  0.000000  0.000000
                                                 utp_n   0.000000  0.00000  0.0  0.0  0.000000  0.000000
                                                dutp_n   0.000000  0.00000  0.0  0.0  0.000000  0.000000
                                                duri_m   0.000000  0.00000  0.0  0.0  0.000000  0.000000
                                                dgtp_m   0.000000  0.00000  0.0  0.0  0.000000  0.000000
                                                dgdp_m   0.000000  0.00000  0.0  0.0  0.000000  0.000000
                                                dump_m   0.000000  0.00000  0.0  0.0  0.000000  0.000000
                                                dtdp_c   0.000000  0.00000  0.0  0.0  0.000000  0.000000
                                                 pep_c   0.000000  0.00000  0.0  0.0  0.000000  0.000000
                                                dttp_c   0.035778  0.00000  0.0  0.0  0.000000  0.000000
                                                 ump_c   0.000000  0.00000  0.0  0.0  0.000000  0.000000
                                                 o2s_c   0.000000  0.00000  0.0  0.0  0.000000  0.000000
                                                 o2s_n   0.000000  0.00000  0.0  0.0  0.000000  0.000000
                                                 o2s_x   0.000000  0.00000  0.0  0.0  0.000000  0.000000
                                      galgluside_cho_c   0.000000  0.00000  0.0  0.0  0.000000  0.000000
                                             crm_cho_l   0.000000  0.00000  0.0  0.0  0.000000  0.000000
                                              Rtotal_l   0.000000  0.00000  0.0  0.0  0.000000  0.000000
                                             sphings_l   0.000000  0.00000  0.0  0.0  0.000000  0.000000
                                       galgbside_cho_g   0.000000  0.00000  0.0  0.0  0.000000  0.000000
                                  acglcgalgbside_cho_g   0.000000  0.00000  0.0  0.0  0.000000  0.000000
                               galacglcgalgbside_cho_g   0.000000  0.00000  0.0  0.0  0.000000  0.000000
                                            gm2a_cho_g   0.000000  0.00000  0.0  0.0  0.000000  0.000000
                                            gm1a_cho_g   0.000000  0.00000  0.0  0.0  0.000000  0.000000
                                           dhcrm_cho_c   0.000000  0.00000  0.0  0.0  0.000000  0.000000
                                             crm_cho_c   0.000000  0.00000  0.0  0.0  0.000000  0.000000
                                                 fad_c   0.000000  0.00000  0.0  0.0  0.000000  0.000000
                                               fadh2_c   0.000000  0.00000  0.0  0.0  0.000000  0.000000
                                               sphgn_c   0.000000  0.00000  0.0  0.0  0.000000  0.000000
                                    fucgalgbside_cho_g   0.000000  0.00000  0.0  0.0  0.000000  0.000000
                                       digalside_cho_g   0.000000  0.00000  0.0  0.0  0.000000  0.000000
                                   digalsgalside_cho_g   0.000000  0.00000  0.0  0.0  0.000000  0.000000
                                         galside_cho_l   0.000000  0.00000  0.0  0.0  0.000000  0.000000
                                           oagd3_cho_c   0.000000  0.00000  0.0  0.0  0.000000  0.000000
                                           oagt3_cho_c   0.000000  0.00000  0.0  0.0  0.000000  0.000000
                                         gluside_cho_c   0.000000  0.00000  0.0  0.0  0.000000  0.000000
                                         gluside_cho_l   0.000000  0.00000  0.0  0.0  0.000000  0.000000
                                               sph1p_r   0.000000  0.00000  0.0  0.0  0.000000  0.000000
                                                  pi_r   0.000000  0.00000  0.0  0.0  0.000000  0.000000
                                               sphgn_r   0.000000  0.00000  0.0  0.0  0.000000  0.000000
                                              sphs1p_r   0.000000  0.00000  0.0  0.0  0.000000  0.000000
                                             sphings_r   0.000000  0.00000  0.0  0.0  0.000000  0.000000
                                             3dsphgn_c   0.000000  0.00000  0.0  0.0  0.000000  0.000000
                                              ethamp_r   0.000000  0.00000  0.0  0.0  0.000000  0.000000
                                    acngalgbside_cho_g   0.000000  0.00000  0.0  0.0  0.000000  0.000000
                                               sph1p_c   0.000000  0.00000  0.0  0.0  0.000000  0.000000
                                         sphmyln_cho_g   0.000000  0.00000  0.0  0.0  0.000000  0.000000
                                               cholp_g   0.000000  0.00000  0.0  0.0  0.000000  0.000000
                                             crm_cho_g   0.000000  0.00000  0.0  0.0  0.000000  0.000000
                                         sphmyln_cho_l   0.000000  0.00000  0.0  0.0  0.000000  0.000000
                                               cholp_l   0.000000  0.00000  0.0  0.0  0.000000  0.000000
                                                   h_l   0.000000  0.00000  0.0  0.0  0.000000  0.000000
                                             spc_cho_c   0.000000  0.00000  0.0  0.0  0.000000  0.000000
                                             sphings_c   0.000000  0.00000  0.0  0.0  0.000000  0.000000
                                               cholp_c   0.000000  0.00000  0.0  0.0  0.000000  0.000000
                                         sphmyln_cho_c   0.021370  0.00000  0.0  0.0  0.000000  0.000000
                                             crm_cho_e   0.000000  0.00000  0.0  0.0      -inf       inf
                                           pchol_cho_c   0.130186  0.00000  0.0  0.0  0.000000  0.000000
                                             dag_cho_c   0.000000  0.00000  0.0  0.0  0.000000  0.000000
                                              sphs1p_c   0.000000  0.00000  0.0  0.0  0.000000  0.000000
                                              Rtotal_c   0.000000  0.00000  0.0  0.0  0.000000  0.000000
                                             ga1_cho_g   0.000000  0.00000  0.0  0.0  0.000000  0.000000
                                            gm1b_cho_g   0.000000  0.00000  0.0  0.0  0.000000  0.000000
                                             gm1_cho_g   0.000000  0.00000  0.0  0.0  0.000000  0.000000
                                            gd1a_cho_g   0.000000  0.00000  0.0  0.0  0.000000  0.000000
                                            gd1b_cho_g   0.000000  0.00000  0.0  0.0  0.000000  0.000000
                                            gt1b_cho_g   0.000000  0.00000  0.0  0.0  0.000000  0.000000
                               acn13acngalgbside_cho_g   0.000000  0.00000  0.0  0.0  0.000000  0.000000
                               acn23acngalgbside_cho_g   0.000000  0.00000  0.0  0.0  0.000000  0.000000
                                             ga2_cho_g   0.000000  0.00000  0.0  0.0  0.000000  0.000000
                                           gd1b2_cho_g   0.000000  0.00000  0.0  0.0  0.000000  0.000000
                                        gt1alpha_cho_g   0.000000  0.00000  0.0  0.0  0.000000  0.000000
                                       gq1balpha_cho_g   0.000000  0.00000  0.0  0.0  0.000000  0.000000
                                            gt1c_cho_g   0.000000  0.00000  0.0  0.0  0.000000  0.000000
                                            gq1c_cho_g   0.000000  0.00000  0.0  0.0  0.000000  0.000000
                                            gp1c_cho_g   0.000000  0.00000  0.0  0.0  0.000000  0.000000
                                 acnacngalgbside_cho_g   0.000000  0.00000  0.0  0.0  0.000000  0.000000
                                             gd3_cho_g   0.000000  0.00000  0.0  0.0  0.000000  0.000000
                                             gt3_cho_g   0.000000  0.00000  0.0  0.0  0.000000  0.000000
                                            gq1b_cho_g   0.000000  0.00000  0.0  0.0  0.000000  0.000000
                                            gt1a_cho_g   0.000000  0.00000  0.0  0.0  0.000000  0.000000
                                            gd1c_cho_g   0.000000  0.00000  0.0  0.0  0.000000  0.000000
                                       gp1calpha_cho_g   0.000000  0.00000  0.0  0.0  0.000000  0.000000
                                             crm_cho_r   0.000000  0.00000  0.0  0.0  0.000000  0.000000
                                                udpg_r   0.000000  0.00000  0.0  0.0  0.000000  0.000000
                                         gluside_cho_r   0.000000  0.00000  0.0  0.0  0.000000  0.000000
                                              5dpmev_c   0.000000  0.00000  0.0  0.0  0.000000  0.000000
                                               mev_R_c   0.000000  0.00000  0.0  0.0  0.000000  0.000000
                                               5pmev_c   0.000000  0.00000  0.0  0.0  0.000000  0.000000
                                       5adtststerone_c   0.000000  0.00000  0.0  0.0  0.000000  0.000000
                                      5adtststerones_c   0.000000  0.00000  0.0  0.0  0.000000  0.000000
                                             prgstrn_c   0.000000  0.00000  0.0  0.0  0.000000  0.000000
                                            aprgstrn_c   0.000000  0.00000  0.0  0.0  0.000000  0.000000
                                           chsterols_c   0.000000  0.00000  0.0  0.0  0.000000  0.000000
                                                dhea_c   0.000000  0.00000  0.0  0.0  0.000000  0.000000
                                             estrone_c   0.000000  0.00000  0.0  0.0  0.000000  0.000000
                                           andrstndn_r   0.000000  0.00000  0.0  0.0  0.000000  0.000000
                                          tststerone_r   0.000000  0.00000  0.0  0.0  0.000000  0.000000
                                             estrone_r   0.000000  0.00000  0.0  0.0  0.000000  0.000000
                                           estradiol_r   0.000000  0.00000  0.0  0.0  0.000000  0.000000
                                          andrstandn_r   0.000000  0.00000  0.0  0.0  0.000000  0.000000
                                            andrstrn_r   0.000000  0.00000  0.0  0.0  0.000000  0.000000
                                            prgnlone_c   0.000000  0.00000  0.0  0.0  0.000000  0.000000
                                            prgnlone_r   0.000000  0.00000  0.0  0.0  0.000000  0.000000
                                             prgstrn_r   0.000000  0.00000  0.0  0.0  0.000000  0.000000
                                                dhea_r   0.000000  0.00000  0.0  0.0  0.000000  0.000000
                                        17ahprgnlone_r   0.000000  0.00000  0.0  0.0  0.000000  0.000000
                                         17ahprgstrn_r   0.000000  0.00000  0.0  0.0  0.000000  0.000000
                                              4mptnl_m   0.000000  0.00000  0.0  0.0  0.000000  0.000000
                                            prgnlone_m   0.000000  0.00000  0.0  0.0  0.000000  0.000000
                                         11docrtstrn_m   0.000000  0.00000  0.0  0.0  0.000000  0.000000
                                             crtstrn_m   0.000000  0.00000  0.0  0.0  0.000000  0.000000
                                           11docrtsl_m   0.000000  0.00000  0.0  0.0  0.000000  0.000000
                                               crtsl_m   0.000000  0.00000  0.0  0.0  0.000000  0.000000
                                             aldstrn_m   0.000000  0.00000  0.0  0.0  0.000000  0.000000
                                         hestratriol_r   0.000000  0.00000  0.0  0.0  0.000000  0.000000
                                           11docrtsl_r   0.000000  0.00000  0.0  0.0  0.000000  0.000000
                                        6htststerone_r   0.000000  0.00000  0.0  0.0  0.000000  0.000000
                                           prgnlones_c   0.000000  0.00000  0.0  0.0  0.000000  0.000000
                                                  ac_m   0.000000  0.00000  0.0  0.0  0.000000  0.000000
                                          tststerone_c   0.000000  0.00000  0.0  0.0  0.000000  0.000000
                                       5adtststerone_r   0.000000  0.00000  0.0  0.0  0.000000  0.000000
                                         tststerones_c   0.000000  0.00000  0.0  0.0  0.000000  0.000000
                                            udpglcur_r   0.000000  0.00000  0.0  0.0  0.000000  0.000000
                                          estroneglc_r   0.000000  0.00000  0.0  0.0  0.000000  0.000000
                                             bilirub_r   0.000000  0.00000  0.0  0.0  0.000000  0.000000
                                           bildglcur_r   0.000000  0.00000  0.0  0.0  0.000000  0.000000
                                         andrstrnglc_r   0.000000  0.00000  0.0  0.0  0.000000  0.000000
                                       tststeroneglc_r   0.000000  0.00000  0.0  0.0  0.000000  0.000000
                                        estradiolglc_r   0.000000  0.00000  0.0  0.0  0.000000  0.000000
                                    5adtststeroneglc_r   0.000000  0.00000  0.0  0.0  0.000000  0.000000
                                         gluside_cho_g   0.000000  0.00000  0.0  0.0  0.000000  0.000000
                                                 gmp_g   0.000000  0.00000  0.0  0.0  0.000000  0.000000
                                                 gmp_c   0.000000  0.00000  0.0  0.0  0.000000  0.000000
                                                 ump_g   0.000000  0.00000  0.0  0.0  0.000000  0.000000
                                                hxan_c   0.000000  0.00000  0.0  0.0  0.000000  0.000000
                                               idour_c   0.000000  0.00000  0.0  0.0  0.000000  0.000000
                                               idour_l   0.000000  0.00000  0.0  0.0  0.000000  0.000000
                                          Rtotal2coa_c   0.000000  0.00000  0.0  0.0  0.000000  0.000000
                                            alpa_cho_c   0.000000  0.00000  0.0  0.0  0.000000  0.000000
                                          Rtotal3coa_c   0.000000  0.00000  0.0  0.0  0.000000  0.000000
                                             tag_cho_c   0.010837  0.00000  0.0  0.0  0.000000  0.000000
                                                dhap_x   0.000000  0.00000  0.0  0.0  0.000000  0.000000
                                              glyc3p_c   0.000000  0.00000  0.0  0.0  0.000000  0.000000
                                              glyc3p_m   0.000000  0.00000  0.0  0.0  0.000000  0.000000
                                           Rtotalcoa_m   0.000000  0.00000  0.0  0.0  0.000000  0.000000
                                             Rtotal3_c   0.000000  0.00000  0.0  0.0  0.000000  0.000000
                                             mag_cho_c   0.000000  0.00000  0.0  0.0  0.000000  0.000000
                                             Rtotal2_c   0.000000  0.00000  0.0  0.0  0.000000  0.000000
                                           pglyc_cho_e   0.000000  0.00000  0.0  0.0      -inf       inf
                                             Rtotal2_e   0.000000  0.00000  0.0  0.0      -inf       inf
                                           1glyc_cho_e   0.000000  0.00000  0.0  0.0      -inf       inf
                                             tag_cho_e   0.000000  0.00000  0.0  0.0      -inf       inf
                                             dag_cho_e   0.000000  0.00000  0.0  0.0      -inf       inf
                                             Rtotal3_e   0.000000  0.00000  0.0  0.0      -inf       inf
                                                caro_c   0.000000  0.00000  0.0  0.0  0.000000  0.000000
                                             retinal_c   0.000000  0.00000  0.0  0.0  0.000000  0.000000
                                                retn_c   0.000000  0.00000  0.0  0.0  0.000000  0.000000
                                       retinal_cis_9_c   0.000000  0.00000  0.0  0.0  0.000000  0.000000
                                       retinol_9_cis_c   0.000000  0.00000  0.0  0.0  0.000000  0.000000
                                         13_cis_retn_c   0.000000  0.00000  0.0  0.0  0.000000  0.000000
                                             retinol_c   0.000000  0.00000  0.0  0.0  0.000000  0.000000
                                      retinol_cis_11_c   0.000000  0.00000  0.0  0.0  0.000000  0.000000
                                      retinal_11_cis_c   0.000000  0.00000  0.0  0.0  0.000000  0.000000
                                      retinol_cis_13_c   0.000000  0.00000  0.0  0.0  0.000000  0.000000
                                      retinal_cis_13_c   0.000000  0.00000  0.0  0.0  0.000000  0.000000
                                      retinal_cis_13_r   0.000000  0.00000  0.0  0.0  0.000000  0.000000
                                       retinal_cis_9_r   0.000000  0.00000  0.0  0.0  0.000000  0.000000
                                             retinal_r   0.000000  0.00000  0.0  0.0  0.000000  0.000000
                                              CE1617_r   0.000000  0.00000  0.0  0.0  0.000000  0.000000
                                         13_cis_retn_r   0.000000  0.00000  0.0  0.0  0.000000  0.000000
                                                retn_r   0.000000  0.00000  0.0  0.0  0.000000  0.000000
                                               retfa_c   0.000000  0.00000  0.0  0.0  0.000000  0.000000
                                         9_cis_retfa_c   0.000000  0.00000  0.0  0.0  0.000000  0.000000
                                         9_cis_retfa_e   0.000000  0.00000  0.0  0.0      -inf       inf
                                       retinol_9_cis_e   0.000000  0.00000  0.0  0.0      -inf       inf
                                        11_cis_retfa_c   0.000000  0.00000  0.0  0.0  0.000000  0.000000
                                        11_cis_retfa_e   0.000000  0.00000  0.0  0.0      -inf       inf
                                      retinol_cis_11_e   0.000000  0.00000  0.0  0.0      -inf       inf
                                               retfa_e   0.000000  0.00000  0.0  0.0      -inf       inf
                                             retinol_e   0.000000  0.00000  0.0  0.0      -inf       inf
                                             retnglc_r   0.000000  0.00000  0.0  0.0  0.000000  0.000000
                                      13_cis_retnglc_r   0.000000  0.00000  0.0  0.0  0.000000  0.000000
                                            25hvitd2_m   0.000000  0.00000  0.0  0.0  0.000000  0.000000
                                         2425dhvitd2_m   0.000000  0.00000  0.0  0.0  0.000000  0.000000
                                            25hvitd3_m   0.000000  0.00000  0.0  0.0  0.000000  0.000000
                                         2425dhvitd3_m   0.000000  0.00000  0.0  0.0  0.000000  0.000000
                                                h2o2_m   0.000000  0.00000  0.0  0.0  0.000000  0.000000
                                               vitd3_m   0.000000  0.00000  0.0  0.0  0.000000  0.000000
                                                amet_c   0.000000  0.00000  0.0  0.0  0.000000  0.000000
                                              ametam_c   0.000000  0.00000  0.0  0.0  0.000000  0.000000
                                                 agm_m   0.000000  0.00000  0.0  0.0  0.000000  0.000000
                                                ptrc_m   0.000000  0.00000  0.0  0.0  0.000000  0.000000
                                               dhmtp_c   0.000000  0.00000  0.0  0.0  0.000000  0.000000
                                                 nh4_x   0.000000  0.00000  0.0  0.0  0.000000  0.000000
                                             4h2oglt_m   0.000000  0.00000  0.0  0.0  0.000000  0.000000
                                                 glx_m   0.000000  0.00000  0.0  0.0  0.000000  0.000000
                                                 pyr_m   0.000000  0.00000  0.0  0.0  0.000000  0.000000
                                              glu5sa_c   0.000000  0.00000  0.0  0.0  0.000000  0.000000
                                              glu5sa_m   0.000000  0.00000  0.0  0.0  0.000000  0.000000
                                              1pyr5c_m   0.000000  0.00000  0.0  0.0  0.000000  0.000000
                                            4hpro_LT_m   0.000000  0.00000  0.0  0.0  0.000000  0.000000
                                              1p3h5c_m   0.000000  0.00000  0.0  0.0  0.000000  0.000000
                                             5mdru1p_c   0.000000  0.00000  0.0  0.0  0.000000  0.000000
                                                5mta_c   0.000000  0.00000  0.0  0.0  0.000000  0.000000
                                              5mdr1p_c   0.000000  0.00000  0.0  0.0  0.000000  0.000000
                                             4hglusa_m   0.000000  0.00000  0.0  0.0  0.000000  0.000000
                                               pro_L_m   0.000000  0.00000  0.0  0.0  0.000000  0.000000
                                                ptrc_c   0.000000  0.00000  0.0  0.0  0.000000  0.000000
                                              4abutn_c   0.000000  0.00000  0.0  0.0  0.000000  0.000000
                                                spmd_c   0.000000  0.00000  0.0  0.0  0.000000  0.000000
                                                sprm_c   0.000000  0.00000  0.0  0.0  0.000000  0.000000
                                                 f1p_c   0.000000  0.00000  0.0  0.0  0.000000  0.000000
                                               f26bp_c   0.000000  0.00000  0.0  0.0  0.000000  0.000000
                                                 f6p_c   0.000000  0.00000  0.0  0.0  0.000000  0.000000
                                               man6p_c   0.000000  0.00000  0.0  0.0  0.000000  0.000000
                                               sbt_D_c   0.000000  0.00000  0.0  0.0  0.000000  0.000000
                                              gluala_e   0.000000  0.00000  0.0  0.0      -inf       inf
                                              5oxpro_c   0.000000  0.00000  0.0  0.0  0.000000  0.000000
                                               gthrd_e   0.000000  0.00000  0.0  0.0      -inf  0.050000
                                                h2o2_e   0.000000  0.00000  0.0  0.0      -inf       inf
                                               gthox_e   0.000000  0.00000  0.0  0.0      -inf       inf
                                               gthox_m   0.000000  0.00000  0.0  0.0  0.000000  0.000000
                                                 thf_m   0.000000  0.00000  0.0  0.0  0.000000  0.000000
                                                 nh4_m   0.000000  0.00000  0.0  0.0  0.000000  0.000000
                                               mlthf_m   0.000000  0.00000  0.0  0.0  0.000000  0.000000
                                               ser_D_c   0.000000  0.00000  0.0  0.0  0.000000  0.000000
                                               thr_L_m   0.000000  0.00000  0.0  0.0  0.000000  0.000000
                                              2aobut_m   0.000000  0.00000  0.0  0.0  0.000000  0.000000
                                               acald_c   0.000000  0.00000  0.0  0.0  0.000000  0.000000
                                               urcan_c   0.000000  0.00000  0.0  0.0  0.000000  0.000000
                                                4izp_c   0.000000  0.00000  0.0  0.0  0.000000  0.000000
                                              forglu_c   0.000000  0.00000  0.0  0.0  0.000000  0.000000
                                               3mldz_c   0.000000  0.00000  0.0  0.0  0.000000  0.000000
                                               3mlda_c   0.000000  0.00000  0.0  0.0  0.000000  0.000000
                                              mhista_c   0.000000  0.00000  0.0  0.0  0.000000  0.000000
                                               ahcys_c   0.000000  0.00000  0.0  0.0  0.000000  0.000000
                                             2oxoadp_m   0.000000  0.00000  0.0  0.0  0.000000  0.000000
                                             glutcoa_m   0.000000  0.00000  0.0  0.0  0.000000  0.000000
                                               thp2c_c   0.000000  0.00000  0.0  0.0  0.000000  0.000000
                                           L2aadp6sa_c   0.000000  0.00000  0.0  0.0  0.000000  0.000000
                                              L2aadp_c   0.000000  0.00000  0.0  0.0  0.000000  0.000000
                                           L2aadp6sa_m   0.000000  0.00000  0.0  0.0  0.000000  0.000000
                                              L2aadp_m   0.000000  0.00000  0.0  0.0  0.000000  0.000000
                                             2oxoadp_c   0.000000  0.00000  0.0  0.0  0.000000  0.000000
                                              peplys_n   0.000000  0.00000  0.0  0.0  0.000000  0.000000
                                              hcys_L_c   0.000000  0.00000  0.0  0.0  0.000000  0.000000
                                            mercplac_c   0.000000  0.00000  0.0  0.0  0.000000  0.000000
                                            mercppyr_c   0.000000  0.00000  0.0  0.0  0.000000  0.000000
                                                cyan_c   0.000000  0.00000  0.0  0.0  0.000000  0.000000
                                               tcynt_c   0.000000  0.00000  0.0  0.0  0.000000  0.000000
                                             HC00250_c   0.000000  0.00000  0.0  0.0  0.000000  0.000000
                                            34dhmald_c   0.000000  0.00000  0.0  0.0  0.000000  0.000000
                                           34dhoxpeg_c   0.000000  0.00000  0.0  0.0  0.000000  0.000000
                                            4hoxpacd_c   0.000000  0.00000  0.0  0.0  0.000000  0.000000
                                              4hphac_c   0.000000  0.00000  0.0  0.0  0.000000  0.000000
                                      2c23dh56dhoxin_c   0.000000  0.00000  0.0  0.0  0.000000  0.000000
                                            L_dpchrm_c   0.000000  0.00000  0.0  0.0  0.000000  0.000000
                                                fald_c   0.000000  0.00000  0.0  0.0  0.000000  0.000000
                                            Sfglutth_c   0.000000  0.00000  0.0  0.0  0.000000  0.000000
                                                 fum_c   0.000000  0.00000  0.0  0.0  0.000000  0.000000
                                             4mlacac_c   0.000000  0.00000  0.0  0.0  0.000000  0.000000
                                               2amac_c   0.000000  0.00000  0.0  0.0  0.000000  0.000000
                                                 mma_c   0.000000  0.00000  0.0  0.0  0.000000  0.000000
                                            nrpphrsf_c   0.000000  0.00000  0.0  0.0  0.000000  0.000000
                                              CE2866_c   0.000000  0.00000  0.0  0.0  0.000000  0.000000
                                              CE2870_c   0.000000  0.00000  0.0  0.0  0.000000  0.000000
                                              dopaqn_c   0.000000  0.00000  0.0  0.0  0.000000  0.000000
                                                h2o2_l   0.000000  0.00000  0.0  0.0  0.000000  0.000000
                                         triodthysuf_c   0.000000  0.00000  0.0  0.0  0.000000  0.000000
                                          56iqcrbxlt_c   0.000000  0.00000  0.0  0.0  0.000000  0.000000
                                             34dhphe_c   0.000000  0.00000  0.0  0.0  0.000000  0.000000
                                               34hpp_c   0.000000  0.00000  0.0  0.0  0.000000  0.000000
                                                 tym_c   0.000000  0.00000  0.0  0.0  0.000000  0.000000
                                               tyr_L_m   0.000000  0.00000  0.0  0.0  0.000000  0.000000
                                               34hpp_m   0.000000  0.00000  0.0  0.0  0.000000  0.000000
                                                2mop_m   0.000000  0.00000  0.0  0.0  0.000000  0.000000
                                                3aib_m   0.000000  0.00000  0.0  0.0  0.000000  0.000000
                                           3hibutcoa_m   0.000000  0.00000  0.0  0.0  0.000000  0.000000
                                                3hmp_m   0.000000  0.00000  0.0  0.0  0.000000  0.000000
                                             2maacoa_m   0.000000  0.00000  0.0  0.0  0.000000  0.000000
                                              2mbcoa_m   0.000000  0.00000  0.0  0.0  0.000000  0.000000
                                             2mb2coa_m   0.000000  0.00000  0.0  0.0  0.000000  0.000000
                                               ivcoa_m   0.000000  0.00000  0.0  0.0  0.000000  0.000000
                                             3mb2coa_m   0.000000  0.00000  0.0  0.0  0.000000  0.000000
                                               ibcoa_m   0.000000  0.00000  0.0  0.0  0.000000  0.000000
                                             2mp2coa_m   0.000000  0.00000  0.0  0.0  0.000000  0.000000
                                             3hmbcoa_m   0.000000  0.00000  0.0  0.0  0.000000  0.000000
                                                3mop_c   0.000000  0.00000  0.0  0.0  0.000000  0.000000
                                               ile_L_m   0.000000  0.00000  0.0  0.0  0.000000  0.000000
                                                3mop_m   0.000000  0.00000  0.0  0.0  0.000000  0.000000
                                               leu_L_m   0.000000  0.00000  0.0  0.0  0.000000  0.000000
                                                4mop_m   0.000000  0.00000  0.0  0.0  0.000000  0.000000
                                             mmcoa_S_m   0.000000  0.00000  0.0  0.0  0.000000  0.000000
                                                 co2_x   0.000000  0.00000  0.0  0.0  0.000000  0.000000
                                              succoa_m   0.000000  0.00000  0.0  0.0  0.000000  0.000000
                                               aacoa_m   0.000000  0.00000  0.0  0.0  0.000000  0.000000
                                                succ_m   0.000000  0.00000  0.0  0.0  0.000000  0.000000
                                                3mob_m   0.000000  0.00000  0.0  0.0  0.000000  0.000000
                                                  pi_m   0.000000  0.00000  0.0  0.0  0.000000  0.000000
                                             HC00900_m   0.000000  0.00000  0.0  0.0  0.000000  0.000000
                                               val_L_m   0.000000  0.00000  0.0  0.0  0.000000  0.000000
                                               ala_L_m   0.000000  0.00000  0.0  0.0  0.000000  0.000000
                                               asp_L_m   0.000000  0.00000  0.0  0.0  0.000000  0.000000
                                              Nacasp_m   0.000000  0.00000  0.0  0.0  0.000000  0.000000
                                                 oaa_c   0.000000  0.00000  0.0  0.0  0.000000  0.000000
                                               asp_D_x   0.000000  0.00000  0.0  0.0  0.000000  0.000000
                                                 oaa_x   0.000000  0.00000  0.0  0.0  0.000000  0.000000
                                              Nacasp_c   0.000000  0.00000  0.0  0.0  0.000000  0.000000
                                             HC00591_c   0.000000  0.00000  0.0  0.0  0.000000  0.000000
                                               acgal_c   0.000000  0.00000  0.0  0.0  0.000000  0.000000
                                             acgal1p_c   0.000000  0.00000  0.0  0.0  0.000000  0.000000
                                              acnamp_c   0.000000  0.00000  0.0  0.0  0.000000  0.000000
                                               acnam_c   0.000000  0.00000  0.0  0.0  0.000000  0.000000
                                              acmana_c   0.000000  0.00000  0.0  0.0  0.000000  0.000000
                                             cmpacna_c   0.000000  0.00000  0.0  0.0  0.000000  0.000000
                                               acgam_c   0.000000  0.00000  0.0  0.0  0.000000  0.000000
                                                chtn_e   0.000000  0.00000  0.0  0.0      -inf       inf
                                               acgam_e   0.000000  0.00000  0.0  0.0      -inf       inf
                                             HC00822_l   0.000000  0.00000  0.0  0.0  0.000000  0.000000
                                            udpacgal_c   0.000000  0.00000  0.0  0.0  0.000000  0.000000
                    galfuc12gal14acglcgalgluside_cho_g   0.000000  0.00000  0.0  0.0  0.000000  0.000000
                  acgalfuc12gal14acglcgalgluside_cho_g   0.000000  0.00000  0.0  0.0  0.000000  0.000000
       acgalfucgalacgalfuc12gal14acglcgalgluside_cho_g   0.000000  0.00000  0.0  0.0  0.000000  0.000000
            acgalfucgalacglcgal14acglcgalgluside_cho_g   0.000000  0.00000  0.0  0.0  0.000000  0.000000
 acgalfucgalacgalfucgalacglcgal14acglcgalgluside_cho_g   0.000000  0.00000  0.0  0.0  0.000000  0.000000
              galfucgalacglcgal14acglcgalgluside_cho_g   0.000000  0.00000  0.0  0.0  0.000000  0.000000
galgalfucfucgalacglcgalacglcgal14acglcgalgluside_cho_g   0.000000  0.00000  0.0  0.0  0.000000  0.000000
                                 acglcgalgluside_cho_g   0.000000  0.00000  0.0  0.0  0.000000  0.000000
                              galacglcgalgluside_cho_g   0.000000  0.00000  0.0  0.0  0.000000  0.000000
                            gal14acglcgalgluside_cho_g   0.000000  0.00000  0.0  0.0  0.000000  0.000000
               galacgalfuc12gal14acglcgalgluside_cho_g   0.000000  0.00000  0.0  0.0  0.000000  0.000000
                       acglcgal14acglcgalgluside_cho_g   0.000000  0.00000  0.0  0.0  0.000000  0.000000
                    galacglcgal14acglcgalgluside_cho_g   0.000000  0.00000  0.0  0.0  0.000000  0.000000
         galacgalfucgalacglcgal14acglcgalgluside_cho_g   0.000000  0.00000  0.0  0.0  0.000000  0.000000
               acglcgalacglcgal14acglcgalgluside_cho_g   0.000000  0.00000  0.0  0.0  0.000000  0.000000
            galacglcgalacglcgal14acglcgalgluside_cho_g   0.000000  0.00000  0.0  0.0  0.000000  0.000000
             acglc13galacglcgal14acglcgalgluside_cho_g   0.000000  0.00000  0.0  0.0  0.000000  0.000000
          galacglc13galacglcgal14acglcgalgluside_cho_g   0.000000  0.00000  0.0  0.0  0.000000  0.000000
                                      galgluside_cho_g   0.000000  0.00000  0.0  0.0  0.000000  0.000000
                         fuc14galacglcgalgluside_cho_g   0.000000  0.00000  0.0  0.0  0.000000  0.000000
                           acngalacglcgalgluside_cho_g   0.000000  0.00000  0.0  0.0  0.000000  0.000000
                        fucacngalacglcgalgluside_cho_g   0.000000  0.00000  0.0  0.0  0.000000  0.000000
                   fucacgalfucgalacglcgalgluside_cho_g   0.000000  0.00000  0.0  0.0  0.000000  0.000000
                        fucfucgalacglcgalgluside_cho_g   0.000000  0.00000  0.0  0.0  0.000000  0.000000
                     fucgalfucgalacglcgalgluside_cho_g   0.000000  0.00000  0.0  0.0  0.000000  0.000000
                         acngal14acglcgalgluside_cho_g   0.000000  0.00000  0.0  0.0  0.000000  0.000000
                 acngalacglcgal14acglcgalgluside_cho_g   0.000000  0.00000  0.0  0.0  0.000000  0.000000
                      acnacngal14acglcgalgluside_cho_g   0.000000  0.00000  0.0  0.0  0.000000  0.000000
                                               4ppan_c   0.000000  0.00000  0.0  0.0  0.000000  0.000000
                                            leuktrC4_r   0.000000  0.00000  0.0  0.0  0.000000  0.000000
                                               glu_L_r   0.000000  0.00000  0.0  0.0  0.000000  0.000000
                                            leuktrD4_r   0.000000  0.00000  0.0  0.0  0.000000  0.000000
                                            leuktrE4_c   0.000000  0.00000  0.0  0.0  0.000000  0.000000
                                            leuktrF4_c   0.000000  0.00000  0.0  0.0  0.000000  0.000000
                                            leuktrA4_r   0.000000  0.00000  0.0  0.0  0.000000  0.000000
                                         leuktrB4woh_r   0.000000  0.00000  0.0  0.0  0.000000  0.000000
                                            prostgh2_c   0.000000  0.00000  0.0  0.0  0.000000  0.000000
                                            prostgh2_r   0.000000  0.00000  0.0  0.0  0.000000  0.000000
                                            prostgd2_r   0.000000  0.00000  0.0  0.0  0.000000  0.000000
                                            prostgi2_r   0.000000  0.00000  0.0  0.0  0.000000  0.000000
                                               trdox_c   0.000000  0.00000  0.0  0.0  0.000000  0.000000
                                               trdrd_c   0.000000  0.00000  0.0  0.0  0.000000  0.000000
                                                  pi_g   0.000000  0.00000  0.0  0.0  0.000000  0.000000
                                               accoa_n   0.000000  0.00000  0.0  0.0  0.000000  0.000000
                                                 coa_n   0.000000  0.00000  0.0  0.0  0.000000  0.000000
                                              CE2053_r   0.000000  0.00000  0.0  0.0  0.000000  0.000000
                                       leuktrB4wcooh_r   0.000000  0.00000  0.0  0.0  0.000000  0.000000
                                              CE2056_r   0.000000  0.00000  0.0  0.0  0.000000  0.000000
                                              CE3554_r   0.000000  0.00000  0.0  0.0  0.000000  0.000000
                                                 atp_x   0.000000  0.00000  0.0  0.0  0.000000  0.000000
                                                 amp_x   0.000000  0.00000  0.0  0.0  0.000000  0.000000
                                                 ppi_x   0.000000  0.00000  0.0  0.0  0.000000  0.000000
                                              C05957_r   0.000000  0.00000  0.0  0.0  0.000000  0.000000
                                              CE4876_r   0.000000  0.00000  0.0  0.0  0.000000  0.000000
                                                txa2_r   0.000000  0.00000  0.0  0.0  0.000000  0.000000
                                               methf_c   0.000000  0.00000  0.0  0.0  0.000000  0.000000
                                              10fthf_c   0.000000  0.00000  0.0  0.0  0.000000  0.000000
                                                 thf_c   0.000000  0.00000  0.0  0.0  0.000000  0.000000
                                          10fthf5glu_e   0.000000  0.00000  0.0  0.0      -inf       inf
                                              10fthf_e   0.000000  0.00000  0.0  0.0      -inf       inf
                                          10fthf5glu_l   0.000000  0.00000  0.0  0.0  0.000000  0.000000
                                               glu_L_l   0.000000  0.00000  0.0  0.0  0.000000  0.000000
                                              10fthf_l   0.000000  0.00000  0.0  0.0  0.000000  0.000000
                                          10fthf6glu_e   0.000000  0.00000  0.0  0.0      -inf       inf
                                          10fthf6glu_l   0.000000  0.00000  0.0  0.0  0.000000  0.000000
                                          10fthf7glu_e   0.000000  0.00000  0.0  0.0      -inf       inf
                                          10fthf7glu_l   0.000000  0.00000  0.0  0.0  0.000000  0.000000
                                                5dhf_e   0.000000  0.00000  0.0  0.0      -inf       inf
                                                 dhf_e   0.000000  0.00000  0.0  0.0      -inf       inf
                                                5dhf_l   0.000000  0.00000  0.0  0.0  0.000000  0.000000
                                                 dhf_l   0.000000  0.00000  0.0  0.0  0.000000  0.000000
                                                5thf_e   0.000000  0.00000  0.0  0.0      -inf       inf
                                                 thf_e   0.000000  0.00000  0.0  0.0      -inf       inf
                                                5thf_l   0.000000  0.00000  0.0  0.0  0.000000  0.000000
                                                 thf_l   0.000000  0.00000  0.0  0.0  0.000000  0.000000
                                                6dhf_e   0.000000  0.00000  0.0  0.0      -inf       inf
                                                6dhf_l   0.000000  0.00000  0.0  0.0  0.000000  0.000000
                                                6thf_e   0.000000  0.00000  0.0  0.0      -inf       inf
                                                6thf_l   0.000000  0.00000  0.0  0.0  0.000000  0.000000
                                                7dhf_e   0.000000  0.00000  0.0  0.0      -inf       inf
                                                7dhf_l   0.000000  0.00000  0.0  0.0  0.000000  0.000000
                                                7thf_e   0.000000  0.00000  0.0  0.0      -inf       inf
                                                7thf_l   0.000000  0.00000  0.0  0.0  0.000000  0.000000
                                               methf_m   0.000000  0.00000  0.0  0.0  0.000000  0.000000
                                              10fthf_m   0.000000  0.00000  0.0  0.0  0.000000  0.000000
                                               mlthf_c   0.000000  0.00000  0.0  0.0  0.000000  0.000000
                                               5mthf_c   0.000000  0.00000  0.0  0.0  0.000000  0.000000
                                                 dha_c   0.000000  0.00000  0.0  0.0  0.000000  0.000000
                                          cdpdag_cho_c   0.000000  0.00000  0.0  0.0  0.000000  0.000000
                                               cdpea_c   0.000000  0.00000  0.0  0.0  0.000000  0.000000
                                                 cmp_c   0.000000  0.00000  0.0  0.0  0.000000  0.000000
                                             dag_cho_n   0.000000  0.00000  0.0  0.0  0.000000  0.000000
                                              pa_cho_n   0.000000  0.00000  0.0  0.0  0.000000  0.000000
                                                etha_c   0.000000  0.00000  0.0  0.0  0.000000  0.000000
                                              ethamp_c   0.000000  0.00000  0.0  0.0  0.000000  0.000000
                                                glyc_m   0.000000  0.00000  0.0  0.0  0.000000  0.000000
                                                g3pc_c   0.000000  0.00000  0.0  0.0  0.000000  0.000000
                                          lpchol_cho_c   0.000000  0.00000  0.0  0.0  0.000000  0.000000
                                             paf_cho_c   0.000000  0.00000  0.0  0.0  0.000000  0.000000
                                       ak2lgchol_cho_c   0.000000  0.00000  0.0  0.0  0.000000  0.000000
                                             paf_cho_e   0.000000  0.00000  0.0  0.0      -inf       inf
                                       ak2lgchol_cho_e   0.000000  0.00000  0.0  0.0      -inf       inf
                                           pchol_cho_g   0.000000  0.00000  0.0  0.0  0.000000  0.000000
                                                chol_g   0.000000  0.00000  0.0  0.0  0.000000  0.000000
                                           pchol_cho_m   0.000000  0.00000  0.0  0.0  0.000000  0.000000
                                                chol_m   0.000000  0.00000  0.0  0.0  0.000000  0.000000
                                              pa_cho_m   0.000000  0.00000  0.0  0.0  0.000000  0.000000
                                           pchol_cho_r   0.000000  0.00000  0.0  0.0  0.000000  0.000000
                                                chol_r   0.000000  0.00000  0.0  0.0  0.000000  0.000000
                                              pe_cho_m   0.000000  0.00000  0.0  0.0  0.000000  0.000000
                                                amet_m   0.000000  0.00000  0.0  0.0  0.000000  0.000000
                                               ahcys_m   0.000000  0.00000  0.0  0.0  0.000000  0.000000
                                          pail4p_cho_c   0.000000  0.00000  0.0  0.0  0.000000  0.000000
                                         pail45p_cho_c   0.000000  0.00000  0.0  0.0  0.000000  0.000000
                                           pchol_cho_e   0.000000  0.00000  0.0  0.0      -inf       inf
                                          lpchol_cho_e   0.000000  0.00000  0.0  0.0      -inf       inf
                                                amet_r   0.000000  0.00000  0.0  0.0  0.000000  0.000000
                                               ahcys_r   0.000000  0.00000  0.0  0.0  0.000000  0.000000
                                                 cmp_n   0.000000  0.00000  0.0  0.0  0.000000  0.000000
                                            biliverd_c   0.000000  0.00000  0.0  0.0  0.000000  0.000000
                                             hs_deg9_l   0.000000  0.00000  0.0  0.0  0.000000  0.000000
                                               glcur_l   0.000000  0.00000  0.0  0.0  0.000000  0.000000
                                            hs_deg10_l   0.000000  0.00000  0.0  0.0  0.000000  0.000000
                                             hs_deg3_l   0.000000  0.00000  0.0  0.0  0.000000  0.000000
                                             hs_deg4_l   0.000000  0.00000  0.0  0.0  0.000000  0.000000
                                             hs_deg8_l   0.000000  0.00000  0.0  0.0  0.000000  0.000000
                                            hs_deg14_l   0.000000  0.00000  0.0  0.0  0.000000  0.000000
                                            hs_deg15_l   0.000000  0.00000  0.0  0.0  0.000000  0.000000
                                            hs_deg20_l   0.000000  0.00000  0.0  0.0  0.000000  0.000000
                                            hs_deg21_l   0.000000  0.00000  0.0  0.0  0.000000  0.000000
                                            hs_deg24_l   0.000000  0.00000  0.0  0.0  0.000000  0.000000
                                            hs_deg25_l   0.000000  0.00000  0.0  0.0  0.000000  0.000000
                                             hs_deg1_l   0.000000  0.00000  0.0  0.0  0.000000  0.000000
                                             hs_deg2_l   0.000000  0.00000  0.0  0.0  0.000000  0.000000
                                                 so4_l   0.000000  0.00000  0.0  0.0  0.000000  0.000000
                                             hs_deg6_l   0.000000  0.00000  0.0  0.0  0.000000  0.000000
                                             hs_deg7_l   0.000000  0.00000  0.0  0.0  0.000000  0.000000
                                            hs_deg12_l   0.000000  0.00000  0.0  0.0  0.000000  0.000000
                                            hs_deg13_l   0.000000  0.00000  0.0  0.0  0.000000  0.000000
                                            hs_deg18_l   0.000000  0.00000  0.0  0.0  0.000000  0.000000
                                            hs_deg19_l   0.000000  0.00000  0.0  0.0  0.000000  0.000000
                                             hs_deg5_l   0.000000  0.00000  0.0  0.0  0.000000  0.000000
                                            hs_deg16_l   0.000000  0.00000  0.0  0.0  0.000000  0.000000
                                            hs_deg17_l   0.000000  0.00000  0.0  0.0  0.000000  0.000000
                                            hs_deg22_l   0.000000  0.00000  0.0  0.0  0.000000  0.000000
                                            hs_deg23_l   0.000000  0.00000  0.0  0.0  0.000000  0.000000
                                                  hs_l   0.000000  0.00000  0.0  0.0  0.000000  0.000000
                                            hs_deg11_l   0.000000  0.00000  0.0  0.0  0.000000  0.000000
                                            udpglcur_c   0.000000  0.00000  0.0  0.0  0.000000  0.000000
                                             ha_pre1_e   0.000000  0.00000  0.0  0.0      -inf       inf
                                                  ha_e   0.000000  0.00000  0.0  0.0      -inf       inf
                                             ha_deg1_l   0.000000  0.00000  0.0  0.0  0.000000  0.000000
                                             ha_pre1_l   0.000000  0.00000  0.0  0.0  0.000000  0.000000
                                               glcur_c   0.000000  0.00000  0.0  0.0  0.000000  0.000000
                                              minohp_c   0.000000  0.00000  0.0  0.0  0.000000  0.000000
                                            mi13456p_c   0.000000  0.00000  0.0  0.0  0.000000  0.000000
                                             mi1345p_c   0.000000  0.00000  0.0  0.0  0.000000  0.000000
                                              mi134p_c   0.000000  0.00000  0.0  0.0  0.000000  0.000000
                                               mi13p_c   0.000000  0.00000  0.0  0.0  0.000000  0.000000
                                              mi145p_c   0.000000  0.00000  0.0  0.0  0.000000  0.000000
                                               mi14p_c   0.000000  0.00000  0.0  0.0  0.000000  0.000000
                                              mi1p_D_c   0.000000  0.00000  0.0  0.0  0.000000  0.000000
                                              mi3p_D_c   0.000000  0.00000  0.0  0.0  0.000000  0.000000
                                                 g6p_c   0.000000  0.00000  0.0  0.0  0.000000  0.000000
                                              mi4p_D_c   0.000000  0.00000  0.0  0.0  0.000000  0.000000
                                               mi34p_c   0.000000  0.00000  0.0  0.0  0.000000  0.000000
                                          ppmi12346p_c   0.000000  0.00000  0.0  0.0  0.000000  0.000000
                                              minohp_n   0.000000  0.00000  0.0  0.0  0.000000  0.000000
                                          ppmi12346p_n   0.000000  0.00000  0.0  0.0  0.000000  0.000000
                                        pail345p_cho_c   0.000000  0.00000  0.0  0.0  0.000000  0.000000
                                         pail34p_cho_c   0.000000  0.00000  0.0  0.0  0.000000  0.000000
                                         pail34p_cho_n   0.000000  0.00000  0.0  0.0  0.000000  0.000000
                                          pail4p_cho_n   0.000000  0.00000  0.0  0.0  0.000000  0.000000
                                                  pi_n   0.000000  0.00000  0.0  0.0  0.000000  0.000000
                                          pail3p_cho_n   0.000000  0.00000  0.0  0.0  0.000000  0.000000
                                            pail_cho_n   0.000000  0.00000  0.0  0.0  0.000000  0.000000
                                         pail35p_cho_c   0.000000  0.00000  0.0  0.0  0.000000  0.000000
                                         pail45p_cho_n   0.000000  0.00000  0.0  0.0  0.000000  0.000000
                                          pail5p_cho_c   0.000000  0.00000  0.0  0.0  0.000000  0.000000
                                                damp_c   0.000000  0.00000  0.0  0.0  0.000000  0.000000
                                                datp_c   0.035778  0.00000  0.0  0.0  0.000000  0.000000
                                                dadp_c   0.000000  0.00000  0.0  0.0  0.000000  0.000000
                                                camp_c   0.000000  0.00000  0.0  0.0  0.000000  0.000000
                                                 r5p_c   0.000000  0.00000  0.0  0.0  0.000000  0.000000
                                                 aps_c   0.000000  0.00000  0.0  0.0  0.000000  0.000000
                                                 imp_c   0.000000  0.00000  0.0  0.0  0.000000  0.000000
                                               dcamp_c   0.000000  0.00000  0.0  0.0  0.000000  0.000000
                                                 atp_e   0.000000  0.00000  0.0  0.0      -inf       inf
                                                 amp_e   0.000000  0.00000  0.0  0.0      -inf       inf
                                                 adp_e   0.000000  0.00000  0.0  0.0      -inf       inf
                                                cytd_n   0.000000  0.00000  0.0  0.0  0.000000  0.000000
                                                 uri_n   0.000000  0.00000  0.0  0.0  0.000000  0.000000
                                                 nh4_n   0.000000  0.00000  0.0  0.0  0.000000  0.000000
                                                dgtp_c   0.025173  0.00000  0.0  0.0  0.000000  0.000000
                                                dgdp_c   0.000000  0.00000  0.0  0.0  0.000000  0.000000
                                                dgtp_n   0.000000  0.00000  0.0  0.0  0.000000  0.000000
                                                dgdp_n   0.000000  0.00000  0.0  0.0  0.000000  0.000000
                                                 cdp_n   0.000000  0.00000  0.0  0.0  0.000000  0.000000
                                                dcmp_c   0.000000  0.00000  0.0  0.0  0.000000  0.000000
                                                dcdp_c   0.000000  0.00000  0.0  0.0  0.000000  0.000000
                                                dcmp_n   0.000000  0.00000  0.0  0.0  0.000000  0.000000
                                                dcdp_n   0.000000  0.00000  0.0  0.0  0.000000  0.000000
                                                dctp_c   0.025173  0.00000  0.0  0.0  0.000000  0.000000
                                                dctp_n   0.000000  0.00000  0.0  0.0  0.000000  0.000000
                                                 udp_n   0.000000  0.00000  0.0  0.0  0.000000  0.000000
                                                 cmp_m   0.000000  0.00000  0.0  0.0  0.000000  0.000000
                                                 ctp_n   0.000000  0.00000  0.0  0.0  0.000000  0.000000
                                                 gtp_n   0.000000  0.00000  0.0  0.0  0.000000  0.000000
                                                 gdp_n   0.000000  0.00000  0.0  0.0  0.000000  0.000000
                                               dad_2_c   0.000000  0.00000  0.0  0.0  0.000000  0.000000
                                                 din_c   0.000000  0.00000  0.0  0.0  0.000000  0.000000
                                                duri_c   0.000000  0.00000  0.0  0.0  0.000000  0.000000
                                                dump_c   0.000000  0.00000  0.0  0.0  0.000000  0.000000
                                               2dr1p_c   0.000000  0.00000  0.0  0.0  0.000000  0.000000
                                                 xmp_c   0.000000  0.00000  0.0  0.0  0.000000  0.000000
                                              35cgmp_c   0.000000  0.00000  0.0  0.0  0.000000  0.000000
                                                 idp_e   0.000000  0.00000  0.0  0.0      -inf       inf
                                                 imp_e   0.000000  0.00000  0.0  0.0      -inf       inf
                                                 gdp_e   0.000000  0.00000  0.0  0.0      -inf       inf
                                                 gmp_e   0.000000  0.00000  0.0  0.0      -inf       inf
                                                 udp_e   0.000000  0.00000  0.0  0.0      -inf       inf
                                                 ump_e   0.000000  0.00000  0.0  0.0      -inf       inf
                                                dudp_c   0.000000  0.00000  0.0  0.0  0.000000  0.000000
                                                 utp_e   0.000000  0.00000  0.0  0.0      -inf       inf
                                                didp_c   0.000000  0.00000  0.0  0.0  0.000000  0.000000
                                                ditp_c   0.000000  0.00000  0.0  0.0  0.000000  0.000000
                                                dutp_c   0.000000  0.00000  0.0  0.0  0.000000  0.000000
                                                 idp_c   0.000000  0.00000  0.0  0.0  0.000000  0.000000
                                                 itp_c   0.000000  0.00000  0.0  0.0  0.000000  0.000000
                                                 cmp_e   0.000000  0.00000  0.0  0.0      -inf       inf
                                                dgmp_c   0.000000  0.00000  0.0  0.0  0.000000  0.000000
                                                dgsn_c   0.000000  0.00000  0.0  0.0  0.000000  0.000000
                                                 gtp_e   0.000000  0.00000  0.0  0.0      -inf       inf
                                              35cgmp_n   0.000000  0.00000  0.0  0.0  0.000000  0.000000
                                                 gmp_n   0.000000  0.00000  0.0  0.0  0.000000  0.000000
                                                dtmp_c   0.000000  0.00000  0.0  0.0  0.000000  0.000000
                                                 ump_n   0.000000  0.00000  0.0  0.0  0.000000  0.000000
                                                dudp_m   0.000000  0.00000  0.0  0.0  0.000000  0.000000
                                                dcmp_m   0.000000  0.00000  0.0  0.0  0.000000  0.000000
                                                dcdp_m   0.000000  0.00000  0.0  0.0  0.000000  0.000000
                                                dcyt_m   0.000000  0.00000  0.0  0.0  0.000000  0.000000
                                                dctp_m   0.000000  0.00000  0.0  0.0  0.000000  0.000000
                                                dtmp_n   0.000000  0.00000  0.0  0.0  0.000000  0.000000
                                                dtmp_m   0.000000  0.00000  0.0  0.0  0.000000  0.000000
                                                xylt_c   0.000000  0.00000  0.0  0.0  0.000000  0.000000
                                                dcyt_c   0.000000  0.00000  0.0  0.0  0.000000  0.000000
                                              56dura_c   0.000000  0.00000  0.0  0.0  0.000000  0.000000
                                                cala_c   0.000000  0.00000  0.0  0.0  0.000000  0.000000
                                              56dthm_c   0.000000  0.00000  0.0  0.0  0.000000  0.000000
                                                3uib_c   0.000000  0.00000  0.0  0.0  0.000000  0.000000
                                            bamppald_c   0.000000  0.00000  0.0  0.0  0.000000  0.000000
                                               3sala_c   0.000000  0.00000  0.0  0.0  0.000000  0.000000
                                             hyptaur_c   0.000000  0.00000  0.0  0.0  0.000000  0.000000
                                               Lcyst_c   0.000000  0.00000  0.0  0.0  0.000000  0.000000
                                          thbpt4acam_n   0.000000  0.00000  0.0  0.0  0.000000  0.000000
                                          thbpt4acam_c   0.000000  0.00000  0.0  0.0  0.000000  0.000000
                                              CE2705_c   0.000000  0.00000  0.0  0.0  0.000000  0.000000
                                              CE5236_n   0.000000  0.00000  0.0  0.0  0.000000  0.000000
                                              CE5236_c   0.000000  0.00000  0.0  0.0  0.000000  0.000000
                                               thbpt_c   0.000000  0.00000  0.0  0.0  0.000000  0.000000
                                               dhbpt_c   0.000000  0.00000  0.0  0.0  0.000000  0.000000
                                                 g6p_r   0.000000  0.00000  0.0  0.0  0.000000  0.000000
                                                 ump_r   0.000000  0.00000  0.0  0.0  0.000000  0.000000
                                                 btn_m   0.000000  0.00000  0.0  0.0  0.000000  0.000000
                                                 but_m   0.000000  0.00000  0.0  0.0  0.000000  0.000000
                                            chsterol_l   0.000000  0.00000  0.0  0.0  0.000000  0.000000
                                              citr_L_m   0.000000  0.00000  0.0  0.0  0.000000  0.000000
                                                 crn_m   0.000000  0.00000  0.0  0.0  0.000000  0.000000
                                                dutp_m   0.000000  0.00000  0.0  0.0  0.000000  0.000000
                                               lys_L_m   0.000000  0.00000  0.0  0.0  0.000000  0.000000
                                              ps_cho_m   0.000000  0.00000  0.0  0.0  0.000000  0.000000
                                               his_L_m   0.000000  0.00000  0.0  0.0  0.000000  0.000000
                                             HC01434_m   0.000000  0.00000  0.0  0.0  0.000000  0.000000
                                             HC01434_x   0.000000  0.00000  0.0  0.0  0.000000  0.000000
                                                 akg_x   0.000000  0.00000  0.0  0.0  0.000000  0.000000
                                                 3pg_c   0.000000  0.00000  0.0  0.0  0.000000  0.000000
                                              glyc_R_m   0.000000  0.00000  0.0  0.0  0.000000  0.000000
                                                 3pg_m   0.000000  0.00000  0.0  0.0  0.000000  0.000000
                                             HC00900_c   0.000000  0.00000  0.0  0.0  0.000000  0.000000
                                                2mop_c   0.000000  0.00000  0.0  0.0  0.000000  0.000000
                                             HC01446_e   0.000000  0.00000  0.0  0.0      -inf       inf
                                             HC01440_e   0.000000  0.00000  0.0  0.0      -inf       inf
                                            34dhmald_m   0.000000  0.00000  0.0  0.0  0.000000  0.000000
                                          34dhoxmand_m   0.000000  0.00000  0.0  0.0  0.000000  0.000000
                                           3mox4hpac_m   0.000000  0.00000  0.0  0.0  0.000000  0.000000
                                             homoval_m   0.000000  0.00000  0.0  0.0  0.000000  0.000000
                                             3m4hpga_m   0.000000  0.00000  0.0  0.0  0.000000  0.000000
                                           3mox4hoxm_m   0.000000  0.00000  0.0  0.0  0.000000  0.000000
                                                 fmn_c   0.000000  0.00000  0.0  0.0  0.000000  0.000000
                                              ribflv_c   0.000000  0.00000  0.0  0.0  0.000000  0.000000
                                                 fad_e   0.000000  0.00000  0.0  0.0      -inf       inf
                                                 fmn_e   0.000000  0.00000  0.0  0.0      -inf       inf
                                              pyam5p_c   0.000000  0.00000  0.0  0.0  0.000000  0.000000
                                               pydam_c   0.000000  0.00000  0.0  0.0  0.000000  0.000000
                                               pdx5p_c   0.000000  0.00000  0.0  0.0  0.000000  0.000000
                                               pydxn_c   0.000000  0.00000  0.0  0.0  0.000000  0.000000
                                                pydx_c   0.000000  0.00000  0.0  0.0  0.000000  0.000000
                                              4pyrdx_c   0.000000  0.00000  0.0  0.0  0.000000  0.000000
                                              pydx5p_c   0.000000  0.00000  0.0  0.0  0.000000  0.000000
                                             13dampp_c   0.000000  0.00000  0.0  0.0  0.000000  0.000000
                                              4abutn_m   0.000000  0.00000  0.0  0.0  0.000000  0.000000
                                               4abut_m   0.000000  0.00000  0.0  0.0  0.000000  0.000000
                                               ala_B_c   0.000000  0.00000  0.0  0.0  0.000000  0.000000
                                               ala_B_m   0.000000  0.00000  0.0  0.0  0.000000  0.000000
                                                carn_c   0.000000  0.00000  0.0  0.0  0.000000  0.000000
                                              3hpcoa_m   0.000000  0.00000  0.0  0.0  0.000000  0.000000
                                             HC00576_c   0.000000  0.00000  0.0  0.0  0.000000  0.000000
                                                3hpp_m   0.000000  0.00000  0.0  0.0  0.000000  0.000000
                                               btamp_c   0.000000  0.00000  0.0  0.0  0.000000  0.000000
                                               btamp_m   0.000000  0.00000  0.0  0.0  0.000000  0.000000
                                              biocyt_c   0.000000  0.00000  0.0  0.0  0.000000  0.000000
                                              biocyt_n   0.000000  0.00000  0.0  0.0  0.000000  0.000000
                                                 btn_n   0.000000  0.00000  0.0  0.0  0.000000  0.000000
                                               lys_L_n   0.000000  0.00000  0.0  0.0  0.000000  0.000000
                                              biocyt_e   0.000000  0.00000  0.0  0.0      -inf       inf
                                              biocyt_m   0.000000  0.00000  0.0  0.0  0.000000  0.000000
                                            apoC_Lys_c   0.000000  0.00000  0.0  0.0  0.000000  0.000000
                                        apoC_Lys_btn_c   0.000000  0.00000  0.0  0.0  0.000000  0.000000
                                            apoC_Lys_m   0.000000  0.00000  0.0  0.0  0.000000  0.000000
                                        apoC_Lys_btn_m   0.000000  0.00000  0.0  0.0  0.000000  0.000000
                                               b2coa_m   0.000000  0.00000  0.0  0.0  0.000000  0.000000
                                            3hbcoa_R_m   0.000000  0.00000  0.0  0.0  0.000000  0.000000
                                               btcoa_m   0.000000  0.00000  0.0  0.0  0.000000  0.000000
                                                 bhb_m   0.000000  0.00000  0.0  0.0  0.000000  0.000000
                                              mescon_m   0.000000  0.00000  0.0  0.0  0.000000  0.000000
                                              mescoa_m   0.000000  0.00000  0.0  0.0  0.000000  0.000000
                                                 gtp_m   0.000000  0.00000  0.0  0.0  0.000000  0.000000
                                                 gdp_m   0.000000  0.00000  0.0  0.0  0.000000  0.000000
                                                acrn_c   0.000000  0.00000  0.0  0.0  0.000000  0.000000
                                           cs_a_deg2_l   0.000000  0.00000  0.0  0.0  0.000000  0.000000
                                           cs_a_deg3_l   0.000000  0.00000  0.0  0.0  0.000000  0.000000
                                           cs_c_deg2_l   0.000000  0.00000  0.0  0.0  0.000000  0.000000
                                           cs_c_deg3_l   0.000000  0.00000  0.0  0.0  0.000000  0.000000
                                           cs_d_deg3_l   0.000000  0.00000  0.0  0.0  0.000000  0.000000
                                           cs_d_deg4_l   0.000000  0.00000  0.0  0.0  0.000000  0.000000
                                           cs_e_deg3_l   0.000000  0.00000  0.0  0.0  0.000000  0.000000
                                           cs_e_deg4_l   0.000000  0.00000  0.0  0.0  0.000000  0.000000
                                           cs_b_deg3_l   0.000000  0.00000  0.0  0.0  0.000000  0.000000
                                           cs_a_deg1_l   0.000000  0.00000  0.0  0.0  0.000000  0.000000
                                               acgal_l   0.000000  0.00000  0.0  0.0  0.000000  0.000000
                                           cs_a_deg4_l   0.000000  0.00000  0.0  0.0  0.000000  0.000000
                                           cs_a_deg5_l   0.000000  0.00000  0.0  0.0  0.000000  0.000000
                                           cs_b_deg1_l   0.000000  0.00000  0.0  0.0  0.000000  0.000000
                                           cs_b_deg2_l   0.000000  0.00000  0.0  0.0  0.000000  0.000000
                                           cs_c_deg1_l   0.000000  0.00000  0.0  0.0  0.000000  0.000000
                                           cs_c_deg4_l   0.000000  0.00000  0.0  0.0  0.000000  0.000000
                                           cs_c_deg5_l   0.000000  0.00000  0.0  0.0  0.000000  0.000000
                                           cs_d_deg1_l   0.000000  0.00000  0.0  0.0  0.000000  0.000000
                                           cs_d_deg2_l   0.000000  0.00000  0.0  0.0  0.000000  0.000000
                                           cs_d_deg5_l   0.000000  0.00000  0.0  0.0  0.000000  0.000000
                                           cs_d_deg6_l   0.000000  0.00000  0.0  0.0  0.000000  0.000000
                                           cs_e_deg2_l   0.000000  0.00000  0.0  0.0  0.000000  0.000000
                                           cs_e_deg6_l   0.000000  0.00000  0.0  0.0  0.000000  0.000000
                                           cs_e_deg7_l   0.000000  0.00000  0.0  0.0  0.000000  0.000000
                                                cs_a_l   0.000000  0.00000  0.0  0.0  0.000000  0.000000
                                                cs_b_l   0.000000  0.00000  0.0  0.0  0.000000  0.000000
                                                cs_e_l   0.000000  0.00000  0.0  0.0  0.000000  0.000000
                                           cs_e_deg1_l   0.000000  0.00000  0.0  0.0  0.000000  0.000000
                                           cs_e_deg5_l   0.000000  0.00000  0.0  0.0  0.000000  0.000000
                                                cs_c_l   0.000000  0.00000  0.0  0.0  0.000000  0.000000
                                                cs_d_l   0.000000  0.00000  0.0  0.0  0.000000  0.000000
                                                icit_c   0.000000  0.00000  0.0  0.0  0.000000  0.000000
                                                 oaa_m   0.000000  0.00000  0.0  0.0  0.000000  0.000000
                                                 cit_m   0.000000  0.00000  0.0  0.0  0.000000  0.000000
                                                icit_m   0.000000  0.00000  0.0  0.0  0.000000  0.000000
                                                icit_x   0.000000  0.00000  0.0  0.0  0.000000  0.000000
                                               mal_L_m   0.000000  0.00000  0.0  0.0  0.000000  0.000000
                                                 fum_m   0.000000  0.00000  0.0  0.0  0.000000  0.000000
                                                 so3_c   0.000000  0.00000  0.0  0.0  0.000000  0.000000
                                             HC01501_c   0.000000  0.00000  0.0  0.0  0.000000  0.000000
                                              3odcoa_x   0.000000  0.00000  0.0  0.0  0.000000  0.000000
                                              dcacoa_x   0.000000  0.00000  0.0  0.0  0.000000  0.000000
                                             ddcacoa_x   0.000000  0.00000  0.0  0.0  0.000000  0.000000
                                               tdcoa_x   0.000000  0.00000  0.0  0.0  0.000000  0.000000
                                              pmtcoa_x   0.000000  0.00000  0.0  0.0  0.000000  0.000000
                                              malcoa_m   0.000000  0.00000  0.0  0.0  0.000000  0.000000
                                             hdd2coa_x   0.000000  0.00000  0.0  0.0  0.000000  0.000000
                                             adrncrn_c   0.000000  0.00000  0.0  0.0  0.000000  0.000000
                                             adrncrn_m   0.000000  0.00000  0.0  0.0  0.000000  0.000000
                                             adrncoa_m   0.000000  0.00000  0.0  0.0  0.000000  0.000000
                                           pristanal_c   0.000000  0.00000  0.0  0.0  0.000000  0.000000
                                               prist_c   0.000000  0.00000  0.0  0.0  0.000000  0.000000
                                            arachcrn_c   0.000000  0.00000  0.0  0.0  0.000000  0.000000
                                            arachcrn_m   0.000000  0.00000  0.0  0.0  0.000000  0.000000
                                           arachdcrn_c   0.000000  0.00000  0.0  0.0  0.000000  0.000000
                                           arachdcrn_m   0.000000  0.00000  0.0  0.0  0.000000  0.000000
                                           arachdcoa_m   0.000000  0.00000  0.0  0.0  0.000000  0.000000
                                             c226crn_c   0.000000  0.00000  0.0  0.0  0.000000  0.000000
                                             c226crn_m   0.000000  0.00000  0.0  0.0  0.000000  0.000000
                                                 crn_r   0.000000  0.00000  0.0  0.0  0.000000  0.000000
                                                acrn_r   0.000000  0.00000  0.0  0.0  0.000000  0.000000
                                              dd2coa_m   0.000000  0.00000  0.0  0.0  0.000000  0.000000
                                          dcsptn1coa_c   0.000000  0.00000  0.0  0.0  0.000000  0.000000
                                          dcsptn1crn_c   0.000000  0.00000  0.0  0.0  0.000000  0.000000
                                          dcsptn1crn_m   0.000000  0.00000  0.0  0.0  0.000000  0.000000
                                          dcsptn1coa_m   0.000000  0.00000  0.0  0.0  0.000000  0.000000
                                           dlnlcgcrn_c   0.000000  0.00000  0.0  0.0  0.000000  0.000000
                                           dlnlcgcrn_m   0.000000  0.00000  0.0  0.0  0.000000  0.000000
                                           dlnlcgcoa_m   0.000000  0.00000  0.0  0.0  0.000000  0.000000
                                            dmnoncrn_c   0.000000  0.00000  0.0  0.0  0.000000  0.000000
                                         eicostetcrn_c   0.000000  0.00000  0.0  0.0  0.000000  0.000000
                                         eicostetcrn_m   0.000000  0.00000  0.0  0.0  0.000000  0.000000
                                         eicostetcoa_m   0.000000  0.00000  0.0  0.0  0.000000  0.000000
                                                 ACP_c   0.000000  0.00000  0.0  0.0  0.000000  0.000000
                                               ptdca_c   0.000000  0.00000  0.0  0.0  0.000000  0.000000
                                            ptdcacoa_c   0.000000  0.00000  0.0  0.0  0.000000  0.000000
                                               hpdca_c   0.000000  0.00000  0.0  0.0  0.000000  0.000000
                                            hpdcacoa_c   0.000000  0.00000  0.0  0.0  0.000000  0.000000
                                                vacc_c   0.000000  0.00000  0.0  0.0  0.000000  0.000000
                                               elaid_c   0.000000  0.00000  0.0  0.0  0.000000  0.000000
                                                lnlc_c   0.000000  0.00000  0.0  0.0  0.000000  0.000000
                                              lneldc_c   0.000000  0.00000  0.0  0.0  0.000000  0.000000
                                           lneldccoa_c   0.000000  0.00000  0.0  0.0  0.000000  0.000000
                                              lnlncg_c   0.000000  0.00000  0.0  0.0  0.000000  0.000000
                                              lnlnca_c   0.000000  0.00000  0.0  0.0  0.000000  0.000000
                                              strdnc_c   0.000000  0.00000  0.0  0.0  0.000000  0.000000
                                            pristcoa_c   0.000000  0.00000  0.0  0.0  0.000000  0.000000
                                              dlnlcg_c   0.000000  0.00000  0.0  0.0  0.000000  0.000000
                                            eicostet_c   0.000000  0.00000  0.0  0.0  0.000000  0.000000
                                              tmndnc_c   0.000000  0.00000  0.0  0.0  0.000000  0.000000
                                             phytcoa_c   0.000000  0.00000  0.0  0.0  0.000000  0.000000
                                             dcsptn1_c   0.000000  0.00000  0.0  0.0  0.000000  0.000000
                                               clpnd_c   0.000000  0.00000  0.0  0.0  0.000000  0.000000
                                             c226coa_c   0.000000  0.00000  0.0  0.0  0.000000  0.000000
                                            nrvnccoa_c   0.000000  0.00000  0.0  0.0  0.000000  0.000000
                                             tettet6_c   0.000000  0.00000  0.0  0.0  0.000000  0.000000
                                          tettet6coa_c   0.000000  0.00000  0.0  0.0  0.000000  0.000000
                                            tetpent6_c   0.000000  0.00000  0.0  0.0  0.000000  0.000000
                                         tetpent6coa_c   0.000000  0.00000  0.0  0.0  0.000000  0.000000
                                            tetpent3_c   0.000000  0.00000  0.0  0.0  0.000000  0.000000
                                             tethex3_c   0.000000  0.00000  0.0  0.0  0.000000  0.000000
                                                hexc_c   0.000000  0.00000  0.0  0.0  0.000000  0.000000
                                             hexccoa_c   0.000000  0.00000  0.0  0.0  0.000000  0.000000
                                                octa_c   0.000000  0.00000  0.0  0.0  0.000000  0.000000
                                               occoa_c   0.000000  0.00000  0.0  0.0  0.000000  0.000000
                                            hpdcacrn_c   0.000000  0.00000  0.0  0.0  0.000000  0.000000
                                            hpdcacrn_m   0.000000  0.00000  0.0  0.0  0.000000  0.000000
                                            hpdcacoa_m   0.000000  0.00000  0.0  0.0  0.000000  0.000000
                                             lnlccrn_c   0.000000  0.00000  0.0  0.0  0.000000  0.000000
                                             lnlccrn_m   0.000000  0.00000  0.0  0.0  0.000000  0.000000
                                             lnlccoa_m   0.000000  0.00000  0.0  0.0  0.000000  0.000000
                                           lnlncacrn_c   0.000000  0.00000  0.0  0.0  0.000000  0.000000
                                           lnlncacrn_m   0.000000  0.00000  0.0  0.0  0.000000  0.000000
                                           lnlncacoa_m   0.000000  0.00000  0.0  0.0  0.000000  0.000000
                                           lnlncgcrn_c   0.000000  0.00000  0.0  0.0  0.000000  0.000000
                                           lnlncgcrn_m   0.000000  0.00000  0.0  0.0  0.000000  0.000000
                                           lnlncgcoa_m   0.000000  0.00000  0.0  0.0  0.000000  0.000000
                                           ocdececrn_c   0.000000  0.00000  0.0  0.0  0.000000  0.000000
                                           ocdececrn_m   0.000000  0.00000  0.0  0.0  0.000000  0.000000
                                             vacccoa_m   0.000000  0.00000  0.0  0.0  0.000000  0.000000
                                                pcrn_c   0.000000  0.00000  0.0  0.0  0.000000  0.000000
                                                pcrn_m   0.000000  0.00000  0.0  0.0  0.000000  0.000000
                                             phytcoa_x   0.000000  0.00000  0.0  0.0  0.000000  0.000000
                                            ptdcacrn_c   0.000000  0.00000  0.0  0.0  0.000000  0.000000
                                            ptdcacrn_m   0.000000  0.00000  0.0  0.0  0.000000  0.000000
                                            ptdcacoa_m   0.000000  0.00000  0.0  0.0  0.000000  0.000000
                                            pristcoa_x   0.000000  0.00000  0.0  0.0  0.000000  0.000000
                                               prist_x   0.000000  0.00000  0.0  0.0  0.000000  0.000000
                                                phyt_x   0.000000  0.00000  0.0  0.0  0.000000  0.000000
                                             adrncoa_x   0.000000  0.00000  0.0  0.0  0.000000  0.000000
                                             HC10859_m   0.000000  0.00000  0.0  0.0  0.000000  0.000000
                                          Rtotal2crn_c   0.000000  0.00000  0.0  0.0  0.000000  0.000000
                                          Rtotal2crn_m   0.000000  0.00000  0.0  0.0  0.000000  0.000000
                                          Rtotal2coa_m   0.000000  0.00000  0.0  0.0  0.000000  0.000000
                                          Rtotal3crn_c   0.000000  0.00000  0.0  0.0  0.000000  0.000000
                                          Rtotal3crn_m   0.000000  0.00000  0.0  0.0  0.000000  0.000000
                                          Rtotal3coa_m   0.000000  0.00000  0.0  0.0  0.000000  0.000000
                                           strdnccrn_c   0.000000  0.00000  0.0  0.0  0.000000  0.000000
                                           strdnccrn_m   0.000000  0.00000  0.0  0.0  0.000000  0.000000
                                           strdnccoa_m   0.000000  0.00000  0.0  0.0  0.000000  0.000000
                                                aact_c   0.000000  0.00000  0.0  0.0  0.000000  0.000000
                                              mthgxl_c   0.000000  0.00000  0.0  0.0  0.000000  0.000000
                                              betald_c   0.000000  0.00000  0.0  0.0  0.000000  0.000000
                                              betald_m   0.000000  0.00000  0.0  0.0  0.000000  0.000000
                                                glyb_m   0.000000  0.00000  0.0  0.0  0.000000  0.000000
                                               dmgly_c   0.000000  0.00000  0.0  0.0  0.000000  0.000000
                                               dmgly_m   0.000000  0.00000  0.0  0.0  0.000000  0.000000
                                               sarcs_m   0.000000  0.00000  0.0  0.0  0.000000  0.000000
                                                fald_m   0.000000  0.00000  0.0  0.0  0.000000  0.000000
                                                lpam_m   0.000000  0.00000  0.0  0.0  0.000000  0.000000
                                               alpam_m   0.000000  0.00000  0.0  0.0  0.000000  0.000000
                                               dhlam_m   0.000000  0.00000  0.0  0.0  0.000000  0.000000
                                                lpro_m   0.000000  0.00000  0.0  0.0  0.000000  0.000000
                                               alpro_m   0.000000  0.00000  0.0  0.0  0.000000  0.000000
                                              dhlpro_m   0.000000  0.00000  0.0  0.0  0.000000  0.000000
                                                 gly_x   0.000000  0.00000  0.0  0.0  0.000000  0.000000
                                               13dpg_c   0.000000  0.00000  0.0  0.0  0.000000  0.000000
                                                etoh_c   0.000000  0.00000  0.0  0.0  0.000000  0.000000
                                                etoh_x   0.000000  0.00000  0.0  0.0  0.000000  0.000000
                                               acald_x   0.000000  0.00000  0.0  0.0  0.000000  0.000000
                                               glc_D_r   0.000000  0.00000  0.0  0.0  0.000000  0.000000
                                               23dpg_c   0.000000  0.00000  0.0  0.0  0.000000  0.000000
                                                 fdp_c   0.000000  0.00000  0.0  0.0  0.000000  0.000000
                                           ksi_pre18_g   0.000000  0.00000  0.0  0.0  0.000000  0.000000
                                           ksi_pre19_g   0.000000  0.00000  0.0  0.0  0.000000  0.000000
                                           ksi_pre21_g   0.000000  0.00000  0.0  0.0  0.000000  0.000000
                                           ksi_pre22_g   0.000000  0.00000  0.0  0.0  0.000000  0.000000
                                           ksi_pre24_g   0.000000  0.00000  0.0  0.0  0.000000  0.000000
                                           ksi_pre25_g   0.000000  0.00000  0.0  0.0  0.000000  0.000000
                                           ksi_pre27_g   0.000000  0.00000  0.0  0.0  0.000000  0.000000
                                           ksi_pre28_g   0.000000  0.00000  0.0  0.0  0.000000  0.000000
                                           ksi_pre30_g   0.000000  0.00000  0.0  0.0  0.000000  0.000000
                                           ksi_pre31_g   0.000000  0.00000  0.0  0.0  0.000000  0.000000
                                           ksi_pre33_g   0.000000  0.00000  0.0  0.0  0.000000  0.000000
                                           ksi_pre34_g   0.000000  0.00000  0.0  0.0  0.000000  0.000000
                                     ksii_core4_pre2_g   0.000000  0.00000  0.0  0.0  0.000000  0.000000
                                     ksii_core4_pre3_g   0.000000  0.00000  0.0  0.0  0.000000  0.000000
                                     ksii_core4_pre4_g   0.000000  0.00000  0.0  0.0  0.000000  0.000000
                                     ksii_core4_pre5_g   0.000000  0.00000  0.0  0.0  0.000000  0.000000
                                     ksii_core4_pre7_g   0.000000  0.00000  0.0  0.0  0.000000  0.000000
                                     ksii_core4_pre8_g   0.000000  0.00000  0.0  0.0  0.000000  0.000000
                                     ksii_core2_pre2_g   0.000000  0.00000  0.0  0.0  0.000000  0.000000
                                     ksii_core2_pre3_g   0.000000  0.00000  0.0  0.0  0.000000  0.000000
                                     ksii_core2_pre4_g   0.000000  0.00000  0.0  0.0  0.000000  0.000000
                                     ksii_core2_pre5_g   0.000000  0.00000  0.0  0.0  0.000000  0.000000
                                     ksii_core2_pre7_g   0.000000  0.00000  0.0  0.0  0.000000  0.000000
                                     ksii_core2_pre8_g   0.000000  0.00000  0.0  0.0  0.000000  0.000000
                                            ksi_pre1_g   0.000000  0.00000  0.0  0.0  0.000000  0.000000
                                            ksi_pre2_g   0.000000  0.00000  0.0  0.0  0.000000  0.000000
                                            ksi_pre3_g   0.000000  0.00000  0.0  0.0  0.000000  0.000000
                                            ksi_pre4_g   0.000000  0.00000  0.0  0.0  0.000000  0.000000
                                            ksi_pre6_g   0.000000  0.00000  0.0  0.0  0.000000  0.000000
                                            ksi_pre7_g   0.000000  0.00000  0.0  0.0  0.000000  0.000000
                                            ksi_pre9_g   0.000000  0.00000  0.0  0.0  0.000000  0.000000
                                           ksi_pre10_g   0.000000  0.00000  0.0  0.0  0.000000  0.000000
                                           ksi_pre12_g   0.000000  0.00000  0.0  0.0  0.000000  0.000000
                                           ksi_pre13_g   0.000000  0.00000  0.0  0.0  0.000000  0.000000
                                           ksi_pre15_g   0.000000  0.00000  0.0  0.0  0.000000  0.000000
                                           ksi_pre16_g   0.000000  0.00000  0.0  0.0  0.000000  0.000000
                                               core2_g   0.000000  0.00000  0.0  0.0  0.000000  0.000000
                                     ksii_core2_pre1_g   0.000000  0.00000  0.0  0.0  0.000000  0.000000
                                     ksii_core4_pre1_g   0.000000  0.00000  0.0  0.0  0.000000  0.000000
                                           ksi_pre23_g   0.000000  0.00000  0.0  0.0  0.000000  0.000000
                                           ksi_pre26_g   0.000000  0.00000  0.0  0.0  0.000000  0.000000
                                           ksi_pre29_g   0.000000  0.00000  0.0  0.0  0.000000  0.000000
                                           ksi_pre32_g   0.000000  0.00000  0.0  0.0  0.000000  0.000000
                                           ksi_pre35_g   0.000000  0.00000  0.0  0.0  0.000000  0.000000
                                     ksii_core4_pre6_g   0.000000  0.00000  0.0  0.0  0.000000  0.000000
                                     ksii_core4_pre9_g   0.000000  0.00000  0.0  0.0  0.000000  0.000000
                                     ksii_core2_pre6_g   0.000000  0.00000  0.0  0.0  0.000000  0.000000
                                     ksii_core2_pre9_g   0.000000  0.00000  0.0  0.0  0.000000  0.000000
                                            ksi_pre5_g   0.000000  0.00000  0.0  0.0  0.000000  0.000000
                                            ksi_pre8_g   0.000000  0.00000  0.0  0.0  0.000000  0.000000
                                           ksi_pre11_g   0.000000  0.00000  0.0  0.0  0.000000  0.000000
                                           ksi_pre14_g   0.000000  0.00000  0.0  0.0  0.000000  0.000000
                                           ksi_pre17_g   0.000000  0.00000  0.0  0.0  0.000000  0.000000
                                           ksi_pre20_g   0.000000  0.00000  0.0  0.0  0.000000  0.000000
                                                cyan_m   0.000000  0.00000  0.0  0.0  0.000000  0.000000
                                                tsul_m   0.000000  0.00000  0.0  0.0  0.000000  0.000000
                                                 so3_m   0.000000  0.00000  0.0  0.0  0.000000  0.000000
                                               tcynt_m   0.000000  0.00000  0.0  0.0  0.000000  0.000000
                                                meoh_l   0.000000  0.00000  0.0  0.0  0.000000  0.000000
                                                fald_l   0.000000  0.00000  0.0  0.0  0.000000  0.000000
                                                  o2_e   0.000000  0.00000  0.0  0.0      -inf       inf
                                                guln_c   0.000000  0.00000  0.0  0.0  0.000000  0.000000
                                               tcynt_e   0.000000  0.00000  0.0  0.0      -inf       inf
                                              CE2011_e   0.000000  0.00000  0.0  0.0      -inf       inf
                                              23cump_e   0.000000  0.00000  0.0  0.0      -inf       inf
                                                3ump_e   0.000000  0.00000  0.0  0.0      -inf       inf
                                              CE5786_e   0.000000  0.00000  0.0  0.0      -inf       inf
                                              CE5788_e   0.000000  0.00000  0.0  0.0      -inf       inf
                                              CE5789_e   0.000000  0.00000  0.0  0.0      -inf       inf
                                              CE5797_e   0.000000  0.00000  0.0  0.0      -inf       inf
                                              CE5798_e   0.000000  0.00000  0.0  0.0      -inf       inf
                                              5oxpro_e   0.000000  0.00000  0.0  0.0      -inf       inf
                                              CE5867_e   0.000000  0.00000  0.0  0.0      -inf       inf
                                              CE5869_e   0.000000  0.00000  0.0  0.0      -inf       inf
                                              CE5868_e   0.000000  0.00000  0.0  0.0      -inf       inf
                                              CE4633_e   0.000000  0.00000  0.0  0.0      -inf       inf
                                              CE5854_e   0.000000  0.00000  0.0  0.0      -inf       inf
                                               glcur_e   0.000000  0.00000  0.0  0.0      -inf       inf
                                              CE1926_e   0.000000  0.00000  0.0  0.0      -inf       inf
                                              CE5853_e   0.000000  0.00000  0.0  0.0      -inf       inf
                                              CE1925_e   0.000000  0.00000  0.0  0.0      -inf       inf
                                                 q10_c   0.000000  0.00000  0.0  0.0  0.000000  0.000000
                                               q10h2_c   0.000000  0.00000  0.0  0.0  0.000000  0.000000
                                             n2m2nmn_l   0.000000  0.00000  0.0  0.0  0.000000  0.000000
                                              n2m2mn_l   0.000000  0.00000  0.0  0.0  0.000000  0.000000
                                                  mn_l   0.000000  0.00000  0.0  0.0  0.000000  0.000000
                                                 man_l   0.000000  0.00000  0.0  0.0  0.000000  0.000000
                                       s2l2fn2m2masn_e   0.000000  0.00000  0.0  0.0      -inf       inf
                                        s2l2n2m2masn_e   0.000000  0.00000  0.0  0.0      -inf       inf
                                           T_antigen_g   0.000000  0.00000  0.0  0.0  0.000000  0.000000
                                             Ser_Thr_g   0.000000  0.00000  0.0  0.0  0.000000  0.000000
                                          Tn_antigen_g   0.000000  0.00000  0.0  0.0  0.000000  0.000000
                                          sT_antigen_g   0.000000  0.00000  0.0  0.0  0.000000  0.000000
                                         dsT_antigen_g   0.000000  0.00000  0.0  0.0  0.000000  0.000000
                                         sTn_antigen_g   0.000000  0.00000  0.0  0.0  0.000000  0.000000
                                              focytC_m   0.000000  0.00000  0.0  0.0  0.000000  0.000000
                                              ficytC_m   0.000000  0.00000  0.0  0.0  0.000000  0.000000
                                                 o2s_m   0.000000  0.00000  0.0  0.0  0.000000  0.000000
                                               q10h2_m   0.000000  0.00000  0.0  0.0  0.000000  0.000000
                                                  h_im   0.000000  0.00000  0.0  0.0  0.000000  0.000000
                                                 q10_m   0.000000  0.00000  0.0  0.0  0.000000  0.000000
                                              arab_L_c   0.000000  0.00000  0.0  0.0  0.000000  0.000000
                                                 abt_c   0.000000  0.00000  0.0  0.0  0.000000  0.000000
                                               2dr5p_c   0.000000  0.00000  0.0  0.0  0.000000  0.000000
                                                6pgl_c   0.000000  0.00000  0.0  0.0  0.000000  0.000000
                                             3dhguln_c   0.000000  0.00000  0.0  0.0  0.000000  0.000000
                                                6pgl_r   0.000000  0.00000  0.0  0.0  0.000000  0.000000
                                                6pgc_r   0.000000  0.00000  0.0  0.0  0.000000  0.000000
                                               rib_D_c   0.000000  0.00000  0.0  0.0  0.000000  0.000000
                                              ru5p_D_c   0.000000  0.00000  0.0  0.0  0.000000  0.000000
                                              xu5p_D_c   0.000000  0.00000  0.0  0.0  0.000000  0.000000
                                                 s7p_c   0.000000  0.00000  0.0  0.0  0.000000  0.000000
                                                 e4p_c   0.000000  0.00000  0.0  0.0  0.000000  0.000000
                                                 xan_c   0.000000  0.00000  0.0  0.0  0.000000  0.000000
                                                  pi_x   0.000000  0.00000  0.0  0.0  0.000000  0.000000
                                               urate_x   0.000000  0.00000  0.0  0.0  0.000000  0.000000
                                               urate_c   0.000000  0.00000  0.0  0.0  0.000000  0.000000
                                             12ppd_R_c   0.000000  0.00000  0.0  0.0  0.000000  0.000000
                                              lald_D_c   0.000000  0.00000  0.0  0.0  0.000000  0.000000
                                             12ppd_S_c   0.000000  0.00000  0.0  0.0  0.000000  0.000000
                                              lald_L_c   0.000000  0.00000  0.0  0.0  0.000000  0.000000
                                              strch1_e   0.000000  0.00000  0.0  0.0      -inf       inf
                                              strch2_e   0.000000  0.00000  0.0  0.0      -inf       inf
                                              glygn2_e   0.000000  0.00000  0.0  0.0      -inf       inf
                                              glygn4_e   0.000000  0.00000  0.0  0.0      -inf       inf
                                              glygn5_e   0.000000  0.00000  0.0  0.0      -inf       inf
                                             Tyr_ggn_e   0.000000  0.00000  0.0  0.0      -inf       inf
                                                 g1p_c   0.000000  0.00000  0.0  0.0  0.000000  0.000000
                                               dxtrn_c   0.000000  0.00000  0.0  0.0  0.000000  0.000000
                                              glygn3_c   0.000000  0.00000  0.0  0.0  0.000000  0.000000
                                              glygn2_c   0.025686  0.00000  0.0  0.0  0.000000  0.000000
                                             Tyr_ggn_c   0.000000  0.00000  0.0  0.0  0.000000  0.000000
                                              malttr_e   0.000000  0.00000  0.0  0.0      -inf       inf
                                             maltttr_e   0.000000  0.00000  0.0  0.0      -inf       inf
                                              maltpt_e   0.000000  0.00000  0.0  0.0      -inf       inf
                                              malthx_e   0.000000  0.00000  0.0  0.0      -inf       inf
                                              malthp_e   0.000000  0.00000  0.0  0.0      -inf       inf
                                              CE2839_e   0.000000  0.00000  0.0  0.0      -inf       inf
                                              CE2838_e   0.000000  0.00000  0.0  0.0      -inf       inf
                                                 tre_e   0.000000  0.00000  0.0  0.0      -inf       inf
                                              hLkynr_c   0.000000  0.00000  0.0  0.0  0.000000  0.000000
                                          42A3HP24DB_c   0.000000  0.00000  0.0  0.0  0.000000  0.000000
                                          5hoxindact_c   0.000000  0.00000  0.0  0.0  0.000000  0.000000
                                           5hoxindoa_c   0.000000  0.00000  0.0  0.0  0.000000  0.000000
                                              3hbcoa_m   0.000000  0.00000  0.0  0.0  0.000000  0.000000
                                             Lfmkynr_c   0.000000  0.00000  0.0  0.0  0.000000  0.000000
                                               Lkynr_c   0.000000  0.00000  0.0  0.0  0.000000  0.000000
                                           nformanth_c   0.000000  0.00000  0.0  0.0  0.000000  0.000000
                                              melatn_c   0.000000  0.00000  0.0  0.0  0.000000  0.000000
                                           fna5moxam_c   0.000000  0.00000  0.0  0.0  0.000000  0.000000
                                          6hoxmelatn_c   0.000000  0.00000  0.0  0.0  0.000000  0.000000
                                              C02470_c   0.000000  0.00000  0.0  0.0  0.000000  0.000000
                                              CE1918_c   0.000000  0.00000  0.0  0.0  0.000000  0.000000
                                            2dpmhobq_m   0.000000  0.00000  0.0  0.0  0.000000  0.000000
                                             2dp6mep_m   0.000000  0.00000  0.0  0.0  0.000000  0.000000
                                            2dp6mobq_m   0.000000  0.00000  0.0  0.0  0.000000  0.000000
                                         2dp6mobq_me_m   0.000000  0.00000  0.0  0.0  0.000000  0.000000
                                              3dpdhb_m   0.000000  0.00000  0.0  0.0  0.000000  0.000000
                                           3dpdhb_me_m   0.000000  0.00000  0.0  0.0  0.000000  0.000000
                                               decdp_m   0.000000  0.00000  0.0  0.0  0.000000  0.000000
                                                4hbz_m   0.000000  0.00000  0.0  0.0  0.000000  0.000000
                                               3dphb_m   0.000000  0.00000  0.0  0.0  0.000000  0.000000
                                               creat_c   0.000000  0.00000  0.0  0.0  0.000000  0.000000
                                              pcreat_c   0.000000  0.00000  0.0  0.0  0.000000  0.000000
                                               gudac_c   0.000000  0.00000  0.0  0.0  0.000000  0.000000
                                             HC00591_m   0.000000  0.00000  0.0  0.0  0.000000  0.000000
                                                sprm_e   0.000000  0.00000  0.0  0.0      -inf       inf
                                              CE1935_e   0.000000  0.00000  0.0  0.0      -inf       inf
                                                spmd_e   0.000000  0.00000  0.0  0.0      -inf       inf
                                              CE1940_e   0.000000  0.00000  0.0  0.0      -inf       inf
                                              CE1943_e   0.000000  0.00000  0.0  0.0      -inf       inf
                                              CE1936_e   0.000000  0.00000  0.0  0.0      -inf       inf
                                              CE1939_e   0.000000  0.00000  0.0  0.0      -inf       inf
                                           pglyc_cho_c   0.001474  0.00000  0.0  0.0  0.000000  0.000000
                                            clpn_cho_c   0.006632  0.00000  0.0  0.0  0.000000  0.000000
                                            nrvnccoa_x   0.000000  0.00000  0.0  0.0  0.000000  0.000000
                                             c221coa_x   0.000000  0.00000  0.0  0.0  0.000000  0.000000
                                             c201coa_x   0.000000  0.00000  0.0  0.0  0.000000  0.000000
                                              odecoa_x   0.000000  0.00000  0.0  0.0  0.000000  0.000000
                                             c220coa_x   0.000000  0.00000  0.0  0.0  0.000000  0.000000
                                  c163_7Z_10Z_13Zcoa_m   0.000000  0.00000  0.0  0.0  0.000000  0.000000
                                   c143_5Z_8Z_11Zcoa_m   0.000000  0.00000  0.0  0.0  0.000000  0.000000
                                    c123_3Z_6Z_9Zcoa_m   0.000000  0.00000  0.0  0.0  0.000000  0.000000
                                       c102_4Z_7Zcoa_m   0.000000  0.00000  0.0  0.0  0.000000  0.000000
                                           c81_5Zcoa_m   0.000000  0.00000  0.0  0.0  0.000000  0.000000
                                           c61_3Zcoa_m   0.000000  0.00000  0.0  0.0  0.000000  0.000000
                                   c163_4Z_7Z_10Zcoa_m   0.000000  0.00000  0.0  0.0  0.000000  0.000000
                                       c142_5Z_8Zcoa_m   0.000000  0.00000  0.0  0.0  0.000000  0.000000
                                       c122_3Z_6Zcoa_m   0.000000  0.00000  0.0  0.0  0.000000  0.000000
                                               occoa_m   0.000000  0.00000  0.0  0.0  0.000000  0.000000
                                           lnlncgcoa_x   0.000000  0.00000  0.0  0.0  0.000000  0.000000
                                   c163_4Z_7Z_10Zcoa_x   0.000000  0.00000  0.0  0.0  0.000000  0.000000
                                       c142_5Z_8Zcoa_x   0.000000  0.00000  0.0  0.0  0.000000  0.000000
                                       c122_3Z_6Zcoa_x   0.000000  0.00000  0.0  0.0  0.000000  0.000000
                                          c101_4Zcoa_x   0.000000  0.00000  0.0  0.0  0.000000  0.000000
                               c164_4Z_7Z_10Z_13Zcoa_m   0.000000  0.00000  0.0  0.0  0.000000  0.000000
                                                 crn_x   0.000000  0.00000  0.0  0.0  0.000000  0.000000
                                              pmtcoa_m   0.000000  0.00000  0.0  0.0  0.000000  0.000000
                                               tdcoa_m   0.000000  0.00000  0.0  0.0  0.000000  0.000000
                                             ddcacoa_m   0.000000  0.00000  0.0  0.0  0.000000  0.000000
                                              dcacoa_m   0.000000  0.00000  0.0  0.0  0.000000  0.000000
                                               c6coa_m   0.000000  0.00000  0.0  0.0  0.000000  0.000000
                                c184_3Z_6Z_9Z_12Zcoa_m   0.000000  0.00000  0.0  0.0  0.000000  0.000000
                                           arachdcoa_x   0.000000  0.00000  0.0  0.0  0.000000  0.000000
                                             c226coa_m   0.000000  0.00000  0.0  0.0  0.000000  0.000000
                                           tmndnccoa_m   0.000000  0.00000  0.0  0.0  0.000000  0.000000
                                             c226coa_x   0.000000  0.00000  0.0  0.0  0.000000  0.000000
                                           tmndnccoa_x   0.000000  0.00000  0.0  0.0  0.000000  0.000000
                                             hdd2coa_m   0.000000  0.00000  0.0  0.0  0.000000  0.000000
                                               hdcoa_m   0.000000  0.00000  0.0  0.0  0.000000  0.000000
                                             c130coa_m   0.000000  0.00000  0.0  0.0  0.000000  0.000000
                                             c110coa_m   0.000000  0.00000  0.0  0.0  0.000000  0.000000
                                              c90coa_m   0.000000  0.00000  0.0  0.0  0.000000  0.000000
                                              c70coa_m   0.000000  0.00000  0.0  0.0  0.000000  0.000000
                                              c50coa_m   0.000000  0.00000  0.0  0.0  0.000000  0.000000
                                              od2coa_m   0.000000  0.00000  0.0  0.0  0.000000  0.000000
                                          c161_7Ecoa_m   0.000000  0.00000  0.0  0.0  0.000000  0.000000
                                          c141_5Ecoa_m   0.000000  0.00000  0.0  0.0  0.000000  0.000000
                                          c121_3Ecoa_m   0.000000  0.00000  0.0  0.0  0.000000  0.000000
                                              odecoa_m   0.000000  0.00000  0.0  0.0  0.000000  0.000000
                                          c161_7Zcoa_m   0.000000  0.00000  0.0  0.0  0.000000  0.000000
                                          c141_5Zcoa_m   0.000000  0.00000  0.0  0.0  0.000000  0.000000
                                          c121_3Zcoa_m   0.000000  0.00000  0.0  0.0  0.000000  0.000000
                                          c161_9Ecoa_m   0.000000  0.00000  0.0  0.0  0.000000  0.000000
                                          c141_7Ecoa_m   0.000000  0.00000  0.0  0.0  0.000000  0.000000
                                          c121_5Ecoa_m   0.000000  0.00000  0.0  0.0  0.000000  0.000000
                                          c101_3Ecoa_m   0.000000  0.00000  0.0  0.0  0.000000  0.000000
                                      c162_7Z_10Zcoa_m   0.000000  0.00000  0.0  0.0  0.000000  0.000000
                                          c101_4Zcoa_m   0.000000  0.00000  0.0  0.0  0.000000  0.000000
                                           lneldccoa_m   0.000000  0.00000  0.0  0.0  0.000000  0.000000
                                      c162_7E_10Ecoa_m   0.000000  0.00000  0.0  0.0  0.000000  0.000000
                                       c142_5E_8Ecoa_m   0.000000  0.00000  0.0  0.0  0.000000  0.000000
                                       c122_3E_6Ecoa_m   0.000000  0.00000  0.0  0.0  0.000000  0.000000
                                          c101_4Ecoa_m   0.000000  0.00000  0.0  0.0  0.000000  0.000000
                                         tetpent3coa_x   0.000000  0.00000  0.0  0.0  0.000000  0.000000
                                            clpndcoa_x   0.000000  0.00000  0.0  0.0  0.000000  0.000000
                                         tetpent6coa_x   0.000000  0.00000  0.0  0.0  0.000000  0.000000
                                          dcsptn1coa_x   0.000000  0.00000  0.0  0.0  0.000000  0.000000
                                          tethex3coa_x   0.000000  0.00000  0.0  0.0  0.000000  0.000000
                                          tettet6coa_x   0.000000  0.00000  0.0  0.0  0.000000  0.000000
                                             hexccoa_x   0.000000  0.00000  0.0  0.0  0.000000  0.000000
                                            dmnoncoa_x   0.000000  0.00000  0.0  0.0  0.000000  0.000000
                            c185_3Z_6Z_9Z_12Z_15Zcoa_m   0.000000  0.00000  0.0  0.0  0.000000  0.000000
                                c184_3Z_6Z_9Z_12Zcoa_x   0.000000  0.00000  0.0  0.0  0.000000  0.000000
                                             34dhphe_e   0.000000  0.00000  0.0  0.0      -inf       inf
                                               cmusa_c   0.000000  0.00000  0.0  0.0  0.000000  0.000000
                                               3sala_m   0.000000  0.00000  0.0  0.0  0.000000  0.000000
                                              3snpyr_c   0.000000  0.00000  0.0  0.0  0.000000  0.000000
                                              3snpyr_m   0.000000  0.00000  0.0  0.0  0.000000  0.000000
                                               adrnl_c   0.000000  0.00000  0.0  0.0  0.000000  0.000000
                                              e4hglu_m   0.000000  0.00000  0.0  0.0  0.000000  0.000000
                                               5mthf_e   0.000000  0.00000  0.0  0.0      -inf       inf
                                           thcrm_cho_g   0.000000  0.00000  0.0  0.0  0.000000  0.000000
                                             gncore2_g   0.000000  0.00000  0.0  0.0  0.000000  0.000000
                                               aacoa_c   0.000000  0.00000  0.0  0.0  0.000000  0.000000
                                              sucsal_m   0.000000  0.00000  0.0  0.0  0.000000  0.000000
                                               accoa_g   0.000000  0.00000  0.0  0.0  0.000000  0.000000
                                             acetone_e   0.000000  0.00000  0.0  0.0      -inf       inf
                                             acetone_c   0.000000  0.00000  0.0  0.0  0.000000  0.000000
                                             acetone_m   0.000000  0.00000  0.0  0.0  0.000000  0.000000
                                               gam6p_c   0.000000  0.00000  0.0  0.0  0.000000  0.000000
                                             acgam6p_c   0.000000  0.00000  0.0  0.0  0.000000  0.000000
                                             acgam1p_c   0.000000  0.00000  0.0  0.0  0.000000  0.000000
                                                 ach_e   0.000000  0.00000  0.0  0.0      -inf       inf
                                             acmanap_c   0.000000  0.00000  0.0  0.0  0.000000  0.000000
                                                kdnp_c   0.000000  0.00000  0.0  0.0  0.000000  0.000000
                                               acnam_l   0.000000  0.00000  0.0  0.0  0.000000  0.000000
                                               fadh2_x   0.000000  0.00000  0.0  0.0  0.000000  0.000000
                                                 fad_x   0.000000  0.00000  0.0  0.0  0.000000  0.000000
                                            cholcoas_x   0.000000  0.00000  0.0  0.0  0.000000  0.000000
                                              acetol_c   0.000000  0.00000  0.0  0.0  0.000000  0.000000
                                                 adn_m   0.000000  0.00000  0.0  0.0  0.000000  0.000000
                                              25aics_c   0.000000  0.00000  0.0  0.0  0.000000  0.000000
                                               aicar_c   0.000000  0.00000  0.0  0.0  0.000000  0.000000
                                                 pyr_x   0.000000  0.00000  0.0  0.0  0.000000  0.000000
                                              fprica_c   0.000000  0.00000  0.0  0.0  0.000000  0.000000
                                                 air_c   0.000000  0.00000  0.0  0.0  0.000000  0.000000
                                               5aizc_c   0.000000  0.00000  0.0  0.0  0.000000  0.000000
                                               mal_L_c   0.000000  0.00000  0.0  0.0  0.000000  0.000000
                                                 akg_e   0.000000  0.00000  0.0  0.0      -inf       inf
                                            xol7aone_c   0.000000  0.00000  0.0  0.0  0.000000  0.000000
                                          xoldiolone_c   0.000000  0.00000  0.0  0.0  0.000000  0.000000
                                                5aop_m   0.000000  0.00000  0.0  0.0  0.000000  0.000000
                                               acald_m   0.000000  0.00000  0.0  0.0  0.000000  0.000000
                                            cholcoar_x   0.000000  0.00000  0.0  0.0  0.000000  0.000000
                                         andrstrnglc_c   0.000000  0.00000  0.0  0.0  0.000000  0.000000
                                         andrstrnglc_e   0.000000  0.00000  0.0  0.0      -inf       inf
                                                 msa_m   0.000000  0.00000  0.0  0.0  0.000000  0.000000
                                        sgalside_cho_l   0.000000  0.00000  0.0  0.0  0.000000  0.000000
                                               asn_L_m   0.000000  0.00000  0.0  0.0  0.000000  0.000000
                                                 cbp_c   0.000000  0.00000  0.0  0.0  0.000000  0.000000
                                               cbasp_c   0.000000  0.00000  0.0  0.0  0.000000  0.000000
                                          gbside_cho_g   0.000000  0.00000  0.0  0.0  0.000000  0.000000
                                             gm2_cho_g   0.000000  0.00000  0.0  0.0  0.000000  0.000000
                                             gd2_cho_g   0.000000  0.00000  0.0  0.0  0.000000  0.000000
                                             gt2_cho_g   0.000000  0.00000  0.0  0.0  0.000000  0.000000
                                              gchola_x   0.000000  0.00000  0.0  0.0  0.000000  0.000000
                                              dgchol_x   0.000000  0.00000  0.0  0.0  0.000000  0.000000
                                              pmtcrn_c   0.000000  0.00000  0.0  0.0  0.000000  0.000000
                                              pmtcrn_m   0.000000  0.00000  0.0  0.0  0.000000  0.000000
                                             hdcecrn_c   0.000000  0.00000  0.0  0.0  0.000000  0.000000
                                             hdd2coa_c   0.000000  0.00000  0.0  0.0  0.000000  0.000000
                                             hdd2crn_c   0.000000  0.00000  0.0  0.0  0.000000  0.000000
                                             hdcecrn_m   0.000000  0.00000  0.0  0.0  0.000000  0.000000
                                             hdd2crn_m   0.000000  0.00000  0.0  0.0  0.000000  0.000000
                                               stcrn_c   0.000000  0.00000  0.0  0.0  0.000000  0.000000
                                               stcrn_m   0.000000  0.00000  0.0  0.0  0.000000  0.000000
                                              44mzym_r   0.000000  0.00000  0.0  0.0  0.000000  0.000000
                                                camp_e   0.000000  0.00000  0.0  0.0      -inf       inf
                                                 ctp_m   0.000000  0.00000  0.0  0.0  0.000000  0.000000
                                          cdpdag_cho_m   0.000000  0.00000  0.0  0.0  0.000000  0.000000
                                             cdpchol_c   0.000000  0.00000  0.0  0.0  0.000000  0.000000
                                            crmp_cho_c   0.000000  0.00000  0.0  0.0  0.000000  0.000000
                                              35cgmp_e   0.000000  0.00000  0.0  0.0      -inf       inf
                                                 ach_c   0.000000  0.00000  0.0  0.0  0.000000  0.000000
                                                chol_n   0.000000  0.00000  0.0  0.0  0.000000  0.000000
                                                 ach_n   0.000000  0.00000  0.0  0.0  0.000000  0.000000
                                                 pep_m   0.000000  0.00000  0.0  0.0  0.000000  0.000000
                                               creat_m   0.000000  0.00000  0.0  0.0  0.000000  0.000000
                                              pcreat_m   0.000000  0.00000  0.0  0.0  0.000000  0.000000
                                               acnam_n   0.000000  0.00000  0.0  0.0  0.000000  0.000000
                                             cmpacna_n   0.000000  0.00000  0.0  0.0  0.000000  0.000000
                                               core4_g   0.000000  0.00000  0.0  0.0  0.000000  0.000000
                                               core6_g   0.000000  0.00000  0.0  0.0  0.000000  0.000000
                                              cpppg3_c   0.000000  0.00000  0.0  0.0  0.000000  0.000000
                                               pppg9_c   0.000000  0.00000  0.0  0.0  0.000000  0.000000
                                               creat_e   0.000000  0.00000  0.0  0.0      -inf       inf
                                            dmnoncrn_x   0.000000  0.00000  0.0  0.0  0.000000  0.000000
                                                pcrn_x   0.000000  0.00000  0.0  0.0  0.000000  0.000000
                                                acrn_m   0.000000  0.00000  0.0  0.0  0.000000  0.000000
                                                acrn_x   0.000000  0.00000  0.0  0.0  0.000000  0.000000
                                                cytd_m   0.000000  0.00000  0.0  0.0  0.000000  0.000000
                                               dad_2_e   0.000000  0.00000  0.0  0.0      -inf       inf
                                                 din_e   0.000000  0.00000  0.0  0.0      -inf       inf
                                               ala_D_x   0.000000  0.00000  0.0  0.0  0.000000  0.000000
                                                dcyt_n   0.000000  0.00000  0.0  0.0  0.000000  0.000000
                                                duri_n   0.000000  0.00000  0.0  0.0  0.000000  0.000000
                                                dgsn_m   0.000000  0.00000  0.0  0.0  0.000000  0.000000
                                                dgmp_m   0.000000  0.00000  0.0  0.0  0.000000  0.000000
                                             dhdascb_e   0.000000  0.00000  0.0  0.0      -inf       inf
                                             zymstnl_r   0.000000  0.00000  0.0  0.0  0.000000  0.000000
                                             chlstol_r   0.000000  0.00000  0.0  0.0  0.000000  0.000000
                                             lthstrl_r   0.000000  0.00000  0.0  0.0  0.000000  0.000000
                                           dsmsterol_r   0.000000  0.00000  0.0  0.0  0.000000  0.000000
                                          ddsmsterol_r   0.000000  0.00000  0.0  0.0  0.000000  0.000000
                                         7dhchsterol_r   0.000000  0.00000  0.0  0.0  0.000000  0.000000
                                                 dhf_c   0.000000  0.00000  0.0  0.0  0.000000  0.000000
                                              dhor_S_c   0.000000  0.00000  0.0  0.0  0.000000  0.000000
                                                orot_c   0.000000  0.00000  0.0  0.0  0.000000  0.000000
                                                ipdp_x   0.000000  0.00000  0.0  0.0  0.000000  0.000000
                                                dmpp_x   0.000000  0.00000  0.0  0.0  0.000000  0.000000
                                                grdp_x   0.000000  0.00000  0.0  0.0  0.000000  0.000000
                                              dopasf_c   0.000000  0.00000  0.0  0.0  0.000000  0.000000
                                               dpcoa_c   0.000000  0.00000  0.0  0.0  0.000000  0.000000
                                              5dpmev_x   0.000000  0.00000  0.0  0.0  0.000000  0.000000
                                                 adp_x   0.000000  0.00000  0.0  0.0  0.000000  0.000000
                                                drib_c   0.000000  0.00000  0.0  0.0  0.000000  0.000000
                                                dump_n   0.000000  0.00000  0.0  0.0  0.000000  0.000000
                                            elaidcrn_c   0.000000  0.00000  0.0  0.0  0.000000  0.000000
                                            elaidcrn_m   0.000000  0.00000  0.0  0.0  0.000000  0.000000
                                          estroneglc_c   0.000000  0.00000  0.0  0.0  0.000000  0.000000
                                          estroneglc_e   0.000000  0.00000  0.0  0.0      -inf       inf
                                               etfox_m   0.000000  0.00000  0.0  0.0  0.000000  0.000000
                                               etfrd_m   0.000000  0.00000  0.0  0.0  0.000000  0.000000
                                             fuc1p_L_c   0.000000  0.00000  0.0  0.0  0.000000  0.000000
                                              gdpfuc_c   0.000000  0.00000  0.0  0.0  0.000000  0.000000
                                               tdcoa_c   0.000000  0.00000  0.0  0.0  0.000000  0.000000
                                                ppp9_m   0.000000  0.00000  0.0  0.0  0.000000  0.000000
                                                 fe2_m   0.000000  0.00000  0.0  0.0  0.000000  0.000000
                                               pheme_m   0.000000  0.00000  0.0  0.0  0.000000  0.000000
                                               fuc_L_c   0.000000  0.00000  0.0  0.0  0.000000  0.000000
                                                 fol_c   0.000000  0.00000  0.0  0.0  0.000000  0.000000
                                                5thf_c   0.000000  0.00000  0.0  0.0  0.000000  0.000000
                                                6thf_c   0.000000  0.00000  0.0  0.0  0.000000  0.000000
                                                5thf_m   0.000000  0.00000  0.0  0.0  0.000000  0.000000
                                                6thf_m   0.000000  0.00000  0.0  0.0  0.000000  0.000000
                                                7thf_c   0.000000  0.00000  0.0  0.0  0.000000  0.000000
                                                7thf_m   0.000000  0.00000  0.0  0.0  0.000000  0.000000
                                                5dhf_c   0.000000  0.00000  0.0  0.0  0.000000  0.000000
                                                6dhf_c   0.000000  0.00000  0.0  0.0  0.000000  0.000000
                                                5dhf_m   0.000000  0.00000  0.0  0.0  0.000000  0.000000
                                                6dhf_m   0.000000  0.00000  0.0  0.0  0.000000  0.000000
                                                7dhf_c   0.000000  0.00000  0.0  0.0  0.000000  0.000000
                                                7dhf_m   0.000000  0.00000  0.0  0.0  0.000000  0.000000
                                          10fthf5glu_c   0.000000  0.00000  0.0  0.0  0.000000  0.000000
                                          10fthf6glu_c   0.000000  0.00000  0.0  0.0  0.000000  0.000000
                                          10fthf5glu_m   0.000000  0.00000  0.0  0.0  0.000000  0.000000
                                          10fthf6glu_m   0.000000  0.00000  0.0  0.0  0.000000  0.000000
                                          10fthf7glu_c   0.000000  0.00000  0.0  0.0  0.000000  0.000000
                                          10fthf7glu_m   0.000000  0.00000  0.0  0.0  0.000000  0.000000
                                             5forthf_c   0.000000  0.00000  0.0  0.0  0.000000  0.000000
                                                 for_m   0.000000  0.00000  0.0  0.0  0.000000  0.000000
                                                 ksi_l   0.000000  0.00000  0.0  0.0  0.000000  0.000000
                                               fuc_L_l   0.000000  0.00000  0.0  0.0  0.000000  0.000000
                                            ksi_deg1_l   0.000000  0.00000  0.0  0.0  0.000000  0.000000
                                       s2l2fn2m2masn_l   0.000000  0.00000  0.0  0.0  0.000000  0.000000
                                        s2l2n2m2masn_l   0.000000  0.00000  0.0  0.0  0.000000  0.000000
                                            4fumacac_c   0.000000  0.00000  0.0  0.0  0.000000  0.000000
                                                 so4_m   0.000000  0.00000  0.0  0.0  0.000000  0.000000
 fucfucfucgalacglc13galacglcgal14acglcgalgluside_cho_g   0.000000  0.00000  0.0  0.0  0.000000  0.000000
                         fucgal14acglcgalgluside_cho_g   0.000000  0.00000  0.0  0.0  0.000000  0.000000
                      fucacngal14acglcgalgluside_cho_g   0.000000  0.00000  0.0  0.0  0.000000  0.000000
                    fucfuc12gal14acglcgalgluside_cho_g   0.000000  0.00000  0.0  0.0  0.000000  0.000000
           fucfucfucgalacglcgal14acglcgalgluside_cho_g   0.000000  0.00000  0.0  0.0  0.000000  0.000000
           fucfuc132galacglcgal14acglcgalgluside_cho_g   0.000000  0.00000  0.0  0.0  0.000000  0.000000
               fuc13galacglcgal14acglcgalgluside_cho_g   0.000000  0.00000  0.0  0.0  0.000000  0.000000
                                           ksi_pre36_g   0.000000  0.00000  0.0  0.0  0.000000  0.000000
                                    ksii_core4_pre10_g   0.000000  0.00000  0.0  0.0  0.000000  0.000000
                                    ksii_core2_pre10_g   0.000000  0.00000  0.0  0.0  0.000000  0.000000
                                               glu5p_m   0.000000  0.00000  0.0  0.0  0.000000  0.000000
                                         galside_cho_g   0.000000  0.00000  0.0  0.0  0.000000  0.000000
                                        sgalside_cho_g   0.000000  0.00000  0.0  0.0  0.000000  0.000000
                                           ksi_deg27_l   0.000000  0.00000  0.0  0.0  0.000000  0.000000
                                           ksi_deg30_l   0.000000  0.00000  0.0  0.0  0.000000  0.000000
                                           ksi_deg33_l   0.000000  0.00000  0.0  0.0  0.000000  0.000000
                                           ksi_deg36_l   0.000000  0.00000  0.0  0.0  0.000000  0.000000
                                     ksii_core2_deg2_l   0.000000  0.00000  0.0  0.0  0.000000  0.000000
                                     ksii_core2_deg3_l   0.000000  0.00000  0.0  0.0  0.000000  0.000000
                                     ksii_core2_deg6_l   0.000000  0.00000  0.0  0.0  0.000000  0.000000
                                               core6_l   0.000000  0.00000  0.0  0.0  0.000000  0.000000
                                            l2n2m2mn_l   0.000000  0.00000  0.0  0.0  0.000000  0.000000
                                     ksii_core4_deg2_l   0.000000  0.00000  0.0  0.0  0.000000  0.000000
                                     ksii_core4_deg3_l   0.000000  0.00000  0.0  0.0  0.000000  0.000000
                                            ksi_deg5_l   0.000000  0.00000  0.0  0.0  0.000000  0.000000
                                            ksi_deg6_l   0.000000  0.00000  0.0  0.0  0.000000  0.000000
                                            ksi_deg9_l   0.000000  0.00000  0.0  0.0  0.000000  0.000000
                                           ksi_deg12_l   0.000000  0.00000  0.0  0.0  0.000000  0.000000
                                           ksi_deg15_l   0.000000  0.00000  0.0  0.0  0.000000  0.000000
                                           ksi_deg18_l   0.000000  0.00000  0.0  0.0  0.000000  0.000000
                                           ksi_deg21_l   0.000000  0.00000  0.0  0.0  0.000000  0.000000
                                           ksi_deg24_l   0.000000  0.00000  0.0  0.0  0.000000  0.000000
                                             gm3_cho_g   0.000000  0.00000  0.0  0.0  0.000000  0.000000
                                                 gam_e   0.000000  0.00000  0.0  0.0      -inf       inf
                                                 gam_c   0.000000  0.00000  0.0  0.0  0.000000  0.000000
                                                 coa_g   0.000000  0.00000  0.0  0.0  0.000000  0.000000
                                           oagd3_cho_g   0.000000  0.00000  0.0  0.0  0.000000  0.000000
                                           oagt3_cho_g   0.000000  0.00000  0.0  0.0  0.000000  0.000000
                                                 gar_c   0.000000  0.00000  0.0  0.0  0.000000  0.000000
                                                fgam_c   0.000000  0.00000  0.0  0.0  0.000000  0.000000
                                           n2m2nmasn_l   0.000000  0.00000  0.0  0.0  0.000000  0.000000
                                              n2m2nm_l   0.000000  0.00000  0.0  0.0  0.000000  0.000000
                                       Asn_X_Ser_Thr_l   0.000000  0.00000  0.0  0.0  0.000000  0.000000
                                            ksi_deg2_l   0.000000  0.00000  0.0  0.0  0.000000  0.000000
                                           s2l2n2m2m_l   0.000000  0.00000  0.0  0.0  0.000000  0.000000
                                      acgagbside_cho_g   0.000000  0.00000  0.0  0.0  0.000000  0.000000
                                            gdpddman_c   0.000000  0.00000  0.0  0.0  0.000000  0.000000
                                                 ggn_c   0.000000  0.00000  0.0  0.0  0.000000  0.000000
                                               ser_L_m   0.000000  0.00000  0.0  0.0  0.000000  0.000000
                                       digalside_cho_l   0.000000  0.00000  0.0  0.0  0.000000  0.000000
                                      galgluside_cho_l   0.000000  0.00000  0.0  0.0  0.000000  0.000000
                                              glygn1_c   0.000000  0.00000  0.0  0.0  0.000000  0.000000
                                                  ha_l   0.000000  0.00000  0.0  0.0  0.000000  0.000000
                                               glc_D_g   0.000000  0.00000  0.0  0.0  0.000000  0.000000
                                              glucys_c   0.000000  0.00000  0.0  0.0  0.000000  0.000000
                                               gln_L_m   0.000000  0.00000  0.0  0.0  0.000000  0.000000
                                                pram_c   0.000000  0.00000  0.0  0.0  0.000000  0.000000
                                               lgt_S_c   0.000000  0.00000  0.0  0.0  0.000000  0.000000
                                               sarcs_c   0.000000  0.00000  0.0  0.0  0.000000  0.000000
                                                frdp_x   0.000000  0.00000  0.0  0.0  0.000000  0.000000
                                               ppbng_c   0.000000  0.00000  0.0  0.0  0.000000  0.000000
                                               hmbil_c   0.000000  0.00000  0.0  0.0  0.000000  0.000000
                                           estradiol_c   0.000000  0.00000  0.0  0.0  0.000000  0.000000
                                               xol7a_r   0.000000  0.00000  0.0  0.0  0.000000  0.000000
                                            xol7aone_r   0.000000  0.00000  0.0  0.0  0.000000  0.000000
                                                hxan_e   0.000000  0.00000  0.0  0.0      -inf       inf
                                              itacon_m   0.000000  0.00000  0.0  0.0  0.000000  0.000000
                                             itaccoa_m   0.000000  0.00000  0.0  0.0  0.000000  0.000000
                                              xylu_D_c   0.000000  0.00000  0.0  0.0  0.000000  0.000000
                                                anth_c   0.000000  0.00000  0.0  0.0  0.000000  0.000000
                                               3spyr_c   0.000000  0.00000  0.0  0.0  0.000000  0.000000
                                                4mop_c   0.000000  0.00000  0.0  0.0  0.000000  0.000000
                                           lneldccrn_c   0.000000  0.00000  0.0  0.0  0.000000  0.000000
                                           lneldccrn_m   0.000000  0.00000  0.0  0.0  0.000000  0.000000
                                            Ssq23epx_r   0.000000  0.00000  0.0  0.0  0.000000  0.000000
                                              lanost_r   0.000000  0.00000  0.0  0.0  0.000000  0.000000
                                            Lpipecol_x   0.000000  0.00000  0.0  0.0  0.000000  0.000000
                                               thp2c_x   0.000000  0.00000  0.0  0.0  0.000000  0.000000
                                              m4masn_g   0.000000  0.00000  0.0  0.0  0.000000  0.000000
                                           n2m2nmasn_g   0.000000  0.00000  0.0  0.0  0.000000  0.000000
                                              3mgcoa_m   0.000000  0.00000  0.0  0.0  0.000000  0.000000
                                               mev_R_x   0.000000  0.00000  0.0  0.0  0.000000  0.000000
                                               5pmev_x   0.000000  0.00000  0.0  0.0  0.000000  0.000000
                                            g2m8masn_r   0.000000  0.00000  0.0  0.0  0.000000  0.000000
                                             m5masnC_g   0.000000  0.00000  0.0  0.0  0.000000  0.000000
                                            m5masnB1_g   0.000000  0.00000  0.0  0.0  0.000000  0.000000
                                            m5masnB2_g   0.000000  0.00000  0.0  0.0  0.000000  0.000000
                                             m6masnA_g   0.000000  0.00000  0.0  0.0  0.000000  0.000000
                                            m6masnB1_g   0.000000  0.00000  0.0  0.0  0.000000  0.000000
                                            m6masnB2_g   0.000000  0.00000  0.0  0.0  0.000000  0.000000
                                             m6masnC_g   0.000000  0.00000  0.0  0.0  0.000000  0.000000
                                             m7masnA_g   0.000000  0.00000  0.0  0.0  0.000000  0.000000
                                             m7masnB_g   0.000000  0.00000  0.0  0.0  0.000000  0.000000
                                             m7masnC_g   0.000000  0.00000  0.0  0.0  0.000000  0.000000
                                              m8masn_g   0.000000  0.00000  0.0  0.0  0.000000  0.000000
                                              m8masn_r   0.000000  0.00000  0.0  0.0  0.000000  0.000000
                                             m7masnB_r   0.000000  0.00000  0.0  0.0  0.000000  0.000000
                                             mmcoa_R_m   0.000000  0.00000  0.0  0.0  0.000000  0.000000
                                          Tn_antigen_l   0.000000  0.00000  0.0  0.0  0.000000  0.000000
                                                 udp_l   0.000000  0.00000  0.0  0.0  0.000000  0.000000
                                             Ser_Thr_l   0.000000  0.00000  0.0  0.0  0.000000  0.000000
                                            udpacgal_l   0.000000  0.00000  0.0  0.0  0.000000  0.000000
                                      acgagbside_cho_l   0.000000  0.00000  0.0  0.0  0.000000  0.000000
                                          gbside_cho_l   0.000000  0.00000  0.0  0.0  0.000000  0.000000
                                                didp_n   0.000000  0.00000  0.0  0.0  0.000000  0.000000
                                                ditp_n   0.000000  0.00000  0.0  0.0  0.000000  0.000000
                                                dudp_n   0.000000  0.00000  0.0  0.0  0.000000  0.000000
                                                 idp_n   0.000000  0.00000  0.0  0.0  0.000000  0.000000
                                                 itp_n   0.000000  0.00000  0.0  0.0  0.000000  0.000000
                                                 nad_n   0.000000  0.00000  0.0  0.0  0.000000  0.000000
                                              nicrnt_n   0.000000  0.00000  0.0  0.0  0.000000  0.000000
                                                dnad_n   0.000000  0.00000  0.0  0.0  0.000000  0.000000
                                              1mncam_c   0.000000  0.00000  0.0  0.0  0.000000  0.000000
                                              nwharg_c   0.000000  0.00000  0.0  0.0  0.000000  0.000000
                                                xtsn_c   0.000000  0.00000  0.0  0.0  0.000000  0.000000
                                               thymd_m   0.000000  0.00000  0.0  0.0  0.000000  0.000000
                                              orot5p_c   0.000000  0.00000  0.0  0.0  0.000000  0.000000
                                                 for_r   0.000000  0.00000  0.0  0.0  0.000000  0.000000
                                         11docrtstrn_r   0.000000  0.00000  0.0  0.0  0.000000  0.000000
                                          xoldiolone_r   0.000000  0.00000  0.0  0.0  0.000000  0.000000
                                               am6sa_c   0.000000  0.00000  0.0  0.0  0.000000  0.000000
                                                3php_c   0.000000  0.00000  0.0  0.0  0.000000  0.000000
                                                6pgc_c   0.000000  0.00000  0.0  0.0  0.000000  0.000000
                                             pgp_cho_c   0.000000  0.00000  0.0  0.0  0.000000  0.000000
                                        pail345p_cho_n   0.000000  0.00000  0.0  0.0  0.000000  0.000000
                                               mi14p_n   0.000000  0.00000  0.0  0.0  0.000000  0.000000
                                              mi1p_D_n   0.000000  0.00000  0.0  0.0  0.000000  0.000000
                                                5aop_c   0.000000  0.00000  0.0  0.0  0.000000  0.000000
                                              4ppcys_c   0.000000  0.00000  0.0  0.0  0.000000  0.000000
                                               pan4p_c   0.000000  0.00000  0.0  0.0  0.000000  0.000000
                                               pppg9_m   0.000000  0.00000  0.0  0.0  0.000000  0.000000
                                               fpram_c   0.000000  0.00000  0.0  0.0  0.000000  0.000000
                                             tdchola_x   0.000000  0.00000  0.0  0.0  0.000000  0.000000
                                                 ksi_g   0.000000  0.00000  0.0  0.0  0.000000  0.000000
                                          ksii_core4_g   0.000000  0.00000  0.0  0.0  0.000000  0.000000
                                          ksii_core2_g   0.000000  0.00000  0.0  0.0  0.000000  0.000000
                                            ksi_deg4_l   0.000000  0.00000  0.0  0.0  0.000000  0.000000
                                     ksii_core2_deg1_l   0.000000  0.00000  0.0  0.0  0.000000  0.000000
                                     ksii_core4_deg1_l   0.000000  0.00000  0.0  0.0  0.000000  0.000000
                                            saccrp_L_m   0.000000  0.00000  0.0  0.0  0.000000  0.000000
                                                mepi_c   0.000000  0.00000  0.0  0.0  0.000000  0.000000
                                            dmnoncoa_c   0.000000  0.00000  0.0  0.0  0.000000  0.000000
                                               ser_D_e   0.000000  0.00000  0.0  0.0      -inf       inf
                                            ksi_deg3_l   0.000000  0.00000  0.0  0.0  0.000000  0.000000
                                          ksii_core2_l   0.000000  0.00000  0.0  0.0  0.000000  0.000000
                                          ksii_core4_l   0.000000  0.00000  0.0  0.0  0.000000  0.000000
                                          s2l2n2m2mn_l   0.000000  0.00000  0.0  0.0  0.000000  0.000000
                                                sl_L_c   0.000000  0.00000  0.0  0.0  0.000000  0.000000
                                                 o2s_e   0.000000  0.00000  0.0  0.0      -inf       inf
                                                 sql_r   0.000000  0.00000  0.0  0.0  0.000000  0.000000
                                                frdp_r   0.000000  0.00000  0.0  0.0  0.000000  0.000000
                                               thmpp_c   0.000000  0.00000  0.0  0.0  0.000000  0.000000
                                           tmndnccrn_c   0.000000  0.00000  0.0  0.0  0.000000  0.000000
                                           tmndnccrn_m   0.000000  0.00000  0.0  0.0  0.000000  0.000000
                                       tststeroneglc_c   0.000000  0.00000  0.0  0.0  0.000000  0.000000
                                       tststeroneglc_e   0.000000  0.00000  0.0  0.0      -inf       inf
                                              ttdcrn_c   0.000000  0.00000  0.0  0.0  0.000000  0.000000
                                              ttdcrn_m   0.000000  0.00000  0.0  0.0  0.000000  0.000000
                                               tymsf_c   0.000000  0.00000  0.0  0.0  0.000000  0.000000
                                                lcts_g   0.000000  0.00000  0.0  0.0  0.000000  0.000000
                                               uppg3_c   0.000000  0.00000  0.0  0.0  0.000000  0.000000
                                                3mob_c   0.000000  0.00000  0.0  0.0  0.000000  0.000000
                                      dhcholestanate_x   0.000000  0.00000  0.0  0.0  0.000000  0.000000
                                         thcholstoic_x   0.000000  0.00000  0.0  0.0  0.000000  0.000000
                                                 xan_x   0.000000  0.00000  0.0  0.0  0.000000  0.000000
                                                hxan_x   0.000000  0.00000  0.0  0.0  0.000000  0.000000
                                              xylu_L_c   0.000000  0.00000  0.0  0.0  0.000000  0.000000
                                                quln_c   0.000000  0.00000  0.0  0.0  0.000000  0.000000
                                              44mctr_r   0.000000  0.00000  0.0  0.0  0.000000  0.000000
                                               ser_L_x   0.000000  0.00000  0.0  0.0  0.000000  0.000000
                                                hpyr_x   0.000000  0.00000  0.0  0.0  0.000000  0.000000
                                               adrnl_e   0.000000  0.00000  0.0  0.0      -inf       inf
                                               ala_B_e   0.000000  0.00000  0.0  0.0      -inf       inf
                                                 fol_e   0.000000  0.00000  0.0  0.0      -inf  0.050000
                                                 dhf_m   0.000000  0.00000  0.0  0.0  0.000000  0.000000
                                                  no_c   0.000000  0.00000  0.0  0.0  0.000000  0.000000
                                              pser_L_c   0.000000  0.00000  0.0  0.0  0.000000  0.000000
                                             dolglcp_c   0.000000  0.00000  0.0  0.0  0.000000  0.000000
                                           Rtotalcrn_c   0.000000  0.00000  0.0  0.0  0.000000  0.000000
                                           Rtotalcrn_m   0.000000  0.00000  0.0  0.0  0.000000  0.000000
                                             mag_cho_e   0.000000  0.00000  0.0  0.0      -inf       inf
                                              malcoa_x   0.000000  0.00000  0.0  0.0  0.000000  0.000000
                                              3aib_D_c   0.000000  0.00000  0.0  0.0  0.000000  0.000000
                                              cpppg1_e   0.000000  0.00000  0.0  0.0      -inf       inf
                                             HC01609_e   0.000000  0.00000  0.0  0.0      -inf       inf
                                            wharachd_e   0.000000  0.00000  0.0  0.0  0.000000  0.000000
                                             HC02199_c   0.000000  0.00000  0.0  0.0  0.000000  0.000000
                                            wharachd_c   0.000000  0.00000  0.0  0.0  0.000000  0.000000
                                             HC02199_e   0.000000  0.00000  0.0  0.0  0.000000  0.000000
                                             HC02200_c   0.000000  0.00000  0.0  0.0  0.000000  0.000000
                                             HC02200_e   0.000000  0.00000  0.0  0.0  0.000000  0.000000
                                             HC02201_c   0.000000  0.00000  0.0  0.0  0.000000  0.000000
                                             HC02201_e   0.000000  0.00000  0.0  0.0  0.000000  0.000000
                                              12HPET_e   0.000000  0.00000  0.0  0.0      -inf       inf
                                              C04849_e   0.000000  0.00000  0.0  0.0      -inf       inf
                                         hestratriol_c   0.000000  0.00000  0.0  0.0  0.000000  0.000000
                                               c4crn_c   0.000000  0.00000  0.0  0.0  0.000000  0.000000
                                               c4crn_m   0.000000  0.00000  0.0  0.0  0.000000  0.000000
                                                 dca_c   0.000000  0.00000  0.0  0.0  0.000000  0.000000
                                                 dca_e   0.000000  0.00000  0.0  0.0      -inf       inf
                                              CE5158_c   0.000000  0.00000  0.0  0.0  0.000000  0.000000
                                                ddca_e   0.000000  0.00000  0.0  0.0      -inf       inf
                                               c8crn_m   0.000000  0.00000  0.0  0.0  0.000000  0.000000
                                               c8crn_x   0.000000  0.00000  0.0  0.0  0.000000  0.000000
                                               c8crn_c   0.000000  0.00000  0.0  0.0  0.000000  0.000000
                                           pristanal_x   0.000000  0.00000  0.0  0.0  0.000000  0.000000
                                              CE5155_c   0.000000  0.00000  0.0  0.0  0.000000  0.000000
                                             HC02191_c   0.000000  0.00000  0.0  0.0  0.000000  0.000000
                                           R3coa_cho_c   0.000000  0.00000  0.0  0.0  0.000000  0.000000
                                           R4coa_cho_c   0.000000  0.00000  0.0  0.0  0.000000  0.000000
                                               yvite_c   0.000000  0.00000  0.0  0.0  0.000000  0.000000
                                              dc2coa_x   0.000000  0.00000  0.0  0.0  0.000000  0.000000
                                              3hdcoa_x   0.000000  0.00000  0.0  0.0  0.000000  0.000000
                                             3hddcoa_m   0.000000  0.00000  0.0  0.0  0.000000  0.000000
                                               hdcea_r   0.000000  0.00000  0.0  0.0  0.000000  0.000000
                                              CE5160_c   0.000000  0.00000  0.0  0.0  0.000000  0.000000
                                             hdcecrn_r   0.000000  0.00000  0.0  0.0  0.000000  0.000000
                                             lnlccoa_r   0.000000  0.00000  0.0  0.0  0.000000  0.000000
                                             lnlccrn_r   0.000000  0.00000  0.0  0.0  0.000000  0.000000
                                             lnlccoa_x   0.000000  0.00000  0.0  0.0  0.000000  0.000000
                                             lnlccrn_x   0.000000  0.00000  0.0  0.0  0.000000  0.000000
                                         tetdece1coa_m   0.000000  0.00000  0.0  0.0  0.000000  0.000000
                                             3htdcoa_m   0.000000  0.00000  0.0  0.0  0.000000  0.000000
                                              CE4811_c   0.000000  0.00000  0.0  0.0  0.000000  0.000000
                                              CE4819_c   0.000000  0.00000  0.0  0.0  0.000000  0.000000
                                              CE4812_c   0.000000  0.00000  0.0  0.0  0.000000  0.000000
                                              CE4821_c   0.000000  0.00000  0.0  0.0  0.000000  0.000000
                                              ttdcrn_e   0.000000  0.00000  0.0  0.0      -inf       inf
                                           R5coa_cho_c   0.000000  0.00000  0.0  0.0  0.000000  0.000000
                                              dlnlcg_l   0.000000  0.00000  0.0  0.0  0.000000  0.000000
                                              dlnlcg_r   0.000000  0.00000  0.0  0.0  0.000000  0.000000
                                           11docrtsl_c   0.000000  0.00000  0.0  0.0  0.000000  0.000000
                                         11docrtstrn_c   0.000000  0.00000  0.0  0.0  0.000000  0.000000
                                              1mncam_e   0.000000  0.00000  0.0  0.0      -inf       inf
                                            1pipdn2c_x   0.000000  0.00000  0.0  0.0  0.000000  0.000000
                                         2425dhvitd2_c   0.000000  0.00000  0.0  0.0  0.000000  0.000000
                                         2425dhvitd2_e   0.000000  0.00000  0.0  0.0      -inf       inf
                                         2425dhvitd3_c   0.000000  0.00000  0.0  0.0  0.000000  0.000000
                                         2425dhvitd3_e   0.000000  0.00000  0.0  0.0      -inf       inf
                                               24nph_e   0.000000  0.00000  0.0  0.0      -inf       inf
                                            25hvitd2_c   0.000000  0.00000  0.0  0.0  0.000000  0.000000
                                            25hvitd2_e   0.000000  0.00000  0.0  0.0      -inf       inf
                                            25hvitd3_e   0.000000  0.00000  0.0  0.0      -inf       inf
                                             2mb2coa_c   0.000000  0.00000  0.0  0.0  0.000000  0.000000
                                               2mcit_c   0.000000  0.00000  0.0  0.0  0.000000  0.000000
                                               2mcit_e   0.000000  0.00000  0.0  0.0      -inf       inf
                                           34dhoxpeg_e   0.000000  0.00000  0.0  0.0      -inf       inf
                                               34hpl_m   0.000000  0.00000  0.0  0.0  0.000000  0.000000
                                               34hpp_e   0.000000  0.00000  0.0  0.0      -inf       inf
                                              3aib_D_m   0.000000  0.00000  0.0  0.0  0.000000  0.000000
                                                3aib_c   0.000000  0.00000  0.0  0.0  0.000000  0.000000
                                                3aib_e   0.000000  0.00000  0.0  0.0      -inf       inf
                                            3hbcoa_R_c   0.000000  0.00000  0.0  0.0  0.000000  0.000000
                                               3mlda_e   0.000000  0.00000  0.0  0.0      -inf       inf
                                                3mob_e   0.000000  0.00000  0.0  0.0      -inf       inf
                                                3mop_e   0.000000  0.00000  0.0  0.0      -inf       inf
                                              coucoa_m   0.000000  0.00000  0.0  0.0  0.000000  0.000000
                                             4hbzcoa_m   0.000000  0.00000  0.0  0.0  0.000000  0.000000
                                      4hdebrisoquine_e   0.000000  0.00000  0.0  0.0      -inf       inf
                                                4mop_e   0.000000  0.00000  0.0  0.0      -inf       inf
                                              4mptnl_c   0.000000  0.00000  0.0  0.0  0.000000  0.000000
                                              4mptnl_e   0.000000  0.00000  0.0  0.0      -inf       inf
                                       4mtolbutamide_e   0.000000  0.00000  0.0  0.0      -inf       inf
                                              4nphsf_e   0.000000  0.00000  0.0  0.0      -inf       inf
                                                4nph_e   0.000000  0.00000  0.0  0.0      -inf       inf
                                              4pyrdx_e   0.000000  0.00000  0.0  0.0      -inf       inf
                                      5adtststerones_e   0.000000  0.00000  0.0  0.0      -inf       inf
                                       5adtststerone_e   0.000000  0.00000  0.0  0.0      -inf       inf
                                        5homeprazole_e   0.000000  0.00000  0.0  0.0      -inf       inf
                                                5mta_e   0.000000  0.00000  0.0  0.0      -inf       inf
                                        6htststerone_c   0.000000  0.00000  0.0  0.0  0.000000  0.000000
                                        6htststerone_e   0.000000  0.00000  0.0  0.0      -inf       inf
                                         7dhchsterol_c   0.000000  0.00000  0.0  0.0  0.000000  0.000000
                                                aact_m   0.000000  0.00000  0.0  0.0  0.000000  0.000000
                                                 abt_e   0.000000  0.00000  0.0  0.0      -inf       inf
                                               acald_e   0.000000  0.00000  0.0  0.0      -inf       inf
                                      acgagbside_cho_c   0.000000  0.00000  0.0  0.0  0.000000  0.000000
       acgalfucgalacgalfuc12gal14acglcgalgluside_cho_e   0.000000  0.00000  0.0  0.0      -inf       inf
       acgalfucgalacgalfuc12gal14acglcgalgluside_cho_c   0.000000  0.00000  0.0  0.0  0.000000  0.000000
 acgalfucgalacgalfucgalacglcgal14acglcgalgluside_cho_e   0.000000  0.00000  0.0  0.0      -inf       inf
 acgalfucgalacgalfucgalacglcgal14acglcgalgluside_cho_c   0.000000  0.00000  0.0  0.0  0.000000  0.000000
                               acn13acngalgbside_cho_c   0.000000  0.00000  0.0  0.0  0.000000  0.000000
                               acn13acngalgbside_cho_e   0.000000  0.00000  0.0  0.0      -inf       inf
                               acn23acngalgbside_cho_c   0.000000  0.00000  0.0  0.0  0.000000  0.000000
                               acn23acngalgbside_cho_e   0.000000  0.00000  0.0  0.0      -inf       inf
                      acnacngal14acglcgalgluside_cho_e   0.000000  0.00000  0.0  0.0      -inf       inf
                      acnacngal14acglcgalgluside_cho_c   0.000000  0.00000  0.0  0.0  0.000000  0.000000
                                 acnacngalgbside_cho_c   0.000000  0.00000  0.0  0.0  0.000000  0.000000
                                 acnacngalgbside_cho_e   0.000000  0.00000  0.0  0.0      -inf       inf
                 acngalacglcgal14acglcgalgluside_cho_e   0.000000  0.00000  0.0  0.0      -inf       inf
                 acngalacglcgal14acglcgalgluside_cho_c   0.000000  0.00000  0.0  0.0  0.000000  0.000000
                                               adpac_c   0.000000  0.00000  0.0  0.0  0.000000  0.000000
                                              adpcoa_c   0.000000  0.00000  0.0  0.0  0.000000  0.000000
                                               adpac_x   0.000000  0.00000  0.0  0.0  0.000000  0.000000
                                              adpcoa_x   0.000000  0.00000  0.0  0.0  0.000000  0.000000
                                                c6dc_x   0.000000  0.00000  0.0  0.0  0.000000  0.000000
                                           aflatoxin_e   0.000000  0.00000  0.0  0.0      -inf       inf
                                               ahcys_e   0.000000  0.00000  0.0  0.0      -inf       inf
                                               aicar_e   0.000000  0.00000  0.0  0.0      -inf       inf
                                              alaala_c   0.000000  0.00000  0.0  0.0  0.000000  0.000000
                                              alaala_e   0.000000  0.00000  0.0  0.0      -inf       inf
                                             aldstrn_c   0.000000  0.00000  0.0  0.0  0.000000  0.000000
                                             aldstrn_e   0.000000  0.00000  0.0  0.0      -inf       inf
                                               amuco_c   0.000000  0.00000  0.0  0.0  0.000000  0.000000
                                            andrstrn_e   0.000000  0.00000  0.0  0.0      -inf       inf
                                            andrstrn_c   0.000000  0.00000  0.0  0.0  0.000000  0.000000
                                                anth_e   0.000000  0.00000  0.0  0.0      -inf       inf
                                          antipyrene_e   0.000000  0.00000  0.0  0.0      -inf       inf
                                              apnnox_e   0.000000  0.00000  0.0  0.0      -inf       inf
                                                apoC_c   0.000000  0.00000  0.0  0.0  0.000000  0.000000
                                                apoC_m   0.000000  0.00000  0.0  0.0  0.000000  0.000000
                                               appnn_e   0.000000  0.00000  0.0  0.0      -inf       inf
                                            aprgstrn_e   0.000000  0.00000  0.0  0.0      -inf       inf
                                              arab_L_e   0.000000  0.00000  0.0  0.0      -inf       inf
                                           R6coa_cho_c   0.000000  0.00000  0.0  0.0  0.000000  0.000000
                                              avite1_e   0.000000  0.00000  0.0  0.0      -inf       inf
                                              avite1_c   0.000000  0.00000  0.0  0.0  0.000000  0.000000
                                              avite2_e   0.000000  0.00000  0.0  0.0      -inf       inf
                                              avite2_c   0.000000  0.00000  0.0  0.0  0.000000  0.000000
                                               3bcrn_c   0.000000  0.00000  0.0  0.0  0.000000  0.000000
                                               3bcrn_e   0.000000  0.00000  0.0  0.0      -inf       inf
                                                bglc_e   0.000000  0.00000  0.0  0.0      -inf       inf
                                             glgchlo_e   0.000000  0.00000  0.0  0.0      -inf       inf
                                              gltcho_e   0.000000  0.00000  0.0  0.0      -inf       inf
                                            tdechola_e   0.000000  0.00000  0.0  0.0      -inf       inf
                                           gltdechol_e   0.000000  0.00000  0.0  0.0      -inf       inf
                                                 bhb_e   0.000000  0.00000  0.0  0.0      -inf       inf
                                                 bhb_c   0.000000  0.00000  0.0  0.0  0.000000  0.000000
                                               bvite_e   0.000000  0.00000  0.0  0.0      -inf       inf
                                               bvite_c   0.000000  0.00000  0.0  0.0  0.000000  0.000000
                                              sebcoa_c   0.000000  0.00000  0.0  0.0  0.000000  0.000000
                                               c10dc_c   0.000000  0.00000  0.0  0.0  0.000000  0.000000
                                               c10dc_x   0.000000  0.00000  0.0  0.0  0.000000  0.000000
                                               c10dc_e   0.000000  0.00000  0.0  0.0      -inf       inf
                                             3hddcoa_c   0.000000  0.00000  0.0  0.0  0.000000  0.000000
                                              3ddcrn_c   0.000000  0.00000  0.0  0.0  0.000000  0.000000
                                             3htdcoa_c   0.000000  0.00000  0.0  0.0  0.000000  0.000000
                                              3tdcrn_c   0.000000  0.00000  0.0  0.0  0.000000  0.000000
                                            3hexdcoa_c   0.000000  0.00000  0.0  0.0  0.000000  0.000000
                                            3hexdcrn_c   0.000000  0.00000  0.0  0.0  0.000000  0.000000
                                               btcoa_c   0.000000  0.00000  0.0  0.0  0.000000  0.000000
                                               c4crn_e   0.000000  0.00000  0.0  0.0      -inf       inf
                                               ivcoa_c   0.000000  0.00000  0.0  0.0  0.000000  0.000000
                                               ivcrn_c   0.000000  0.00000  0.0  0.0  0.000000  0.000000
                                              c51crn_c   0.000000  0.00000  0.0  0.0  0.000000  0.000000
                                                c6dc_c   0.000000  0.00000  0.0  0.0  0.000000  0.000000
                                               c8crn_e   0.000000  0.00000  0.0  0.0      -inf       inf
                                               sbcoa_c   0.000000  0.00000  0.0  0.0  0.000000  0.000000
                                                c8dc_c   0.000000  0.00000  0.0  0.0  0.000000  0.000000
                                                caro_e   0.000000  0.00000  0.0  0.0      -inf       inf
                                                carn_e   0.000000  0.00000  0.0  0.0      -inf       inf
                                             carveol_e   0.000000  0.00000  0.0  0.0      -inf       inf
                                               cbasp_e   0.000000  0.00000  0.0  0.0      -inf       inf
                                               clpnd_e   0.000000  0.00000  0.0  0.0      -inf       inf
                                                 q10_e   0.000000  0.00000  0.0  0.0      -inf       inf
                                               core5_g   0.000000  0.00000  0.0  0.0  0.000000  0.000000
                                               core7_g   0.000000  0.00000  0.0  0.0  0.000000  0.000000
                                               core8_g   0.000000  0.00000  0.0  0.0  0.000000  0.000000
                                                  co_e   0.000000  0.00000  0.0  0.0      -inf       inf
                                            T4hcinnm_m   0.000000  0.00000  0.0  0.0  0.000000  0.000000
                                            coumarin_e   0.000000  0.00000  0.0  0.0      -inf       inf
                                            crmp_cho_e   0.000000  0.00000  0.0  0.0      -inf       inf
                                               crtsl_e   0.000000  0.00000  0.0  0.0      -inf       inf
                                               crtsl_c   0.000000  0.00000  0.0  0.0  0.000000  0.000000
                                             crtstrn_e   0.000000  0.00000  0.0  0.0      -inf       inf
                                             crtstrn_c   0.000000  0.00000  0.0  0.0  0.000000  0.000000
                                              cspg_a_l   0.000000  0.00000  0.0  0.0  0.000000  0.000000
                                   Ser_Gly_Ala_X_Gly_l   0.000000  0.00000  0.0  0.0  0.000000  0.000000
                                              cspg_b_l   0.000000  0.00000  0.0  0.0  0.000000  0.000000
                                              cspg_c_l   0.000000  0.00000  0.0  0.0  0.000000  0.000000
                                              cspg_d_l   0.000000  0.00000  0.0  0.0  0.000000  0.000000
                                              cspg_e_l   0.000000  0.00000  0.0  0.0  0.000000  0.000000
                                              cspg_a_e   0.000000  0.00000  0.0  0.0      -inf       inf
                                              cspg_b_e   0.000000  0.00000  0.0  0.0      -inf       inf
                                              cspg_c_e   0.000000  0.00000  0.0  0.0      -inf       inf
                                              cspg_d_e   0.000000  0.00000  0.0  0.0      -inf       inf
                                              cspg_e_e   0.000000  0.00000  0.0  0.0      -inf       inf
                                                cyan_e   0.000000  0.00000  0.0  0.0      -inf       inf
                                               cysam_e   0.000000  0.00000  0.0  0.0      -inf       inf
                                             hyptaur_e   0.000000  0.00000  0.0  0.0      -inf       inf
                                              3aib_D_e   0.000000  0.00000  0.0  0.0      -inf       inf
                                                 dca_r   0.000000  0.00000  0.0  0.0  0.000000  0.000000
                                             dcsptn1_e   0.000000  0.00000  0.0  0.0      -inf       inf
                                                dcyt_e   0.000000  0.00000  0.0  0.0      -inf       inf
                                              3ddcrn_e   0.000000  0.00000  0.0  0.0      -inf       inf
                                              dgchol_e   0.000000  0.00000  0.0  0.0      -inf       inf
                                              dgchol_c   0.000000  0.00000  0.0  0.0  0.000000  0.000000
                                                dgsn_e   0.000000  0.00000  0.0  0.0      -inf       inf
                                                dhap_m   0.000000  0.00000  0.0  0.0  0.000000  0.000000
                                   digalsgalside_cho_c   0.000000  0.00000  0.0  0.0  0.000000  0.000000
                                   digalsgalside_cho_e   0.000000  0.00000  0.0  0.0      -inf       inf
                                       digalside_cho_c   0.000000  0.00000  0.0  0.0  0.000000  0.000000
                                              dlnlcg_e   0.000000  0.00000  0.0  0.0      -inf       inf
                                        13_cis_oretn_n   0.000000  0.00000  0.0  0.0  0.000000  0.000000
                                         13_cis_retn_n   0.000000  0.00000  0.0  0.0  0.000000  0.000000
                                               hretn_n   0.000000  0.00000  0.0  0.0  0.000000  0.000000
                                                 kdn_c   0.000000  0.00000  0.0  0.0  0.000000  0.000000
                                               oretn_n   0.000000  0.00000  0.0  0.0  0.000000  0.000000
                                              pmtcoa_r   0.000000  0.00000  0.0  0.0  0.000000  0.000000
                                        dmantipyrine_e   0.000000  0.00000  0.0  0.0      -inf       inf
                                              dopasf_e   0.000000  0.00000  0.0  0.0      -inf       inf
                                               dpcoa_e   0.000000  0.00000  0.0  0.0      -inf       inf
                                               pan4p_e   0.000000  0.00000  0.0  0.0      -inf       inf
                                                drib_e   0.000000  0.00000  0.0  0.0      -inf       inf
                                                duri_e   0.000000  0.00000  0.0  0.0      -inf       inf
                                          eaflatoxin_e   0.000000  0.00000  0.0  0.0      -inf       inf
                                          ebastineoh_e   0.000000  0.00000  0.0  0.0      -inf       inf
                                          ebastineoh_c   0.000000  0.00000  0.0  0.0  0.000000  0.000000
                                            ebastine_e   0.000000  0.00000  0.0  0.0      -inf       inf
                                            ebastine_c   0.000000  0.00000  0.0  0.0  0.000000  0.000000
                                            eicostet_e   0.000000  0.00000  0.0  0.0      -inf       inf
                                               elaid_e   0.000000  0.00000  0.0  0.0      -inf       inf
                                           estradiol_e   0.000000  0.00000  0.0  0.0      -inf       inf
                                                etoh_e   0.000000  0.00000  0.0  0.0      -inf       inf
                                      13_cis_retnglc_e   0.000000  0.00000  0.0  0.0      -inf       inf
                                            3hexdcrn_e   0.000000  0.00000  0.0  0.0      -inf       inf
                                              3tdcrn_e   0.000000  0.00000  0.0  0.0      -inf       inf
                                              4abutn_e   0.000000  0.00000  0.0  0.0      -inf       inf
                                              4hphac_e   0.000000  0.00000  0.0  0.0      -inf       inf
                                              acmana_e   0.000000  0.00000  0.0  0.0      -inf       inf
                                                ahdt_e   0.000000  0.00000  0.0  0.0      -inf       inf
                                            arachcoa_e   0.000000  0.00000  0.0  0.0      -inf       inf
                                              C02470_e   0.000000  0.00000  0.0  0.0      -inf       inf
                                              C02528_e   0.000000  0.00000  0.0  0.0      -inf       inf
                                              c51crn_e   0.000000  0.00000  0.0  0.0      -inf       inf
                                                 cdp_e   0.000000  0.00000  0.0  0.0      -inf       inf
                                              CE0074_e   0.000000  0.00000  0.0  0.0      -inf       inf
                                              CE2250_e   0.000000  0.00000  0.0  0.0      -inf       inf
                                              CE2915_e   0.000000  0.00000  0.0  0.0      -inf       inf
                                              CE2916_e   0.000000  0.00000  0.0  0.0      -inf       inf
                                              CE2917_e   0.000000  0.00000  0.0  0.0      -inf       inf
                                              CE4722_e   0.000000  0.00000  0.0  0.0      -inf       inf
                                              CE4723_e   0.000000  0.00000  0.0  0.0      -inf       inf
                                              CE4724_e   0.000000  0.00000  0.0  0.0      -inf       inf
                                              CE4881_e   0.000000  0.00000  0.0  0.0      -inf       inf
                                                 coa_e   0.000000  0.00000  0.0  0.0      -inf       inf
                                                 ctp_e   0.000000  0.00000  0.0  0.0      -inf       inf
                                               dchac_e   0.000000  0.00000  0.0  0.0      -inf       inf
                                                dgmp_e   0.000000  0.00000  0.0  0.0      -inf       inf
                                                dgtp_e   0.000000  0.00000  0.0  0.0      -inf       inf
                                                 dha_e   0.000000  0.00000  0.0  0.0      -inf       inf
                                                dhap_e   0.000000  0.00000  0.0  0.0      -inf       inf
                                                dtdp_e   0.000000  0.00000  0.0  0.0      -inf       inf
                                                dtmp_e   0.000000  0.00000  0.0  0.0      -inf       inf
                                                dttp_e   0.000000  0.00000  0.0  0.0      -inf       inf
                                                fald_e   0.000000  0.00000  0.0  0.0      -inf       inf
               fuc13galacglcgal14acglcgalgluside_cho_e   0.000000  0.00000  0.0  0.0      -inf       inf
                         fuc14galacglcgalgluside_cho_e   0.000000  0.00000  0.0  0.0      -inf       inf
                   fucacgalfucgalacglcgalgluside_cho_e   0.000000  0.00000  0.0  0.0      -inf       inf
                      fucacngal14acglcgalgluside_cho_e   0.000000  0.00000  0.0  0.0      -inf       inf
                        fucacngalacglcgalgluside_cho_e   0.000000  0.00000  0.0  0.0      -inf       inf
                    fucfuc12gal14acglcgalgluside_cho_e   0.000000  0.00000  0.0  0.0      -inf       inf
           fucfuc132galacglcgal14acglcgalgluside_cho_e   0.000000  0.00000  0.0  0.0      -inf       inf
 fucfucfucgalacglc13galacglcgal14acglcgalgluside_cho_e   0.000000  0.00000  0.0  0.0      -inf       inf
           fucfucfucgalacglcgal14acglcgalgluside_cho_e   0.000000  0.00000  0.0  0.0      -inf       inf
                        fucfucgalacglcgalgluside_cho_e   0.000000  0.00000  0.0  0.0      -inf       inf
                         fucgal14acglcgalgluside_cho_e   0.000000  0.00000  0.0  0.0      -inf       inf
                     fucgalfucgalacglcgalgluside_cho_e   0.000000  0.00000  0.0  0.0      -inf       inf
                                    fucgalgbside_cho_e   0.000000  0.00000  0.0  0.0      -inf       inf
                                                 g1p_e   0.000000  0.00000  0.0  0.0      -inf       inf
                               galacglcgalgbside_cho_e   0.000000  0.00000  0.0  0.0      -inf       inf
                    galfuc12gal14acglcgalgluside_cho_e   0.000000  0.00000  0.0  0.0      -inf       inf
              galfucgalacglcgal14acglcgalgluside_cho_e   0.000000  0.00000  0.0  0.0      -inf       inf
galgalfucfucgalacglcgalacglcgal14acglcgalgluside_cho_e   0.000000  0.00000  0.0  0.0      -inf       inf
                                         galside_cho_e   0.000000  0.00000  0.0  0.0      -inf       inf
                                          gbside_cho_e   0.000000  0.00000  0.0  0.0      -inf       inf
                                           gd1b2_cho_e   0.000000  0.00000  0.0  0.0      -inf       inf
                                            gd1c_cho_e   0.000000  0.00000  0.0  0.0      -inf       inf
                                              glyc_S_e   0.000000  0.00000  0.0  0.0      -inf       inf
                                              glygly_e   0.000000  0.00000  0.0  0.0      -inf       inf
                                              glyleu_e   0.000000  0.00000  0.0  0.0      -inf       inf
                                              glyphe_e   0.000000  0.00000  0.0  0.0      -inf       inf
                                              glypro_e   0.000000  0.00000  0.0  0.0      -inf       inf
                                              glysar_e   0.000000  0.00000  0.0  0.0      -inf       inf
                                            gp1c_cho_e   0.000000  0.00000  0.0  0.0      -inf       inf
                                       gp1calpha_cho_e   0.000000  0.00000  0.0  0.0      -inf       inf
                                            gq1b_cho_e   0.000000  0.00000  0.0  0.0      -inf       inf
                                       gq1balpha_cho_e   0.000000  0.00000  0.0  0.0      -inf       inf
                                            gt1a_cho_e   0.000000  0.00000  0.0  0.0      -inf       inf
                                                 gum_e   0.000000  0.00000  0.0  0.0      -inf       inf
                                            gumdchac_e   0.000000  0.00000  0.0  0.0      -inf       inf
                                            gumgchol_e   0.000000  0.00000  0.0  0.0      -inf       inf
                                            gumtchol_e   0.000000  0.00000  0.0  0.0      -inf       inf
                                             HC00229_e   0.000000  0.00000  0.0  0.0      -inf       inf
                                             HC00250_e   0.000000  0.00000  0.0  0.0      -inf       inf
                                             HC00822_e   0.000000  0.00000  0.0  0.0      -inf       inf
                                             HC00955_e   0.000000  0.00000  0.0  0.0      -inf       inf
                                             HC01104_e   0.000000  0.00000  0.0  0.0      -inf       inf
                                             HC01361_e   0.000000  0.00000  0.0  0.0      -inf       inf
                                             HC01441_e   0.000000  0.00000  0.0  0.0      -inf       inf
                                             HC01444_e   0.000000  0.00000  0.0  0.0      -inf       inf
                                             HC01577_e   0.000000  0.00000  0.0  0.0      -inf       inf
                                             HC01700_e   0.000000  0.00000  0.0  0.0      -inf       inf
                                             HC01787_e   0.000000  0.00000  0.0  0.0  0.000000  0.000000
                                             HC02160_e   0.000000  0.00000  0.0  0.0      -inf       inf
                                             HC02161_e   0.000000  0.00000  0.0  0.0      -inf       inf
                                             HC02172_e   0.000000  0.00000  0.0  0.0  0.000000  0.000000
                                             HC02180_e   0.000000  0.00000  0.0  0.0  0.000000  0.000000
                                             HC02187_e   0.000000  0.00000  0.0  0.0  0.000000  0.000000
                                             HC02191_e   0.000000  0.00000  0.0  0.0  0.000000  0.000000
                                             HC02192_e   0.000000  0.00000  0.0  0.0  0.000000  0.000000
                                             HC02193_e   0.000000  0.00000  0.0  0.0  0.000000  0.000000
                                             HC02194_e   0.000000  0.00000  0.0  0.0  0.000000  0.000000
                                             HC02195_e   0.000000  0.00000  0.0  0.0  0.000000  0.000000
                                             HC02196_e   0.000000  0.00000  0.0  0.0  0.000000  0.000000
                                             HC02197_e   0.000000  0.00000  0.0  0.0  0.000000  0.000000
                                             HC02198_e   0.000000  0.00000  0.0  0.0  0.000000  0.000000
                                             HC02202_e   0.000000  0.00000  0.0  0.0      -inf       inf
                                             HC02203_e   0.000000  0.00000  0.0  0.0      -inf       inf
                                             HC02204_e   0.000000  0.00000  0.0  0.0      -inf       inf
                                             HC02205_e   0.000000  0.00000  0.0  0.0      -inf       inf
                                             HC02206_e   0.000000  0.00000  0.0  0.0      -inf       inf
                                             HC02207_e   0.000000  0.00000  0.0  0.0      -inf       inf
                                             HC02208_e   0.000000  0.00000  0.0  0.0  0.000000  0.000000
                                             HC02210_e   0.000000  0.00000  0.0  0.0  0.000000  0.000000
                                             HC02213_e   0.000000  0.00000  0.0  0.0  0.000000  0.000000
                                             HC02214_e   0.000000  0.00000  0.0  0.0  0.000000  0.000000
                                             HC02216_e   0.000000  0.00000  0.0  0.0  0.000000  0.000000
                                             HC02217_e   0.000000  0.00000  0.0  0.0  0.000000  0.000000
                                             HC02220_e   0.000000  0.00000  0.0  0.0  0.000000  0.000000
                                           hcoumarin_e   0.000000  0.00000  0.0  0.0      -inf       inf
                                         hestratriol_e   0.000000  0.00000  0.0  0.0      -inf       inf
                                                hexc_e   0.000000  0.00000  0.0  0.0      -inf       inf
                                               hpdca_e   0.000000  0.00000  0.0  0.0      -inf       inf
                                                hspg_e   0.000000  0.00000  0.0  0.0      -inf       inf
                                              htaxol_e   0.000000  0.00000  0.0  0.0      -inf       inf
                                               idour_e   0.000000  0.00000  0.0  0.0      -inf       inf
                                               ivcrn_e   0.000000  0.00000  0.0  0.0      -inf       inf
                                          ksii_core2_e   0.000000  0.00000  0.0  0.0      -inf       inf
                                          ksii_core4_e   0.000000  0.00000  0.0  0.0      -inf       inf
                                              leugly_e   0.000000  0.00000  0.0  0.0      -inf       inf
                                            leuktrA4_e   0.000000  0.00000  0.0  0.0      -inf       inf
                                            leuktrB4_e   0.000000  0.00000  0.0  0.0      -inf       inf
                                            leuktrD4_e   0.000000  0.00000  0.0  0.0      -inf       inf
                                            leuktrE4_e   0.000000  0.00000  0.0  0.0      -inf       inf
                                            leuktrF4_e   0.000000  0.00000  0.0  0.0      -inf       inf
                                              leuleu_e   0.000000  0.00000  0.0  0.0      -inf       inf
                                              limnen_e   0.000000  0.00000  0.0  0.0      -inf       inf
                                              lneldc_e   0.000000  0.00000  0.0  0.0      -inf       inf
                                                lnlc_e   0.000000  0.00000  0.0  0.0      -inf       inf
                                              lnlnca_e   0.000000  0.00000  0.0  0.0      -inf       inf
                                              lnlncg_e   0.000000  0.00000  0.0  0.0      -inf       inf
                                               mal_L_e   0.000000  0.00000  0.0  0.0      -inf       inf
                                              malcoa_e   0.000000  0.00000  0.0  0.0      -inf       inf
                                                meoh_e   0.000000  0.00000  0.0  0.0      -inf       inf
                                                mepi_e   0.000000  0.00000  0.0  0.0      -inf       inf
                                         mercplaccys_e   0.000000  0.00000  0.0  0.0      -inf       inf
                                              mthgxl_e   0.000000  0.00000  0.0  0.0      -inf       inf
                                           n2m2nmasn_e   0.000000  0.00000  0.0  0.0      -inf       inf
                                                 nac_e   0.000000  0.00000  0.0  0.0      -inf       inf
                                                  no_e   0.000000  0.00000  0.0  0.0      -inf       inf
                                                 no2_e   0.000000  0.00000  0.0  0.0      -inf       inf
                                               npthl_e   0.000000  0.00000  0.0  0.0      -inf       inf
                                            nrpphrsf_e   0.000000  0.00000  0.0  0.0      -inf       inf
                                           oagd3_cho_e   0.000000  0.00000  0.0  0.0      -inf       inf
                                           oagt3_cho_e   0.000000  0.00000  0.0  0.0      -inf       inf
                                                octa_e   0.000000  0.00000  0.0  0.0      -inf       inf
                                          omeprazole_e   0.000000  0.00000  0.0  0.0      -inf       inf
                                              onpthl_e   0.000000  0.00000  0.0  0.0      -inf       inf
                                                orot_e   0.000000  0.00000  0.0  0.0      -inf       inf
                                                pect_e   0.000000  0.00000  0.0  0.0      -inf       inf
                                         pectindchac_e   0.000000  0.00000  0.0  0.0      -inf       inf
                                         pectingchol_e   0.000000  0.00000  0.0  0.0      -inf       inf
                                         pectintchol_e   0.000000  0.00000  0.0  0.0      -inf       inf
                                              peplys_e   0.000000  0.00000  0.0  0.0      -inf       inf
                                            perillyl_e   0.000000  0.00000  0.0  0.0      -inf       inf
                                            pheacgln_e   0.000000  0.00000  0.0  0.0      -inf       inf
                                                phyQ_e   0.000000  0.00000  0.0  0.0  0.000000  0.000000
                                                 ppa_e   0.000000  0.00000  0.0  0.0      -inf       inf
                                                 ppi_e   0.000000  0.00000  0.0  0.0      -inf       inf
                                             prgstrn_e   0.000000  0.00000  0.0  0.0      -inf       inf
                                              progly_e   0.000000  0.00000  0.0  0.0      -inf       inf
                                            prostgh2_e   0.000000  0.00000  0.0  0.0      -inf       inf
                                            prostgi2_e   0.000000  0.00000  0.0  0.0      -inf       inf
                                                prpp_e   0.000000  0.00000  0.0  0.0      -inf       inf
                                                psyl_e   0.000000  0.00000  0.0  0.0      -inf       inf
                                            psylchol_e   0.000000  0.00000  0.0  0.0      -inf       inf
                                           psyltchol_e   0.000000  0.00000  0.0  0.0      -inf       inf
                                         psyltdechol_e   0.000000  0.00000  0.0  0.0      -inf       inf
                                               ptdca_e   0.000000  0.00000  0.0  0.0      -inf       inf
                                                ptrc_e   0.000000  0.00000  0.0  0.0      -inf       inf
                                                ptth_e   0.000000  0.00000  0.0  0.0      -inf       inf
                                               pydam_e   0.000000  0.00000  0.0  0.0      -inf       inf
                                                pydx_e   0.000000  0.00000  0.0  0.0      -inf       inf
                                              pydx5p_e   0.000000  0.00000  0.0  0.0      -inf       inf
                                               pydxn_e   0.000000  0.00000  0.0  0.0      -inf       inf
                                               q10h2_e   0.000000  0.00000  0.0  0.0      -inf       inf
                                                 rbt_e   0.000000  0.00000  0.0  0.0      -inf       inf
                                                retn_e   0.000000  0.00000  0.0  0.0      -inf       inf
                                             retnglc_e   0.000000  0.00000  0.0  0.0      -inf       inf
                                               rib_D_e   0.000000  0.00000  0.0  0.0      -inf       inf
                                              ribflv_e   0.000000  0.00000  0.0  0.0      -inf  0.050000
                                               sarcs_e   0.000000  0.00000  0.0  0.0      -inf       inf
                                               sbt_D_e   0.000000  0.00000  0.0  0.0      -inf       inf
                                              slfcys_e   0.000000  0.00000  0.0  0.0      -inf       inf
                                                sl_L_e   0.000000  0.00000  0.0  0.0      -inf       inf
                                             spc_cho_e   0.000000  0.00000  0.0  0.0      -inf       inf
                                               sph1p_e   0.000000  0.00000  0.0  0.0      -inf       inf
                                              sphs1p_e   0.000000  0.00000  0.0  0.0      -inf       inf
                                              strdnc_e   0.000000  0.00000  0.0  0.0      -inf       inf
                                               taxol_e   0.000000  0.00000  0.0  0.0      -inf       inf
                                             tdchola_e   0.000000  0.00000  0.0  0.0      -inf       inf
                                             tethex3_e   0.000000  0.00000  0.0  0.0      -inf       inf
                                            tetpent3_e   0.000000  0.00000  0.0  0.0      -inf       inf
                                            tetpent6_e   0.000000  0.00000  0.0  0.0      -inf       inf
                                             tettet6_e   0.000000  0.00000  0.0  0.0      -inf       inf
                                              tmndnc_e   0.000000  0.00000  0.0  0.0      -inf       inf
                                         tolbutamide_e   0.000000  0.00000  0.0  0.0      -inf       inf
                                         triodthysuf_e   0.000000  0.00000  0.0  0.0      -inf       inf
                                          tststerone_e   0.000000  0.00000  0.0  0.0      -inf       inf
                                         tststerones_e   0.000000  0.00000  0.0  0.0      -inf       inf
                                                txa2_e   0.000000  0.00000  0.0  0.0      -inf       inf
                                               tymsf_e   0.000000  0.00000  0.0  0.0      -inf       inf
                                                udpg_e   0.000000  0.00000  0.0  0.0      -inf       inf
                                              udpgal_e   0.000000  0.00000  0.0  0.0      -inf       inf
                                               urate_e   0.000000  0.00000  0.0  0.0      -inf       inf
                                                vacc_e   0.000000  0.00000  0.0  0.0      -inf       inf
                                               vitd3_e   0.000000  0.00000  0.0  0.0      -inf       inf
                                              whddca_e   0.000000  0.00000  0.0  0.0      -inf       inf
                                              whhdca_e   0.000000  0.00000  0.0  0.0      -inf       inf
                                             whttdca_e   0.000000  0.00000  0.0  0.0      -inf       inf
                                          xolest_cho_e   0.000000  0.00000  0.0  0.0      -inf       inf
                                            xoltri24_e   0.000000  0.00000  0.0  0.0      -inf       inf
                                            xoltri25_e   0.000000  0.00000  0.0  0.0      -inf       inf
                                            xoltri27_e   0.000000  0.00000  0.0  0.0      -inf       inf
                                                xylt_e   0.000000  0.00000  0.0  0.0      -inf       inf
                                               yvite_e   0.000000  0.00000  0.0  0.0      -inf       inf
                                                 f1a_g   0.000000  0.00000  0.0  0.0  0.000000  0.000000
                                              sebcoa_x   0.000000  0.00000  0.0  0.0  0.000000  0.000000
                                               sbcoa_x   0.000000  0.00000  0.0  0.0  0.000000  0.000000
                                            3hexdcoa_m   0.000000  0.00000  0.0  0.0  0.000000  0.000000
                                          omhdecacid_r   0.000000  0.00000  0.0  0.0  0.000000  0.000000
                                          omhdecacid_c   0.000000  0.00000  0.0  0.0  0.000000  0.000000
                                             sebacid_c   0.000000  0.00000  0.0  0.0  0.000000  0.000000
               fuc13galacglcgal14acglcgalgluside_cho_c   0.000000  0.00000  0.0  0.0  0.000000  0.000000
                         fuc14galacglcgalgluside_cho_c   0.000000  0.00000  0.0  0.0  0.000000  0.000000
                   fucacgalfucgalacglcgalgluside_cho_c   0.000000  0.00000  0.0  0.0  0.000000  0.000000
                      fucacngal14acglcgalgluside_cho_c   0.000000  0.00000  0.0  0.0  0.000000  0.000000
                        fucacngalacglcgalgluside_cho_c   0.000000  0.00000  0.0  0.0  0.000000  0.000000
                    fucfuc12gal14acglcgalgluside_cho_c   0.000000  0.00000  0.0  0.0  0.000000  0.000000
           fucfuc132galacglcgal14acglcgalgluside_cho_c   0.000000  0.00000  0.0  0.0  0.000000  0.000000
 fucfucfucgalacglc13galacglcgal14acglcgalgluside_cho_c   0.000000  0.00000  0.0  0.0  0.000000  0.000000
           fucfucfucgalacglcgal14acglcgalgluside_cho_c   0.000000  0.00000  0.0  0.0  0.000000  0.000000
                        fucfucgalacglcgalgluside_cho_c   0.000000  0.00000  0.0  0.0  0.000000  0.000000
                         fucgal14acglcgalgluside_cho_c   0.000000  0.00000  0.0  0.0  0.000000  0.000000
                     fucgalfucgalacglcgalgluside_cho_c   0.000000  0.00000  0.0  0.0  0.000000  0.000000
                                    fucgalgbside_cho_c   0.000000  0.00000  0.0  0.0  0.000000  0.000000
                               galacglcgalgbside_cho_c   0.000000  0.00000  0.0  0.0  0.000000  0.000000
                    galfuc12gal14acglcgalgluside_cho_c   0.000000  0.00000  0.0  0.0  0.000000  0.000000
              galfucgalacglcgal14acglcgalgluside_cho_c   0.000000  0.00000  0.0  0.0  0.000000  0.000000
galgalfucfucgalacglcgalacglcgal14acglcgalgluside_cho_c   0.000000  0.00000  0.0  0.0  0.000000  0.000000
                                         galside_cho_c   0.000000  0.00000  0.0  0.0  0.000000  0.000000
                                          gbside_cho_c   0.000000  0.00000  0.0  0.0  0.000000  0.000000
                                           gd1b2_cho_c   0.000000  0.00000  0.0  0.0  0.000000  0.000000
                                            gd1c_cho_c   0.000000  0.00000  0.0  0.0  0.000000  0.000000
                                                glac_r   0.000000  0.00000  0.0  0.0  0.000000  0.000000
                                               glcur_r   0.000000  0.00000  0.0  0.0  0.000000  0.000000
                                              gullac_c   0.000000  0.00000  0.0  0.0  0.000000  0.000000
                                              glyc3p_x   0.000000  0.00000  0.0  0.0  0.000000  0.000000
                                              glygly_c   0.000000  0.00000  0.0  0.0  0.000000  0.000000
                                              glyleu_c   0.000000  0.00000  0.0  0.0  0.000000  0.000000
                                              glyphe_c   0.000000  0.00000  0.0  0.0  0.000000  0.000000
                                              glypro_c   0.000000  0.00000  0.0  0.0  0.000000  0.000000
                                              glysar_c   0.000000  0.00000  0.0  0.0  0.000000  0.000000
                                              ru5p_D_r   0.000000  0.00000  0.0  0.0  0.000000  0.000000
                                       gp1calpha_cho_c   0.000000  0.00000  0.0  0.0  0.000000  0.000000
                                            gp1c_cho_c   0.000000  0.00000  0.0  0.0  0.000000  0.000000
                                       gq1balpha_cho_c   0.000000  0.00000  0.0  0.0  0.000000  0.000000
                                            gq1b_cho_c   0.000000  0.00000  0.0  0.0  0.000000  0.000000
                                            gt1a_cho_c   0.000000  0.00000  0.0  0.0  0.000000  0.000000
                                             glcur1p_c   0.000000  0.00000  0.0  0.0  0.000000  0.000000
                                               hretn_c   0.000000  0.00000  0.0  0.0  0.000000  0.000000
                                                hspg_l   0.000000  0.00000  0.0  0.0  0.000000  0.000000
                                               lac_L_x   0.000000  0.00000  0.0  0.0  0.000000  0.000000
                                              leugly_c   0.000000  0.00000  0.0  0.0  0.000000  0.000000
                                            leuktrD4_c   0.000000  0.00000  0.0  0.0  0.000000  0.000000
                                              leuleu_c   0.000000  0.00000  0.0  0.0  0.000000  0.000000
                                               xyl_D_l   0.000000  0.00000  0.0  0.0  0.000000  0.000000
                                                 pd3_c   0.000000  0.00000  0.0  0.0  0.000000  0.000000
                                               lys_L_x   0.000000  0.00000  0.0  0.0  0.000000  0.000000
                                            6a2ohxnt_x   0.000000  0.00000  0.0  0.0  0.000000  0.000000
                                               mal_L_x   0.000000  0.00000  0.0  0.0  0.000000  0.000000
                                         mercplaccys_c   0.000000  0.00000  0.0  0.0  0.000000  0.000000
                                              ocdcea_r   0.000000  0.00000  0.0  0.0  0.000000  0.000000
                                              odecrn_c   0.000000  0.00000  0.0  0.0  0.000000  0.000000
                                              odecrn_m   0.000000  0.00000  0.0  0.0  0.000000  0.000000
                                               oretn_c   0.000000  0.00000  0.0  0.0  0.000000  0.000000
                                        13_cis_oretn_c   0.000000  0.00000  0.0  0.0  0.000000  0.000000
                                            pheacgln_c   0.000000  0.00000  0.0  0.0  0.000000  0.000000
                                                phyQ_c   0.000000  0.00000  0.0  0.0  0.000000  0.000000
                                              progly_c   0.000000  0.00000  0.0  0.0  0.000000  0.000000
                                            prostgi2_c   0.000000  0.00000  0.0  0.0  0.000000  0.000000
                                               dpcoa_m   0.000000  0.00000  0.0  0.0  0.000000  0.000000
                                             HC01672_c   0.000000  0.00000  0.0  0.0  0.000000  0.000000
                                             HC01434_c   0.000000  0.00000  0.0  0.0  0.000000  0.000000
                                              uacgam_r   0.000000  0.00000  0.0  0.0  0.000000  0.000000
                                              acmana_r   0.000000  0.00000  0.0  0.0  0.000000  0.000000
                                               thmpp_m   0.000000  0.00000  0.0  0.0  0.000000  0.000000
                                             HC01435_m   0.000000  0.00000  0.0  0.0  0.000000  0.000000
                                             HC01668_c   0.000000  0.00000  0.0  0.0  0.000000  0.000000
                                             HC01668_m   0.000000  0.00000  0.0  0.0  0.000000  0.000000
                                              glyald_m   0.000000  0.00000  0.0  0.0  0.000000  0.000000
                                                 r5p_r   0.000000  0.00000  0.0  0.0  0.000000  0.000000
                                              arachd_x   0.000000  0.00000  0.0  0.0  0.000000  0.000000
                                             HC00342_m   0.000000  0.00000  0.0  0.0  0.000000  0.000000
                                                thym_m   0.000000  0.00000  0.0  0.0  0.000000  0.000000
                                              56dthm_m   0.000000  0.00000  0.0  0.0  0.000000  0.000000
                                             HC01161_c   0.000000  0.00000  0.0  0.0  0.000000  0.000000
                                             HC00682_m   0.000000  0.00000  0.0  0.0  0.000000  0.000000
                                             HC00695_m   0.000000  0.00000  0.0  0.0  0.000000  0.000000
                                              2mpdhl_m   0.000000  0.00000  0.0  0.0  0.000000  0.000000
                                             HC01377_m   0.000000  0.00000  0.0  0.0  0.000000  0.000000
                                             HC00361_c   0.000000  0.00000  0.0  0.0  0.000000  0.000000
                                             HC10859_r   0.000000  0.00000  0.0  0.0  0.000000  0.000000
                                             HC10859_c   0.000000  0.00000  0.0  0.0  0.000000  0.000000
                                             HC10859_x   0.000000  0.00000  0.0  0.0  0.000000  0.000000
                                              pmtcrn_r   0.000000  0.00000  0.0  0.0  0.000000  0.000000
                                              pmtcrn_x   0.000000  0.00000  0.0  0.0  0.000000  0.000000
                                           arachdcoa_r   0.000000  0.00000  0.0  0.0  0.000000  0.000000
                                           arachdcrn_r   0.000000  0.00000  0.0  0.0  0.000000  0.000000
                                           arachdcrn_x   0.000000  0.00000  0.0  0.0  0.000000  0.000000
                                             HC01712_m   0.000000  0.00000  0.0  0.0  0.000000  0.000000
                                             HC00718_c   0.000000  0.00000  0.0  0.0  0.000000  0.000000
                                                 fol_m   0.000000  0.00000  0.0  0.0  0.000000  0.000000
                                               5fthf_m   0.000000  0.00000  0.0  0.0  0.000000  0.000000
                                              hxdcal_c   0.000000  0.00000  0.0  0.0  0.000000  0.000000
                                              pacald_m   0.000000  0.00000  0.0  0.0  0.000000  0.000000
                                                 pac_m   0.000000  0.00000  0.0  0.0  0.000000  0.000000
                                             HC01522_c   0.000000  0.00000  0.0  0.0  0.000000  0.000000
                                             HC00460_c   0.000000  0.00000  0.0  0.0  0.000000  0.000000
                                             cholate_r   0.000000  0.00000  0.0  0.0  0.000000  0.000000
                                             cholcoa_r   0.000000  0.00000  0.0  0.0  0.000000  0.000000
                                                ptth_m   0.000000  0.00000  0.0  0.0  0.000000  0.000000
                                               pan4p_m   0.000000  0.00000  0.0  0.0  0.000000  0.000000
                                             HC01231_c   0.000000  0.00000  0.0  0.0  0.000000  0.000000
                                             HC01376_m   0.000000  0.00000  0.0  0.0  0.000000  0.000000
                                              4ppcys_m   0.000000  0.00000  0.0  0.0  0.000000  0.000000
                                              1p3h5c_c   0.000000  0.00000  0.0  0.0  0.000000  0.000000
                                              C02528_r   0.000000  0.00000  0.0  0.0  0.000000  0.000000
                                            dcholcoa_r   0.000000  0.00000  0.0  0.0  0.000000  0.000000
                                             3ohdcoa_m   0.000000  0.00000  0.0  0.0  0.000000  0.000000
                                             HC01231_m   0.000000  0.00000  0.0  0.0  0.000000  0.000000
                                             HC02228_c   0.000000  0.00000  0.0  0.0  0.000000  0.000000
                                             HC01842_c   0.000000  0.00000  0.0  0.0  0.000000  0.000000
                                                 rbt_c   0.000000  0.00000  0.0  0.0  0.000000  0.000000
                                             HC00319_c   0.000000  0.00000  0.0  0.0  0.000000  0.000000
                                             HC00319_m   0.000000  0.00000  0.0  0.0  0.000000  0.000000
                                              arachd_l   0.000000  0.00000  0.0  0.0  0.000000  0.000000
                                                 na1_r   0.000000  0.00000  0.0  0.0  0.000000  0.000000
                                              strdnc_l   0.000000  0.00000  0.0  0.0  0.000000  0.000000
                                              strdnc_r   0.000000  0.00000  0.0  0.0  0.000000  0.000000
                                                lnlc_l   0.000000  0.00000  0.0  0.0  0.000000  0.000000
                                                lnlc_r   0.000000  0.00000  0.0  0.0  0.000000  0.000000
                                             HC01787_c   0.000000  0.00000  0.0  0.0  0.000000  0.000000
                                      dhcholestanate_c   0.000000  0.00000  0.0  0.0  0.000000  0.000000
                                               2obut_m   0.000000  0.00000  0.0  0.0  0.000000  0.000000
                                             HC02020_r   0.000000  0.00000  0.0  0.0  0.000000  0.000000
                                             hdd2coa_r   0.000000  0.00000  0.0  0.0  0.000000  0.000000
                                             HC02021_r   0.000000  0.00000  0.0  0.0  0.000000  0.000000
                                             HC02023_r   0.000000  0.00000  0.0  0.0  0.000000  0.000000
                                             HC02024_r   0.000000  0.00000  0.0  0.0  0.000000  0.000000
                                           lnlncgcoa_r   0.000000  0.00000  0.0  0.0  0.000000  0.000000
                                             HC02025_r   0.000000  0.00000  0.0  0.0  0.000000  0.000000
                                             HC02026_r   0.000000  0.00000  0.0  0.0  0.000000  0.000000
                                             HC02027_r   0.000000  0.00000  0.0  0.0  0.000000  0.000000
                                              ocdcea_l   0.000000  0.00000  0.0  0.0  0.000000  0.000000
                                              lnlnca_r   0.000000  0.00000  0.0  0.0  0.000000  0.000000
                                              lnlncg_r   0.000000  0.00000  0.0  0.0  0.000000  0.000000
                                              lnlncg_l   0.000000  0.00000  0.0  0.0  0.000000  0.000000
                                               hdcea_l   0.000000  0.00000  0.0  0.0  0.000000  0.000000
                                              lnlnca_l   0.000000  0.00000  0.0  0.0  0.000000  0.000000
                                             HC02121_c   0.000000  0.00000  0.0  0.0  0.000000  0.000000
                                             HC02129_c   0.000000  0.00000  0.0  0.0  0.000000  0.000000
                                             HC02136_c   0.000000  0.00000  0.0  0.0  0.000000  0.000000
                                           dlnlcgcoa_r   0.000000  0.00000  0.0  0.0  0.000000  0.000000
                                             HC02192_c   0.000000  0.00000  0.0  0.0  0.000000  0.000000
                                             HC02193_c   0.000000  0.00000  0.0  0.0  0.000000  0.000000
                                             HC02195_c   0.000000  0.00000  0.0  0.0  0.000000  0.000000
                                             HC02196_c   0.000000  0.00000  0.0  0.0  0.000000  0.000000
                                             HC02220_c   0.000000  0.00000  0.0  0.0  0.000000  0.000000
                                             HC02172_c   0.000000  0.00000  0.0  0.0  0.000000  0.000000
                                             HC02194_c   0.000000  0.00000  0.0  0.0  0.000000  0.000000
                                             HC02197_c   0.000000  0.00000  0.0  0.0  0.000000  0.000000
                                             HC02198_c   0.000000  0.00000  0.0  0.0  0.000000  0.000000
                                             HC02187_c   0.000000  0.00000  0.0  0.0  0.000000  0.000000
                                             HC02180_c   0.000000  0.00000  0.0  0.0  0.000000  0.000000
                                             HC02202_c   0.000000  0.00000  0.0  0.0  0.000000  0.000000
                                             HC02203_c   0.000000  0.00000  0.0  0.0  0.000000  0.000000
                                             HC02204_c   0.000000  0.00000  0.0  0.0  0.000000  0.000000
                                             HC02205_c   0.000000  0.00000  0.0  0.0  0.000000  0.000000
                                             HC02206_c   0.000000  0.00000  0.0  0.0  0.000000  0.000000
                                             HC02207_c   0.000000  0.00000  0.0  0.0  0.000000  0.000000
                                             HC02208_c   0.000000  0.00000  0.0  0.0  0.000000  0.000000
                                             HC02210_c   0.000000  0.00000  0.0  0.0  0.000000  0.000000
                                             HC02213_c   0.000000  0.00000  0.0  0.0  0.000000  0.000000
                                             HC02214_c   0.000000  0.00000  0.0  0.0  0.000000  0.000000
                                             HC02216_c   0.000000  0.00000  0.0  0.0  0.000000  0.000000
                                             HC02217_c   0.000000  0.00000  0.0  0.0  0.000000  0.000000
                                             HC00342_c   0.000000  0.00000  0.0  0.0  0.000000  0.000000
                                                 oxa_m   0.000000  0.00000  0.0  0.0  0.000000  0.000000
                                              CE2251_c   0.000000  0.00000  0.0  0.0  0.000000  0.000000
                                              CE2247_c   0.000000  0.00000  0.0  0.0  0.000000  0.000000
                                              CE2243_c   0.000000  0.00000  0.0  0.0  0.000000  0.000000
                                              CE1944_c   0.000000  0.00000  0.0  0.0  0.000000  0.000000
                                            xoltri27_c   0.000000  0.00000  0.0  0.0  0.000000  0.000000
                                              CE0233_c   0.000000  0.00000  0.0  0.0  0.000000  0.000000
                                              CE5586_c   0.000000  0.00000  0.0  0.0  0.000000  0.000000
                                           xoltetrol_c   0.000000  0.00000  0.0  0.0  0.000000  0.000000
                                              CE4872_c   0.000000  0.00000  0.0  0.0  0.000000  0.000000
                                              CE4810_c   0.000000  0.00000  0.0  0.0  0.000000  0.000000
                                              CE4817_c   0.000000  0.00000  0.0  0.0  0.000000  0.000000
                                              CE5144_c   0.000000  0.00000  0.0  0.0  0.000000  0.000000
                                              CE5151_c   0.000000  0.00000  0.0  0.0  0.000000  0.000000
                                              CE5152_c   0.000000  0.00000  0.0  0.0  0.000000  0.000000
                                              CE5156_c   0.000000  0.00000  0.0  0.0  0.000000  0.000000
                                              CE5148_c   0.000000  0.00000  0.0  0.0  0.000000  0.000000
                                              CE5150_c   0.000000  0.00000  0.0  0.0  0.000000  0.000000
                                              CE5153_c   0.000000  0.00000  0.0  0.0  0.000000  0.000000
                                              CE5154_c   0.000000  0.00000  0.0  0.0  0.000000  0.000000
                                              CE5157_c   0.000000  0.00000  0.0  0.0  0.000000  0.000000
                                              CE5161_c   0.000000  0.00000  0.0  0.0  0.000000  0.000000
                                              CE5161_r   0.000000  0.00000  0.0  0.0  0.000000  0.000000
                                              CE5162_c   0.000000  0.00000  0.0  0.0  0.000000  0.000000
                                              CE5162_r   0.000000  0.00000  0.0  0.0  0.000000  0.000000
                                              CE4874_c   0.000000  0.00000  0.0  0.0  0.000000  0.000000
                                             retnglc_c   0.000000  0.00000  0.0  0.0  0.000000  0.000000
                                      13_cis_retnglc_c   0.000000  0.00000  0.0  0.0  0.000000  0.000000
                                              subeac_x   0.000000  0.00000  0.0  0.0  0.000000  0.000000
                                             sebacid_x   0.000000  0.00000  0.0  0.0  0.000000  0.000000
                                              slfcys_c   0.000000  0.00000  0.0  0.0  0.000000  0.000000
                                        sgalside_cho_c   0.000000  0.00000  0.0  0.0  0.000000  0.000000
                                              subeac_c   0.000000  0.00000  0.0  0.0  0.000000  0.000000
                                                c8dc_x   0.000000  0.00000  0.0  0.0  0.000000  0.000000
                                               thmmp_m   0.000000  0.00000  0.0  0.0  0.000000  0.000000
                                                txa2_c   0.000000  0.00000  0.0  0.0  0.000000  0.000000
                                            xoltri24_c   0.000000  0.00000  0.0  0.0  0.000000  0.000000
                                            xoltri25_c   0.000000  0.00000  0.0  0.0  0.000000  0.000000
                                              2aobut_c   0.000000  0.00000  0.0  0.0  0.000000  0.000000
                                            dolichol_r   0.000000  0.00000  0.0  0.0  0.000000  0.000000
                                               epoIm_r   0.000000  0.00000  0.0  0.0  0.000000  0.000000
                                             peptide_c   0.000000  0.00000  0.0  0.0  0.000000  0.000000
                                                 epo_g   0.000000  0.00000  0.0  0.0  0.000000  0.000000
                                              igg_hc_r   0.000000  0.00000  0.0  0.0  0.000000  0.000000
                                              igg_lc_r   0.000000  0.00000  0.0  0.0  0.000000  0.000000
                                                 igg_g   0.000000  0.00000  0.0  0.0  0.000000  0.000000
