# Supplementary material for: Characterizing steady states of genome-scale metabolic networks in continuous cell cultures
Source: PLoS Comput Biol. 2017 Nov 13;13(11):e1005835. doi: 10.1371/journal.pcbi.1005835 (PMC5703580; doi:10.1371/journal.pcbi.1005835)
Supplement: S1 Data — Contains the source code of scripts used in the manuscript. (ZIP) [file pcbi.1005835.s002.zip › DFBAeq-master/cho.rxns]

id      lb      ub            ap            an
                                                  4NPHSULT     0.0  1000.0  9.686610e-03  9.686610e-03
                                                      FAH1     0.0  1000.0  1.215100e-02  1.215100e-02
                                                      FAH2     0.0  1000.0  1.215100e-02  1.215100e-02
                                                      FAH3     0.0  1000.0  1.215100e-02  1.215100e-02
                                                  P4502C18     0.0  1000.0  1.215100e-02  1.215100e-02
                                                   P4502C8     0.0  1000.0  1.215100e-02  1.215100e-02
                                                   P4502D6     0.0  1000.0  1.215100e-02  1.215100e-02
                                                   P4502E1     0.0  1000.0  1.215100e-02  1.215100e-02
                                                 FAS100ACP     0.0  1000.0  1.215100e-02  1.215100e-02
                                                 FAS140ACP     0.0  1000.0  1.215100e-02  1.215100e-02
                                                 FAS160ACP     0.0  1000.0  1.215100e-02  1.215100e-02
                                                 FAS180ACP     0.0  1000.0  1.215100e-02  1.215100e-02
                                                FAS80ACP_L     0.0  1000.0  1.215100e-02  1.215100e-02
                                                      KAS8     0.0  1000.0  1.011396e-02  1.011396e-02
                                                    ACCOAC     0.0  1000.0  7.997730e-02  7.997730e-02
                                                     BMTer     0.0  1000.0  1.215100e-02  1.215100e-02
                                                   GPIMTer     0.0  1000.0  1.215100e-02  1.215100e-02
                                                    H2MTer     0.0  1000.0  1.215100e-02  1.215100e-02
                                                    H3MTer     0.0  1000.0  1.215100e-02  1.215100e-02
                                                    H5MTer     0.0  1000.0  1.215100e-02  1.215100e-02
                                                      FBA4 -1000.0  1000.0  1.360399e-02  2.195969e-01
                                                    GCALDD     0.0  1000.0  3.205128e-02  3.205128e-02
                                                     GLXO1     0.0  1000.0  1.809117e-02  1.809117e-02
                                                   HPYRR2x     0.0  1000.0  1.215100e-02  1.215100e-02
                                                    HPYRRx     0.0  1000.0  1.215100e-02  1.215100e-02
                                                  BDMT_cho     0.0  1000.0  1.215100e-02  1.215100e-02
                                                 DOLASNTer     0.0  1000.0  1.215100e-02  1.215100e-02
                                                 DOLPGT1er     0.0  1000.0  1.215100e-02  1.215100e-02
                                                 DOLPGT2er     0.0  1000.0  1.215100e-02  1.215100e-02
                                                 DOLPGT3er     0.0  1000.0  1.215100e-02  1.215100e-02
                                                 DOLPMT1er     0.0  1000.0  1.215100e-02  1.215100e-02
                                                 DOLPMT3er     0.0  1000.0  1.215100e-02  1.215100e-02
                                                   M13N4Tg     0.0  1000.0  9.002849e-03  9.002849e-03
                                                     S26Tg     0.0  1000.0  7.709454e-02  7.709454e-02
                                                   ALDD19x -1000.0  1000.0  5.991220e-03  5.991220e-03
                                                ALDD19x_P_     0.0  1000.0  1.215100e-02  1.215100e-02
                                                    PEAMNO     0.0  1000.0  1.780627e-01  1.780627e-01
                                                    PHETA1 -1000.0  1000.0  1.111111e-02  1.215100e-02
                                                      2HBO -1000.0  1000.0  7.506027e-03  1.303755e-04
                                                    ACCOAL     0.0  1000.0  6.297339e-03  6.297339e-03
                                                      ACS2     0.0  1000.0  3.491425e-03  3.491425e-03
                                                   PPCOAOm     0.0  1000.0  2.754407e-02  2.754407e-02
                                                     2HBt2 -1000.0  1000.0  1.215100e-02  1.215100e-02
                                              4HPROLTASCT1     0.0  1000.0  1.215100e-02  1.215100e-02
                                        5ADTSTSTERONEGLCte     0.0  1000.0  1.215100e-02  1.215100e-02
                                                   5FTHFt2 -1000.0  1000.0  1.215100e-02  1.215100e-02
                                                   ABUTt2r -1000.0  1000.0  1.215100e-02  1.215100e-02
                                                    ACACt2 -1000.0  1000.0  1.215100e-02  1.215100e-02
                                                     ACt2r -1000.0  1000.0  1.215100e-02  1.215100e-02
                                                      ADEt -1000.0  1000.0  1.215100e-02  1.215100e-02
                                                ALAASNNaEx     0.0  1000.0  1.215100e-02  1.215100e-02
                                                ALACYSNaEx     0.0  1000.0  1.215100e-02  1.215100e-02
                                                ALAGLNNaEx     0.0  1000.0  1.215100e-02  1.215100e-02
                                                ALASERNaEx     0.0  1000.0  1.215100e-02  1.215100e-02
                                                    ALAt2r -1000.0  1000.0  1.215100e-02  1.215100e-02
                                                     ALAt4     0.0  1000.0  1.215100e-02  1.215100e-02
                                                ALATHRNaEx     0.0  1000.0  1.215100e-02  1.215100e-02
                                                    ARGt5r -1000.0  1000.0  1.215100e-02  1.215100e-02
                                                    ASCBt4 -1000.0  1000.0  1.215100e-02  1.215100e-02
                                                    ASCBt5 -1000.0  1000.0  1.215100e-02  1.215100e-02
                                                ASNALANaEx     0.0  1000.0  1.215100e-02  1.215100e-02
                                                ASNCYSNaEx     0.0  1000.0  1.215100e-02  1.215100e-02
                                                ASNGLNNaEx     0.0  1000.0  1.215100e-02  1.215100e-02
                                                ASNSERNaEx     0.0  1000.0  1.215100e-02  1.215100e-02
                                                     ASNt4     0.0  1000.0  1.215100e-02  1.215100e-02
                                                ASNTHRNaEx     0.0  1000.0  1.215100e-02  1.215100e-02
                                                    ASPDt6     0.0  1000.0  1.215100e-02  1.215100e-02
                                               ASPPROASCT1     0.0  1000.0  1.215100e-02  1.215100e-02
                                               BILDGLCURte     0.0  1000.0  1.215100e-02  1.215100e-02
                                                BILGLCURte     0.0  1000.0  1.215100e-02  1.215100e-02
                                                     BTNt3 -1000.0  1000.0  1.215100e-02  1.215100e-02
                                                    BTNt3i     0.0  1000.0  1.215100e-02  1.215100e-02
                                                    BUTt2r -1000.0  1000.0  1.215100e-02  1.215100e-02
                                                 CHOLESTle     0.0  1000.0  1.215100e-02  1.215100e-02
                                                    CHOLtu -1000.0  1000.0  1.215100e-02  1.215100e-02
                                                  CLFORtex     0.0  1000.0  1.215100e-02  1.215100e-02
                                                  CLHCOtex     0.0  1000.0  1.215100e-02  1.215100e-02
                                                      CO2t -1000.0  1000.0  1.215100e-02  1.215100e-02
                                                      CRNt -1000.0  1000.0  1.215100e-02  1.215100e-02
                                                    CRNtHa     0.0  1000.0  1.215100e-02  1.215100e-02
                                                   CRNtuNa     0.0  1000.0  1.215100e-02  1.215100e-02
                                                      CSNt -1000.0  1000.0  1.215100e-02  1.215100e-02
                                                CYSALANaEx     0.0  1000.0  1.215100e-02  1.215100e-02
                                                CYSASNNaEx     0.0  1000.0  1.215100e-02  1.215100e-02
                                                CYSGLNNaEx     0.0  1000.0  1.215100e-02  1.215100e-02
                                                CYSSERNaEx     0.0  1000.0  1.215100e-02  1.215100e-02
                                                     CYSt4     0.0  1000.0  1.215100e-02  1.215100e-02
                                                    CYStec -1000.0  1000.0  1.215100e-02  1.215100e-02
                                                 CYSTGLUex     0.0  1000.0  1.215100e-02  1.215100e-02
                                                CYSTHRNaEx     0.0  1000.0  1.215100e-02  1.215100e-02
                                                   D_LACt2 -1000.0  1000.0  1.215100e-02  1.215100e-02
                                                   DALAt2r -1000.0  1000.0  1.215100e-02  1.215100e-02
                                            ESTRADIOLGLCt2     0.0  1000.0  1.215100e-02  1.215100e-02
                                                    FATP1t -1000.0  1000.0  1.215100e-02  1.215100e-02
                                                    FATP2t -1000.0  1000.0  1.215100e-02  1.215100e-02
                                                    FATP3t -1000.0  1000.0  1.215100e-02  1.215100e-02
                                                    FATP6t -1000.0  1000.0  1.215100e-02  1.215100e-02
                                                    FATP7t -1000.0  1000.0  1.215100e-02  1.215100e-02
                                                    FATP8t -1000.0  1000.0  1.215100e-02  1.215100e-02
                                                    FATP9t -1000.0  1000.0  1.215100e-02  1.215100e-02
                                                   FE2DMT1     0.0  1000.0  1.215100e-02  1.215100e-02
                                                   FE3MTP1     0.0  1000.0  1.215100e-02  1.215100e-02
                                                    FRUt1r -1000.0  1000.0  1.215100e-02  1.215100e-02
                                                    GALt1r -1000.0  1000.0  1.215100e-02  1.215100e-02
                                                    GLCt1r -1000.0  1000.0  1.215100e-02  1.215100e-02
                                                     GLCt4 -1000.0  1000.0  1.215100e-02  1.215100e-02
                                                GLNALANaEx     0.0  1000.0  1.215100e-02  1.215100e-02
                                                GLNASNNaEx     0.0  1000.0  1.215100e-02  1.215100e-02
                                                GLNCYSNaEx     0.0  1000.0  1.215100e-02  1.215100e-02
                                                GLNSERNaEx     0.0  1000.0  1.215100e-02  1.215100e-02
                                                     GLNt4     0.0  1000.0  1.215100e-02  1.215100e-02
                                                GLNTHRNaEx     0.0  1000.0  1.215100e-02  1.215100e-02
                                               GLUPROASCT1     0.0  1000.0  1.215100e-02  1.215100e-02
                                                     GLYCt -1000.0  1000.0  1.215100e-02  1.215100e-02
                                                    GLYt2r -1000.0  1000.0  1.215100e-02  1.215100e-02
                                                     GLYt4     0.0  1000.0  1.215100e-02  1.215100e-02
                                                      GUAt -1000.0  1000.0  1.215100e-02  1.215100e-02
                                                      H2Ot -1000.0  1000.0  1.215100e-02  1.215100e-02
                                                  HCO3_NAt -1000.0  1000.0  1.215100e-02  1.215100e-02
                                                    HDCAtr -1000.0  1000.0  1.215100e-02  1.215100e-02
                                                   HDCEAtr -1000.0  1000.0  1.215100e-02  1.215100e-02
                                                     HISt4     0.0  1000.0  1.215100e-02  1.215100e-02
                                                   HIStiDF -1000.0  1000.0  1.215100e-02  1.215100e-02
                                                     HOMt4     0.0  1000.0  1.215100e-02  1.215100e-02
                                                 ILELAT1tc -1000.0  1000.0  1.215100e-02  1.215100e-02
                                                     ILEt4     0.0  1000.0  1.215100e-02  1.215100e-02
                                                    ILEtec -1000.0  1000.0  1.215100e-02  1.215100e-02
                                                   INSTt2r -1000.0  1000.0  1.215100e-02  1.215100e-02
                                                     KCC2t -1000.0  1000.0  1.215100e-02  1.215100e-02
                                                      KCCt -1000.0  1000.0  1.215100e-02  1.215100e-02
                                                  L_LACt2r -1000.0  1000.0  1.215100e-02  1.215100e-02
                                                     LEUt4     0.0  1000.0  1.215100e-02  1.215100e-02
                                                    LEUtec -1000.0  1000.0  1.215100e-02  1.215100e-02
                                                    LYSt5r -1000.0  1000.0  1.215100e-02  1.215100e-02
                                                     METt4     0.0  1000.0  1.215100e-02  1.215100e-02
                                                    METtec -1000.0  1000.0  1.215100e-02  1.215100e-02
                                              NAHCO3_HCLt2 -1000.0  1000.0  1.215100e-02  1.215100e-02
                                                      NaKt     0.0  1000.0  7.478632e-02  7.478632e-02
                                                    NAt3_1 -1000.0  1000.0  1.215100e-02  1.215100e-02
                                                      NAt5 -1000.0  1000.0  1.215100e-02  1.215100e-02
                                                    NKCC2t -1000.0  1000.0  1.215100e-02  1.215100e-02
                                                     NKCCt -1000.0  1000.0  1.215100e-02  1.215100e-02
                                                      ORNt -1000.0  1000.0  1.215100e-02  1.215100e-02
                                                 OXAHCOtex     0.0  1000.0  1.215100e-02  1.215100e-02
                                                PEFLIP_cho     0.0  1000.0  1.215100e-02  1.215100e-02
                                                    PHEMEt -1000.0  1000.0  1.215100e-02  1.215100e-02
                                                     PHEt4     0.0  1000.0  1.215100e-02  1.215100e-02
                                                    PHEtec -1000.0  1000.0  1.215100e-02  1.215100e-02
                                                      PIt8 -1000.0  1000.0  1.215100e-02  1.215100e-02
                                                      PIt9 -1000.0  1000.0  1.215100e-02  1.215100e-02
                                                    PNTOt1     0.0  1000.0  1.215100e-02  1.215100e-02
                                                    PNTOt5     0.0  1000.0  1.215100e-02  1.215100e-02
                                                   PRODt2r -1000.0  1000.0  1.215100e-02  1.215100e-02
                                                 PROSTGE1t -1000.0  1000.0  1.215100e-02  1.215100e-02
                                                 PROSTGE2t -1000.0  1000.0  1.215100e-02  1.215100e-02
                                                    PROt2r -1000.0  1000.0  1.215100e-02  1.215100e-02
                                                     PROt4     0.0  1000.0  1.215100e-02  1.215100e-02
                                                PSFLIP_cho     0.0  1000.0  1.215100e-02  1.215100e-02
                                                    PYRt2r -1000.0  1000.0  1.215100e-02  1.215100e-02
                                                     r1635 -1000.0  1000.0  1.215100e-02  1.215100e-02
                                                     r1636 -1000.0  1000.0  1.215100e-02  1.215100e-02
                                                     r1637 -1000.0  1000.0  1.215100e-02  1.215100e-02
                                                     r1638 -1000.0  1000.0  1.215100e-02  1.215100e-02
                                                     r1639 -1000.0  1000.0  1.215100e-02  1.215100e-02
                                                     r1640 -1000.0  1000.0  1.215100e-02  1.215100e-02
                                                     r1641 -1000.0  1000.0  1.215100e-02  1.215100e-02
                                                     r1642 -1000.0  1000.0  1.215100e-02  1.215100e-02
                                                     r1643 -1000.0  1000.0  1.215100e-02  1.215100e-02
                                                     r1645 -1000.0  1000.0  1.215100e-02  1.215100e-02
                                                     r1646 -1000.0  1000.0  1.215100e-02  1.215100e-02
                                                     r1648 -1000.0  1000.0  1.215100e-02  1.215100e-02
                                                     r1649 -1000.0  1000.0  1.215100e-02  1.215100e-02
                                                     r1650 -1000.0  1000.0  1.215100e-02  1.215100e-02
                                                     r1651 -1000.0  1000.0  1.215100e-02  1.215100e-02
                                                     r1652 -1000.0  1000.0  1.215100e-02  1.215100e-02
                                                     r1653 -1000.0  1000.0  1.215100e-02  1.215100e-02
                                                     r1654 -1000.0  1000.0  1.215100e-02  1.215100e-02
                                                     r1655 -1000.0  1000.0  1.215100e-02  1.215100e-02
                                                     r1656 -1000.0  1000.0  1.215100e-02  1.215100e-02
                                                     r1657 -1000.0  1000.0  1.215100e-02  1.215100e-02
                                                     r1658 -1000.0  1000.0  1.215100e-02  1.215100e-02
                                                     r1659 -1000.0  1000.0  1.215100e-02  1.215100e-02
                                                     r1660 -1000.0  1000.0  1.215100e-02  1.215100e-02
                                                     r1661 -1000.0  1000.0  1.215100e-02  1.215100e-02
                                                     r1662 -1000.0  1000.0  1.215100e-02  1.215100e-02
                                                     r1664 -1000.0  1000.0  1.215100e-02  1.215100e-02
                                                     r1665 -1000.0  1000.0  1.215100e-02  1.215100e-02
                                                     r1666 -1000.0  1000.0  1.215100e-02  1.215100e-02
                                                     r1667 -1000.0  1000.0  1.215100e-02  1.215100e-02
                                                     r1668 -1000.0  1000.0  1.215100e-02  1.215100e-02
                                                     r1669 -1000.0  1000.0  1.215100e-02  1.215100e-02
                                                     r1670 -1000.0  1000.0  1.215100e-02  1.215100e-02
                                                     r1671 -1000.0  1000.0  1.215100e-02  1.215100e-02
                                                     r1672     0.0  1000.0  1.215100e-02  1.215100e-02
                                                     r1673     0.0  1000.0  1.215100e-02  1.215100e-02
                                                     r1674     0.0  1000.0  1.215100e-02  1.215100e-02
                                                     r1675     0.0  1000.0  1.215100e-02  1.215100e-02
                                                     r1676     0.0  1000.0  1.215100e-02  1.215100e-02
                                                     r1677     0.0  1000.0  1.215100e-02  1.215100e-02
                                                     r1678     0.0  1000.0  1.215100e-02  1.215100e-02
                                                     r1679     0.0  1000.0  1.215100e-02  1.215100e-02
                                                     r1680     0.0  1000.0  1.215100e-02  1.215100e-02
                                                     r1681     0.0  1000.0  1.215100e-02  1.215100e-02
                                                     r1682     0.0  1000.0  1.215100e-02  1.215100e-02
                                                     r1683     0.0  1000.0  1.215100e-02  1.215100e-02
                                                     r1684     0.0  1000.0  1.215100e-02  1.215100e-02
                                                     r1685     0.0  1000.0  1.215100e-02  1.215100e-02
                                                     r1686     0.0  1000.0  1.215100e-02  1.215100e-02
                                                     r1687     0.0  1000.0  1.215100e-02  1.215100e-02
                                                     r1690     0.0  1000.0  1.215100e-02  1.215100e-02
                                                     r1691     0.0  1000.0  1.215100e-02  1.215100e-02
                                                     r1692     0.0  1000.0  1.215100e-02  1.215100e-02
                                                     r1693     0.0  1000.0  1.215100e-02  1.215100e-02
                                                     r1695     0.0  1000.0  1.215100e-02  1.215100e-02
                                                     r1696     0.0  1000.0  1.215100e-02  1.215100e-02
                                                     r1698     0.0  1000.0  1.215100e-02  1.215100e-02
                                                     r1700     0.0  1000.0  1.215100e-02  1.215100e-02
                                                     r1701     0.0  1000.0  1.215100e-02  1.215100e-02
                                                     r1702     0.0  1000.0  1.215100e-02  1.215100e-02
                                                     r1705     0.0  1000.0  1.215100e-02  1.215100e-02
                                                     r1706     0.0  1000.0  1.215100e-02  1.215100e-02
                                                     r1707     0.0  1000.0  1.215100e-02  1.215100e-02
                                                     r1708     0.0  1000.0  1.215100e-02  1.215100e-02
                                                     r1710     0.0  1000.0  1.215100e-02  1.215100e-02
                                                     r1711     0.0  1000.0  1.215100e-02  1.215100e-02
                                                     r1713     0.0  1000.0  1.215100e-02  1.215100e-02
                                                     r1715     0.0  1000.0  1.215100e-02  1.215100e-02
                                                     r1716     0.0  1000.0  1.215100e-02  1.215100e-02
                                                     r1717     0.0  1000.0  1.215100e-02  1.215100e-02
                                                     r1720     0.0  1000.0  1.215100e-02  1.215100e-02
                                                     r1721     0.0  1000.0  1.215100e-02  1.215100e-02
                                                     r1722     0.0  1000.0  1.215100e-02  1.215100e-02
                                                     r1723     0.0  1000.0  1.215100e-02  1.215100e-02
                                                     r1725     0.0  1000.0  1.215100e-02  1.215100e-02
                                                     r1726     0.0  1000.0  1.215100e-02  1.215100e-02
                                                     r1728     0.0  1000.0  1.215100e-02  1.215100e-02
                                                     r1730     0.0  1000.0  1.215100e-02  1.215100e-02
                                                     r1731     0.0  1000.0  1.215100e-02  1.215100e-02
                                                     r1732     0.0  1000.0  1.215100e-02  1.215100e-02
                                                     r1733     0.0  1000.0  1.215100e-02  1.215100e-02
                                                     r1734     0.0  1000.0  1.215100e-02  1.215100e-02
                                                     r1735     0.0  1000.0  1.215100e-02  1.215100e-02
                                                     r1736     0.0  1000.0  1.215100e-02  1.215100e-02
                                                     r1737     0.0  1000.0  1.215100e-02  1.215100e-02
                                                     r1738     0.0  1000.0  1.215100e-02  1.215100e-02
                                                     r1739     0.0  1000.0  1.215100e-02  1.215100e-02
                                                     r1740     0.0  1000.0  1.215100e-02  1.215100e-02
                                                     r1741     0.0  1000.0  1.215100e-02  1.215100e-02
                                                     r1742     0.0  1000.0  1.215100e-02  1.215100e-02
                                                     r1743     0.0  1000.0  1.215100e-02  1.215100e-02
                                                     r1744     0.0  1000.0  1.215100e-02  1.215100e-02
                                                     r1745     0.0  1000.0  1.215100e-02  1.215100e-02
                                                     r1746     0.0  1000.0  1.215100e-02  1.215100e-02
                                                     r1747     0.0  1000.0  1.215100e-02  1.215100e-02
                                                     r1748     0.0  1000.0  1.215100e-02  1.215100e-02
                                                     r1749     0.0  1000.0  1.215100e-02  1.215100e-02
                                                     r1750     0.0  1000.0  1.215100e-02  1.215100e-02
                                                     r1751     0.0  1000.0  1.215100e-02  1.215100e-02
                                                     r1752     0.0  1000.0  1.215100e-02  1.215100e-02
                                                     r1753     0.0  1000.0  1.215100e-02  1.215100e-02
                                                     r1754     0.0  1000.0  1.215100e-02  1.215100e-02
                                                     r1755     0.0  1000.0  1.215100e-02  1.215100e-02
                                                     r1756     0.0  1000.0  1.215100e-02  1.215100e-02
                                                     r1757     0.0  1000.0  1.215100e-02  1.215100e-02
                                                     r1758     0.0  1000.0  1.215100e-02  1.215100e-02
                                                     r1759     0.0  1000.0  1.215100e-02  1.215100e-02
                                                     r1760     0.0  1000.0  1.215100e-02  1.215100e-02
                                                     r1761     0.0  1000.0  1.215100e-02  1.215100e-02
                                                     r1762     0.0  1000.0  1.215100e-02  1.215100e-02
                                                     r1763     0.0  1000.0  1.215100e-02  1.215100e-02
                                                     r1764     0.0  1000.0  1.215100e-02  1.215100e-02
                                                     r1765     0.0  1000.0  1.215100e-02  1.215100e-02
                                                     r1766     0.0  1000.0  1.215100e-02  1.215100e-02
                                                     r1767     0.0  1000.0  1.215100e-02  1.215100e-02
                                                     r1768     0.0  1000.0  1.215100e-02  1.215100e-02
                                                     r1769     0.0  1000.0  1.215100e-02  1.215100e-02
                                                     r1770     0.0  1000.0  1.215100e-02  1.215100e-02
                                                     r1771     0.0  1000.0  1.215100e-02  1.215100e-02
                                                     r1772     0.0  1000.0  1.215100e-02  1.215100e-02
                                                     r1773     0.0  1000.0  1.215100e-02  1.215100e-02
                                                     r1774     0.0  1000.0  1.215100e-02  1.215100e-02
                                                     r1775     0.0  1000.0  1.215100e-02  1.215100e-02
                                                     r1776     0.0  1000.0  1.215100e-02  1.215100e-02
                                                     r1777     0.0  1000.0  1.215100e-02  1.215100e-02
                                                     r1778     0.0  1000.0  1.215100e-02  1.215100e-02
                                                     r1779     0.0  1000.0  1.215100e-02  1.215100e-02
                                                     r1780     0.0  1000.0  1.215100e-02  1.215100e-02
                                                     r1781     0.0  1000.0  1.215100e-02  1.215100e-02
                                                     r1782     0.0  1000.0  1.215100e-02  1.215100e-02
                                                     r1783     0.0  1000.0  1.215100e-02  1.215100e-02
                                                     r1784     0.0  1000.0  1.215100e-02  1.215100e-02
                                                     r1785     0.0  1000.0  1.215100e-02  1.215100e-02
                                                     r1786     0.0  1000.0  1.215100e-02  1.215100e-02
                                                     r1787     0.0  1000.0  1.215100e-02  1.215100e-02
                                                     r1788     0.0  1000.0  1.215100e-02  1.215100e-02
                                                     r1789     0.0  1000.0  1.215100e-02  1.215100e-02
                                                     r1790     0.0  1000.0  1.215100e-02  1.215100e-02
                                                     r1791     0.0  1000.0  1.215100e-02  1.215100e-02
                                                     r1792     0.0  1000.0  1.215100e-02  1.215100e-02
                                                     r1796     0.0  1000.0  1.215100e-02  1.215100e-02
                                                     r1797     0.0  1000.0  1.215100e-02  1.215100e-02
                                                     r1798     0.0  1000.0  1.215100e-02  1.215100e-02
                                                     r1799     0.0  1000.0  1.215100e-02  1.215100e-02
                                                     r1800     0.0  1000.0  1.215100e-02  1.215100e-02
                                                     r1801     0.0  1000.0  1.215100e-02  1.215100e-02
                                                     r1803     0.0  1000.0  1.215100e-02  1.215100e-02
                                                     r1805     0.0  1000.0  1.215100e-02  1.215100e-02
                                                     r1806     0.0  1000.0  1.215100e-02  1.215100e-02
                                                     r1807     0.0  1000.0  1.215100e-02  1.215100e-02
                                                     r1808     0.0  1000.0  1.215100e-02  1.215100e-02
                                                     r1809     0.0  1000.0  1.215100e-02  1.215100e-02
                                                     r1810     0.0  1000.0  1.215100e-02  1.215100e-02
                                                     r1811     0.0  1000.0  1.215100e-02  1.215100e-02
                                                     r1812     0.0  1000.0  1.215100e-02  1.215100e-02
                                                     r1813     0.0  1000.0  1.215100e-02  1.215100e-02
                                                     r1814     0.0  1000.0  1.215100e-02  1.215100e-02
                                                     r1815     0.0  1000.0  1.215100e-02  1.215100e-02
                                                     r1816     0.0  1000.0  1.215100e-02  1.215100e-02
                                                     r1817     0.0  1000.0  1.215100e-02  1.215100e-02
                                                     r1818     0.0  1000.0  1.215100e-02  1.215100e-02
                                                     r1819     0.0  1000.0  1.215100e-02  1.215100e-02
                                                     r1820     0.0  1000.0  1.215100e-02  1.215100e-02
                                                     r1821     0.0  1000.0  1.215100e-02  1.215100e-02
                                                     r1822     0.0  1000.0  1.215100e-02  1.215100e-02
                                                     r1823     0.0  1000.0  1.215100e-02  1.215100e-02
                                                     r1824     0.0  1000.0  1.215100e-02  1.215100e-02
                                                     r1825     0.0  1000.0  1.215100e-02  1.215100e-02
                                                     r1826     0.0  1000.0  1.215100e-02  1.215100e-02
                                                     r1827     0.0  1000.0  1.215100e-02  1.215100e-02
                                                     r1828     0.0  1000.0  1.215100e-02  1.215100e-02
                                                     r1829     0.0  1000.0  1.215100e-02  1.215100e-02
                                                     r1830     0.0  1000.0  1.215100e-02  1.215100e-02
                                                     r1831     0.0  1000.0  1.215100e-02  1.215100e-02
                                                     r1832     0.0  1000.0  1.215100e-02  1.215100e-02
                                                     r1833     0.0  1000.0  1.215100e-02  1.215100e-02
                                                     r1834     0.0  1000.0  1.215100e-02  1.215100e-02
                                                     r1835     0.0  1000.0  1.215100e-02  1.215100e-02
                                                     r1836     0.0  1000.0  1.215100e-02  1.215100e-02
                                                     r1837     0.0  1000.0  1.215100e-02  1.215100e-02
                                                     r1841     0.0  1000.0  1.215100e-02  1.215100e-02
                                                     r1842     0.0  1000.0  1.215100e-02  1.215100e-02
                                                     r1843     0.0  1000.0  1.215100e-02  1.215100e-02
                                                     r1844     0.0  1000.0  1.215100e-02  1.215100e-02
                                                     r1846     0.0  1000.0  1.215100e-02  1.215100e-02
                                                     r1847     0.0  1000.0  1.215100e-02  1.215100e-02
                                                     r1848     0.0  1000.0  1.215100e-02  1.215100e-02
                                                     r1850     0.0  1000.0  1.215100e-02  1.215100e-02
                                                     r1851     0.0  1000.0  1.215100e-02  1.215100e-02
                                                     r1852     0.0  1000.0  1.215100e-02  1.215100e-02
                                                     r1853     0.0  1000.0  1.215100e-02  1.215100e-02
                                                     r1854     0.0  1000.0  1.215100e-02  1.215100e-02
                                                     r1855     0.0  1000.0  1.215100e-02  1.215100e-02
                                                     r1856     0.0  1000.0  1.215100e-02  1.215100e-02
                                                     r1857     0.0  1000.0  1.215100e-02  1.215100e-02
                                                     r1858     0.0  1000.0  1.215100e-02  1.215100e-02
                                                     r1859     0.0  1000.0  1.215100e-02  1.215100e-02
                                                     r1860     0.0  1000.0  1.215100e-02  1.215100e-02
                                                     r1861     0.0  1000.0  1.215100e-02  1.215100e-02
                                                     r1862     0.0  1000.0  1.215100e-02  1.215100e-02
                                                     r1863     0.0  1000.0  1.215100e-02  1.215100e-02
                                                     r1864     0.0  1000.0  1.215100e-02  1.215100e-02
                                                     r1865     0.0  1000.0  1.215100e-02  1.215100e-02
                                                     r1866     0.0  1000.0  1.215100e-02  1.215100e-02
                                                     r1867     0.0  1000.0  1.215100e-02  1.215100e-02
                                                     r1871     0.0  1000.0  1.215100e-02  1.215100e-02
                                                     r1872     0.0  1000.0  1.215100e-02  1.215100e-02
                                                     r1873     0.0  1000.0  1.215100e-02  1.215100e-02
                                                     r1874     0.0  1000.0  1.215100e-02  1.215100e-02
                                                     r1876     0.0  1000.0  1.215100e-02  1.215100e-02
                                                     r1877     0.0  1000.0  1.215100e-02  1.215100e-02
                                                     r1879     0.0  1000.0  1.215100e-02  1.215100e-02
                                                     r1880     0.0  1000.0  1.215100e-02  1.215100e-02
                                                     r1881     0.0  1000.0  1.215100e-02  1.215100e-02
                                                     r1882     0.0  1000.0  1.215100e-02  1.215100e-02
                                                     r1883     0.0  1000.0  1.215100e-02  1.215100e-02
                                                     r1884     0.0  1000.0  1.215100e-02  1.215100e-02
                                                     r1885     0.0  1000.0  1.215100e-02  1.215100e-02
                                                     r1886     0.0  1000.0  1.215100e-02  1.215100e-02
                                                     r1887     0.0  1000.0  1.215100e-02  1.215100e-02
                                                     r1888     0.0  1000.0  1.215100e-02  1.215100e-02
                                                     r1889     0.0  1000.0  1.215100e-02  1.215100e-02
                                                     r1890     0.0  1000.0  1.215100e-02  1.215100e-02
                                                     r1891     0.0  1000.0  1.215100e-02  1.215100e-02
                                                     r1892     0.0  1000.0  1.215100e-02  1.215100e-02
                                                     r1893     0.0  1000.0  1.215100e-02  1.215100e-02
                                                     r1894     0.0  1000.0  1.215100e-02  1.215100e-02
                                                     r1895     0.0  1000.0  1.215100e-02  1.215100e-02
                                                     r1896     0.0  1000.0  1.215100e-02  1.215100e-02
                                                     r1897     0.0  1000.0  1.215100e-02  1.215100e-02
                                                     r1898     0.0  1000.0  1.215100e-02  1.215100e-02
                                                     r1899     0.0  1000.0  1.215100e-02  1.215100e-02
                                                     r1900     0.0  1000.0  1.215100e-02  1.215100e-02
                                                     r1901     0.0  1000.0  1.215100e-02  1.215100e-02
                                                     r1902     0.0  1000.0  1.215100e-02  1.215100e-02
                                                     r1903     0.0  1000.0  1.215100e-02  1.215100e-02
                                                     r1904     0.0  1000.0  1.215100e-02  1.215100e-02
                                                     r1905     0.0  1000.0  1.215100e-02  1.215100e-02
                                                     r1906     0.0  1000.0  1.215100e-02  1.215100e-02
                                                     r1907     0.0  1000.0  1.215100e-02  1.215100e-02
                                                     r1908     0.0  1000.0  1.215100e-02  1.215100e-02
                                                     r1909     0.0  1000.0  1.215100e-02  1.215100e-02
                                                     r1910     0.0  1000.0  1.215100e-02  1.215100e-02
                                                     r1911     0.0  1000.0  1.215100e-02  1.215100e-02
                                                     r1912     0.0  1000.0  1.215100e-02  1.215100e-02
                                                     r1913     0.0  1000.0  1.215100e-02  1.215100e-02
                                                     r1914     0.0  1000.0  1.215100e-02  1.215100e-02
                                                     r1915     0.0  1000.0  1.215100e-02  1.215100e-02
                                                     r1916     0.0  1000.0  1.215100e-02  1.215100e-02
                                                     r1917     0.0  1000.0  1.215100e-02  1.215100e-02
                                                     r1918     0.0  1000.0  1.215100e-02  1.215100e-02
                                                     r1919     0.0  1000.0  1.215100e-02  1.215100e-02
                                                     r1920     0.0  1000.0  1.215100e-02  1.215100e-02
                                                     r1921     0.0  1000.0  1.215100e-02  1.215100e-02
                                                     r1922     0.0  1000.0  1.215100e-02  1.215100e-02
                                                     r1923     0.0  1000.0  1.215100e-02  1.215100e-02
                                                     r1924     0.0  1000.0  1.215100e-02  1.215100e-02
                                                     r1925     0.0  1000.0  1.215100e-02  1.215100e-02
                                                     r1926     0.0  1000.0  1.215100e-02  1.215100e-02
                                                     r1928     0.0  1000.0  1.215100e-02  1.215100e-02
                                                     r1929     0.0  1000.0  1.215100e-02  1.215100e-02
                                                     r1930     0.0  1000.0  1.215100e-02  1.215100e-02
                                                     r1931     0.0  1000.0  1.215100e-02  1.215100e-02
                                                     r1932     0.0  1000.0  1.215100e-02  1.215100e-02
                                                     r1933     0.0  1000.0  1.215100e-02  1.215100e-02
                                                     r1934     0.0  1000.0  1.215100e-02  1.215100e-02
                                                     r1935     0.0  1000.0  1.215100e-02  1.215100e-02
                                                     r1936     0.0  1000.0  1.215100e-02  1.215100e-02
                                                     r1937     0.0  1000.0  1.215100e-02  1.215100e-02
                                                     r1938     0.0  1000.0  1.215100e-02  1.215100e-02
                                                     r1939     0.0  1000.0  1.215100e-02  1.215100e-02
                                                     r1940     0.0  1000.0  1.215100e-02  1.215100e-02
                                                     r1941     0.0  1000.0  1.215100e-02  1.215100e-02
                                                     r1942     0.0  1000.0  1.215100e-02  1.215100e-02
                                                     r1943     0.0  1000.0  1.215100e-02  1.215100e-02
                                                     r1944     0.0  1000.0  1.215100e-02  1.215100e-02
                                                     r1945     0.0  1000.0  1.215100e-02  1.215100e-02
                                                     r1946     0.0  1000.0  1.215100e-02  1.215100e-02
                                                     r1947     0.0  1000.0  1.215100e-02  1.215100e-02
                                                     r1948     0.0  1000.0  1.215100e-02  1.215100e-02
                                                     r1949     0.0  1000.0  1.215100e-02  1.215100e-02
                                                     r1950     0.0  1000.0  1.215100e-02  1.215100e-02
                                                     r1951     0.0  1000.0  1.215100e-02  1.215100e-02
                                                     r1952     0.0  1000.0  1.215100e-02  1.215100e-02
                                                     r1953     0.0  1000.0  1.215100e-02  1.215100e-02
                                                     r1954     0.0  1000.0  1.215100e-02  1.215100e-02
                                                     r1955     0.0  1000.0  1.215100e-02  1.215100e-02
                                                     r1956     0.0  1000.0  1.215100e-02  1.215100e-02
                                                     r1957     0.0  1000.0  1.215100e-02  1.215100e-02
                                                     r1958     0.0  1000.0  1.215100e-02  1.215100e-02
                                                     r1959     0.0  1000.0  1.215100e-02  1.215100e-02
                                                     r1960     0.0  1000.0  1.215100e-02  1.215100e-02
                                                     r1961     0.0  1000.0  1.215100e-02  1.215100e-02
                                                     r1962     0.0  1000.0  1.215100e-02  1.215100e-02
                                                     r1963     0.0  1000.0  1.215100e-02  1.215100e-02
                                                     r1964     0.0  1000.0  1.215100e-02  1.215100e-02
                                                     r1965     0.0  1000.0  1.215100e-02  1.215100e-02
                                                     r1966     0.0  1000.0  1.215100e-02  1.215100e-02
                                                     r1967     0.0  1000.0  1.215100e-02  1.215100e-02
                                                     r1968     0.0  1000.0  1.215100e-02  1.215100e-02
                                                     r1969     0.0  1000.0  1.215100e-02  1.215100e-02
                                                     r1970     0.0  1000.0  1.215100e-02  1.215100e-02
                                                     r1971     0.0  1000.0  1.215100e-02  1.215100e-02
                                                     r1972     0.0  1000.0  1.215100e-02  1.215100e-02
                                                     r1973     0.0  1000.0  1.215100e-02  1.215100e-02
                                                     r1974     0.0  1000.0  1.215100e-02  1.215100e-02
                                                     r1975     0.0  1000.0  1.215100e-02  1.215100e-02
                                                     r1976     0.0  1000.0  1.215100e-02  1.215100e-02
                                                     r1977     0.0  1000.0  1.215100e-02  1.215100e-02
                                                     r1978     0.0  1000.0  1.215100e-02  1.215100e-02
                                                     r1979     0.0  1000.0  1.215100e-02  1.215100e-02
                                                     r1980     0.0  1000.0  1.215100e-02  1.215100e-02
                                                     r1981     0.0  1000.0  1.215100e-02  1.215100e-02
                                                     r1982     0.0  1000.0  1.215100e-02  1.215100e-02
                                                     r1983     0.0  1000.0  1.215100e-02  1.215100e-02
                                                     r1984     0.0  1000.0  1.215100e-02  1.215100e-02
                                                     r1985     0.0  1000.0  1.215100e-02  1.215100e-02
                                                     r1986     0.0  1000.0  1.215100e-02  1.215100e-02
                                                     r1987     0.0  1000.0  1.215100e-02  1.215100e-02
                                                     r1988     0.0  1000.0  1.215100e-02  1.215100e-02
                                                     r1989     0.0  1000.0  1.215100e-02  1.215100e-02
                                                     r1990     0.0  1000.0  1.215100e-02  1.215100e-02
                                                     r1991     0.0  1000.0  1.215100e-02  1.215100e-02
                                                     r1992     0.0  1000.0  1.215100e-02  1.215100e-02
                                                     r1993     0.0  1000.0  1.215100e-02  1.215100e-02
                                                     r1994     0.0  1000.0  1.215100e-02  1.215100e-02
                                                     r1995     0.0  1000.0  1.215100e-02  1.215100e-02
                                                     r1996     0.0  1000.0  1.215100e-02  1.215100e-02
                                                     r1997     0.0  1000.0  1.215100e-02  1.215100e-02
                                                     r1998     0.0  1000.0  1.215100e-02  1.215100e-02
                                                     r1999     0.0  1000.0  1.215100e-02  1.215100e-02
                                                     r2000     0.0  1000.0  1.215100e-02  1.215100e-02
                                                     r2001     0.0  1000.0  1.215100e-02  1.215100e-02
                                                     r2002     0.0  1000.0  1.215100e-02  1.215100e-02
                                                     r2003     0.0  1000.0  1.215100e-02  1.215100e-02
                                                     r2004     0.0  1000.0  1.215100e-02  1.215100e-02
                                                     r2005     0.0  1000.0  1.215100e-02  1.215100e-02
                                                     r2006     0.0  1000.0  1.215100e-02  1.215100e-02
                                                     r2007     0.0  1000.0  1.215100e-02  1.215100e-02
                                                     r2008     0.0  1000.0  1.215100e-02  1.215100e-02
                                                     r2009     0.0  1000.0  1.215100e-02  1.215100e-02
                                                     r2010     0.0  1000.0  1.215100e-02  1.215100e-02
                                                     r2011     0.0  1000.0  1.215100e-02  1.215100e-02
                                                     r2012     0.0  1000.0  1.215100e-02  1.215100e-02
                                                     r2013     0.0  1000.0  1.215100e-02  1.215100e-02
                                                     r2014     0.0  1000.0  1.215100e-02  1.215100e-02
                                                     r2015     0.0  1000.0  1.215100e-02  1.215100e-02
                                                     r2016     0.0  1000.0  1.215100e-02  1.215100e-02
                                                     r2017     0.0  1000.0  1.215100e-02  1.215100e-02
                                                     r2018     0.0  1000.0  1.215100e-02  1.215100e-02
                                                     r2019     0.0  1000.0  1.215100e-02  1.215100e-02
                                                     r2020     0.0  1000.0  1.215100e-02  1.215100e-02
                                                     r2021     0.0  1000.0  1.215100e-02  1.215100e-02
                                                     r2022     0.0  1000.0  1.215100e-02  1.215100e-02
                                                     r2023     0.0  1000.0  1.215100e-02  1.215100e-02
                                                     r2024     0.0  1000.0  1.215100e-02  1.215100e-02
                                                     r2026     0.0  1000.0  1.215100e-02  1.215100e-02
                                                     r2027     0.0  1000.0  1.215100e-02  1.215100e-02
                                                     r2028     0.0  1000.0  1.215100e-02  1.215100e-02
                                                     r2029     0.0  1000.0  1.215100e-02  1.215100e-02
                                                     r2030     0.0  1000.0  1.215100e-02  1.215100e-02
                                                     r2031     0.0  1000.0  1.215100e-02  1.215100e-02
                                                     r2032     0.0  1000.0  1.215100e-02  1.215100e-02
                                                     r2034     0.0  1000.0  1.215100e-02  1.215100e-02
                                                     r2035     0.0  1000.0  1.215100e-02  1.215100e-02
                                                     r2036     0.0  1000.0  1.215100e-02  1.215100e-02
                                                     r2037     0.0  1000.0  1.215100e-02  1.215100e-02
                                                     r2038     0.0  1000.0  1.215100e-02  1.215100e-02
                                                     r2039     0.0  1000.0  1.215100e-02  1.215100e-02
                                                     r2040     0.0  1000.0  1.215100e-02  1.215100e-02
                                                     r2041     0.0  1000.0  1.215100e-02  1.215100e-02
                                                     r2042     0.0  1000.0  1.215100e-02  1.215100e-02
                                                     r2043     0.0  1000.0  1.215100e-02  1.215100e-02
                                                     r2044     0.0  1000.0  1.215100e-02  1.215100e-02
                                                     r2045     0.0  1000.0  1.215100e-02  1.215100e-02
                                                     r2046     0.0  1000.0  1.215100e-02  1.215100e-02
                                                     r2047     0.0  1000.0  1.215100e-02  1.215100e-02
                                                     r2048     0.0  1000.0  1.215100e-02  1.215100e-02
                                                     r2049     0.0  1000.0  1.215100e-02  1.215100e-02
                                                     r2050     0.0  1000.0  1.215100e-02  1.215100e-02
                                                     r2051     0.0  1000.0  1.215100e-02  1.215100e-02
                                                     r2052     0.0  1000.0  1.215100e-02  1.215100e-02
                                                     r2053     0.0  1000.0  1.215100e-02  1.215100e-02
                                                     r2054     0.0  1000.0  1.215100e-02  1.215100e-02
                                                     r2055     0.0  1000.0  1.215100e-02  1.215100e-02
                                                     r2056     0.0  1000.0  1.215100e-02  1.215100e-02
                                                     r2057     0.0  1000.0  1.215100e-02  1.215100e-02
                                                     r2058     0.0  1000.0  1.215100e-02  1.215100e-02
                                                     r2059     0.0  1000.0  1.215100e-02  1.215100e-02
                                                     r2060     0.0  1000.0  1.215100e-02  1.215100e-02
                                                     r2061     0.0  1000.0  1.215100e-02  1.215100e-02
                                                     r2062     0.0  1000.0  1.215100e-02  1.215100e-02
                                                     r2063     0.0  1000.0  1.215100e-02  1.215100e-02
                                                     r2064     0.0  1000.0  1.215100e-02  1.215100e-02
                                                     r2065     0.0  1000.0  1.215100e-02  1.215100e-02
                                                     r2066     0.0  1000.0  1.215100e-02  1.215100e-02
                                                     r2067     0.0  1000.0  1.215100e-02  1.215100e-02
                                                     r2068     0.0  1000.0  1.215100e-02  1.215100e-02
                                                     r2069     0.0  1000.0  1.215100e-02  1.215100e-02
                                                     r2070     0.0  1000.0  1.215100e-02  1.215100e-02
                                                     r2071     0.0  1000.0  1.215100e-02  1.215100e-02
                                                SERALANaEx     0.0  1000.0  1.215100e-02  1.215100e-02
                                                SERASNNaEx     0.0  1000.0  1.215100e-02  1.215100e-02
                                                SERCYSNaEx     0.0  1000.0  1.215100e-02  1.215100e-02
                                                SERGLNNaEx     0.0  1000.0  1.215100e-02  1.215100e-02
                                                     SERt4     0.0  1000.0  1.215100e-02  1.215100e-02
                                                SERTHRNaEx     0.0  1000.0  1.215100e-02  1.215100e-02
                                                  SO4CLtex     0.0  1000.0  1.215100e-02  1.215100e-02
                                                 SO4HCOtex     0.0  1000.0  1.215100e-02  1.215100e-02
                                                SO4OXAtex2     0.0  1000.0  1.215100e-02  1.215100e-02
                                                  SUCCt4_3 -1000.0  1000.0  1.215100e-02  1.215100e-02
                                                 TAUBETAtc     0.0  1000.0  1.215100e-02  1.215100e-02
                                                   TCHOLAt -1000.0  1000.0  1.215100e-02  1.215100e-02
                                                   THMMPt4 -1000.0  1000.0  1.215100e-02  1.215100e-02
                                                     THMt3 -1000.0  1000.0  1.215100e-02  1.215100e-02
                                                    THMTPt     0.0  1000.0  1.215100e-02  1.215100e-02
                                                THRALANaEx     0.0  1000.0  1.215100e-02  1.215100e-02
                                                THRASNNaEx     0.0  1000.0  1.215100e-02  1.215100e-02
                                                THRCYSNaEx     0.0  1000.0  1.215100e-02  1.215100e-02
                                                THRGLNNaEx     0.0  1000.0  1.215100e-02  1.215100e-02
                                                THRSERNaEx     0.0  1000.0  1.215100e-02  1.215100e-02
                                                     THRt4     0.0  1000.0  1.215100e-02  1.215100e-02
                                                   THYMDt1 -1000.0  1000.0  1.215100e-02  1.215100e-02
                                                     THYMt -1000.0  1000.0  1.215100e-02  1.215100e-02
                                                 TRIODTHYt -1000.0  1000.0  1.215100e-02  1.215100e-02
                                                     TRPt4     0.0  1000.0  1.215100e-02  1.215100e-02
                                                   TTDCAtr -1000.0  1000.0  1.215100e-02  1.215100e-02
                                                     TYRt4     0.0  1000.0  1.215100e-02  1.215100e-02
                                                      URAt -1000.0  1000.0  1.215100e-02  1.215100e-02
                                                     UREAt -1000.0  1000.0  1.215100e-02  1.215100e-02
                                                 VALLAT1tc -1000.0  1000.0  1.215100e-02  1.215100e-02
                                                     VALt4     0.0  1000.0  1.215100e-02  1.215100e-02
                                                    VALtec -1000.0  1000.0  1.215100e-02  1.215100e-02
                                                     HCO3E -1000.0  1000.0  1.215100e-02  1.215100e-02
                                                    HCO3Em -1000.0  1000.0  1.215100e-02  1.215100e-02
                                                     P5CRx     0.0  1000.0  2.395752e-02  2.395752e-02
                                                    DASCBR     0.0  1000.0  1.187085e-03  1.187085e-03
                                                     GTHDH     0.0  1000.0  3.846154e-03  3.846154e-03
                                             HSD17B42x_cho     0.0  1000.0  1.215100e-02  1.215100e-02
                                              HSD17B4x_cho     0.0  1000.0  1.215100e-02  1.215100e-02
                                                     r0743     0.0  1000.0  1.215100e-02  1.215100e-02
                                                   RE1834C     0.0  1000.0  1.215100e-02  1.215100e-02
                                                   RE1835C     0.0  1000.0  1.215100e-02  1.215100e-02
                                                   RE2649M     0.0  1000.0  1.215100e-02  1.215100e-02
                                                   ACACT1x     0.0  1000.0  2.798128e-01  2.798128e-01
                                                  C3STDH1r     0.0  1000.0  1.089744e-02  1.089744e-02
                                                  C3STKR2r     0.0  1000.0  1.215100e-02  1.215100e-02
                                               CHOLESACATc     0.0  1000.0  1.215100e-02  1.215100e-02
                                                     HMGLm     0.0  1000.0  9.113444e-01  9.113444e-01
                                                     HMGLx     0.0  1000.0  9.113444e-01  9.113444e-01
                                                SOAT11_cho     0.0  1000.0  1.215100e-02  1.215100e-02
                                                SOAT12_cho     0.0  1000.0  1.215100e-02  1.215100e-02
                                                     PNTEH     0.0  1000.0  1.215100e-02  1.215100e-02
                                                 DESAT16_2     0.0  1000.0  6.766382e-03  6.766382e-03
                                                 DESAT18_3     0.0  1000.0  4.833130e-01  4.833130e-01
                                                 DESAT18_4     0.0  1000.0  4.833130e-01  4.833130e-01
                                                 DESAT18_5     0.0  1000.0  4.833130e-01  4.833130e-01
                                                 DESAT20_1     0.0  1000.0  6.766382e-03  6.766382e-03
                                                 DESAT20_2     0.0  1000.0  6.766382e-03  6.766382e-03
                                               FAEL183_cho     0.0  1000.0  1.215100e-02  1.215100e-02
                                               FAEL184_cho     0.0  1000.0  1.215100e-02  1.215100e-02
                                               FAEL204_cho     0.0  1000.0  1.215100e-02  1.215100e-02
                                               FAEL205_cho     0.0  1000.0  1.215100e-02  1.215100e-02
                                                   RE0344C     0.0  1000.0  1.215100e-02  1.215100e-02
                                                   RE0577C     0.0  1000.0  1.215100e-02  1.215100e-02
                                                   RE0578C     0.0  1000.0  1.215100e-02  1.215100e-02
                                                   RE0579C     0.0  1000.0  1.215100e-02  1.215100e-02
                                                   RE3241R     0.0  1000.0  1.215100e-02  1.215100e-02
                                                     r0208     0.0  1000.0  1.215100e-02  1.215100e-02
                                                     TRIOK     0.0  1000.0  1.215100e-02  1.215100e-02
                                                    UDPG4E -1000.0  1000.0  8.218277e-03  6.750554e-02
                                                      GLNS     0.0  1000.0  1.063360e-01  1.063360e-01
                                                      GLUN     0.0  1000.0  1.215100e-02  1.215100e-02
                                                     r0245 -1000.0  1000.0  1.215100e-02  1.215100e-02
                                                NACHEX10ly     0.0  1000.0  1.652422e-02  1.652422e-02
                                                NACHEX11ly     0.0  1000.0  1.652422e-02  1.652422e-02
                                                NACHEX12ly     0.0  1000.0  1.652422e-02  1.652422e-02
                                                NACHEX13ly     0.0  1000.0  1.652422e-02  1.652422e-02
                                                NACHEX14ly     0.0  1000.0  1.652422e-02  1.652422e-02
                                                NACHEX15ly     0.0  1000.0  1.652422e-02  1.652422e-02
                                                NACHEX16ly     0.0  1000.0  1.652422e-02  1.652422e-02
                                                NACHEX17ly     0.0  1000.0  1.652422e-02  1.652422e-02
                                                NACHEX18ly     0.0  1000.0  1.652422e-02  1.652422e-02
                                                NACHEX19ly     0.0  1000.0  1.652422e-02  1.652422e-02
                                                NACHEX20ly     0.0  1000.0  1.652422e-02  1.652422e-02
                                                NACHEX21ly     0.0  1000.0  1.652422e-02  1.652422e-02
                                                NACHEX22ly     0.0  1000.0  1.652422e-02  1.652422e-02
                                                NACHEX23ly     0.0  1000.0  1.652422e-02  1.652422e-02
                                                NACHEX24ly     0.0  1000.0  1.652422e-02  1.652422e-02
                                                NACHEX25ly     0.0  1000.0  1.652422e-02  1.652422e-02
                                                NACHEX26ly     0.0  1000.0  1.652422e-02  1.652422e-02
                                                      DOLK     0.0  1000.0  1.215100e-02  1.215100e-02
                                                    DOLPMT     0.0  1000.0  1.215100e-02  1.215100e-02
                                                      DPPS     0.0  1000.0  1.215100e-02  1.215100e-02
                                                     F6T2g     0.0  1000.0  1.215100e-02  1.215100e-02
                                                     F6T3g     0.0  1000.0  1.215100e-02  1.215100e-02
                                                     F6T4g     0.0  1000.0  1.215100e-02  1.215100e-02
                                                     F6T5g     0.0  1000.0  1.215100e-02  1.215100e-02
                                                     F6T6g     0.0  1000.0  1.215100e-02  1.215100e-02
                                                G12MT1_cho     0.0  1000.0  1.215100e-02  1.215100e-02
                                                G12MT2_cho     0.0  1000.0  1.215100e-02  1.215100e-02
                                                 G13MT_cho     0.0  1000.0  1.215100e-02  1.215100e-02
                                                   G14N10g     0.0  1000.0  1.215100e-02  1.215100e-02
                                                   G14N11g     0.0  1000.0  1.215100e-02  1.215100e-02
                                                   G14N12g     0.0  1000.0  1.215100e-02  1.215100e-02
                                                   G14N13g     0.0  1000.0  1.215100e-02  1.215100e-02
                                                   G14N14g     0.0  1000.0  1.215100e-02  1.215100e-02
                                                   G14N15g     0.0  1000.0  1.215100e-02  1.215100e-02
                                                   G14N16g     0.0  1000.0  1.215100e-02  1.215100e-02
                                                   G14N17g     0.0  1000.0  1.215100e-02  1.215100e-02
                                                   G14N18g     0.0  1000.0  1.215100e-02  1.215100e-02
                                                   G14N19g     0.0  1000.0  1.215100e-02  1.215100e-02
                                                    G14N1g     0.0  1000.0  1.215100e-02  1.215100e-02
                                                   G14N20g     0.0  1000.0  1.215100e-02  1.215100e-02
                                                   G14N21g     0.0  1000.0  1.215100e-02  1.215100e-02
                                                    G14N2g     0.0  1000.0  1.215100e-02  1.215100e-02
                                                    G14N3g     0.0  1000.0  1.215100e-02  1.215100e-02
                                                    G14N4g     0.0  1000.0  1.215100e-02  1.215100e-02
                                                    G14N5g     0.0  1000.0  1.215100e-02  1.215100e-02
                                                    G14N6g     0.0  1000.0  1.215100e-02  1.215100e-02
                                                    G14N7g     0.0  1000.0  1.215100e-02  1.215100e-02
                                                    G14N8g     0.0  1000.0  1.215100e-02  1.215100e-02
                                                    G14N9g     0.0  1000.0  1.215100e-02  1.215100e-02
                                               GLCNACT_cho     0.0  1000.0  1.215100e-02  1.215100e-02
                                                  M1316M2g     0.0  1000.0  1.215100e-02  1.215100e-02
                                               M13N14N3T1g     0.0  1000.0  1.215100e-02  1.215100e-02
                                               M13N14N3T2g     0.0  1000.0  1.215100e-02  1.215100e-02
                                               M13N14N3T3g     0.0  1000.0  1.215100e-02  1.215100e-02
                                               M13N14N3T4g     0.0  1000.0  1.215100e-02  1.215100e-02
                                                  M13N4T1g     0.0  1000.0  1.215100e-02  1.215100e-02
                                                  M13N4T2g     0.0  1000.0  1.215100e-02  1.215100e-02
                                                  M13N4T3g     0.0  1000.0  1.215100e-02  1.215100e-02
                                           M1613N1614N3T1g     0.0  1000.0  1.215100e-02  1.215100e-02
                                           M1613N1614N3T2g     0.0  1000.0  1.215100e-02  1.215100e-02
                                             M1613N3xN3T1g     0.0  1000.0  1.215100e-02  1.215100e-02
                                             M1613N3xN3T2g     0.0  1000.0  1.215100e-02  1.215100e-02
                                             M16N1216N3T1g     0.0  1000.0  1.215100e-02  1.215100e-02
                                             M16N1216N3T2g     0.0  1000.0  1.215100e-02  1.215100e-02
                                               M16N12N3T1g     0.0  1000.0  1.215100e-02  1.215100e-02
                                               M16N12N3T2g     0.0  1000.0  1.215100e-02  1.215100e-02
                                               M16N16N3T1g     0.0  1000.0  1.215100e-02  1.215100e-02
                                               M16N16N3T2g     0.0  1000.0  1.215100e-02  1.215100e-02
                                                  M16N6T1g     0.0  1000.0  1.215100e-02  1.215100e-02
                                                  M16N6T2g     0.0  1000.0  1.215100e-02  1.215100e-02
                                                  M16N6T3g     0.0  1000.0  1.215100e-02  1.215100e-02
                                                   M16NT1g     0.0  1000.0  1.215100e-02  1.215100e-02
                                                  S23TN10g     0.0  1000.0  1.215100e-02  1.215100e-02
                                                  S23TN11g     0.0  1000.0  1.215100e-02  1.215100e-02
                                                  S23TN12g     0.0  1000.0  1.215100e-02  1.215100e-02
                                                  S23TN13g     0.0  1000.0  1.215100e-02  1.215100e-02
                                                  S23TN14g     0.0  1000.0  1.215100e-02  1.215100e-02
                                                  S23TN15g     0.0  1000.0  1.215100e-02  1.215100e-02
                                                  S23TN16g     0.0  1000.0  1.215100e-02  1.215100e-02
                                                  S23TN17g     0.0  1000.0  1.215100e-02  1.215100e-02
                                                  S23TN18g     0.0  1000.0  1.215100e-02  1.215100e-02
                                                  S23TN19g     0.0  1000.0  1.215100e-02  1.215100e-02
                                                  S23TN20g     0.0  1000.0  1.215100e-02  1.215100e-02
                                                  S23TN21g     0.0  1000.0  1.215100e-02  1.215100e-02
                                                  S23TN22g     0.0  1000.0  1.215100e-02  1.215100e-02
                                                   S23TN2g     0.0  1000.0  1.215100e-02  1.215100e-02
                                                   S23TN3g     0.0  1000.0  1.215100e-02  1.215100e-02
                                                   S23TN4g     0.0  1000.0  1.215100e-02  1.215100e-02
                                                   S23TN5g     0.0  1000.0  1.215100e-02  1.215100e-02
                                                   S23TN6g     0.0  1000.0  1.215100e-02  1.215100e-02
                                                   S23TN7g     0.0  1000.0  1.215100e-02  1.215100e-02
                                                   S23TN8g     0.0  1000.0  1.215100e-02  1.215100e-02
                                                   S23TN9g     0.0  1000.0  1.215100e-02  1.215100e-02
                                                    DNADDP     0.0  1000.0  5.555556e-02  5.555556e-02
                                                    NACPRT -1000.0  1000.0  1.215100e-02  1.215100e-02
                                                     NADDP     0.0  1000.0  1.215100e-02  1.215100e-02
                                                      NMNS     0.0  1000.0  1.518875e+01  1.518875e+01
                                                      RNMK     0.0  1000.0  2.421652e-02  2.421652e-02
                                                     THD1m     0.0  1000.0  9.116809e-01  1.073410e-03
                                                ACGPID_cho     0.0  1000.0  1.215100e-02  1.215100e-02
                                                 GPIAT_cho     0.0  1000.0  1.215100e-02  1.215100e-02
                                              GPIDA2er_cho     0.0  1000.0  1.215100e-02  1.215100e-02
                                               GPIDAer_cho     0.0  1000.0  1.215100e-02  1.215100e-02
                                                H2ETer_cho     0.0  1000.0  1.215100e-02  1.215100e-02
                                                H3ETer_cho     0.0  1000.0  1.215100e-02  1.215100e-02
                                                H4ETer_cho     0.0  1000.0  1.215100e-02  1.215100e-02
                                              H6_ET2er_cho     0.0  1000.0  1.215100e-02  1.215100e-02
                                               H6_ETer_cho     0.0  1000.0  1.215100e-02  1.215100e-02
                                               H7_ETer_cho     0.0  1000.0  1.215100e-02  1.215100e-02
                                               H7_TAer_cho     0.0  1000.0  1.215100e-02  1.215100e-02
                                               H7ET2er_cho     0.0  1000.0  1.215100e-02  1.215100e-02
                                                H8TAer_cho     0.0  1000.0  1.215100e-02  1.215100e-02
                                                 PI3PP_cho     0.0  1000.0  1.215100e-02  1.215100e-02
                                                PIACGT_cho     0.0  1000.0  1.215100e-02  1.215100e-02
                                                   RE1957R     0.0  1000.0  1.215100e-02  1.215100e-02
                                                   RE2972M     0.0  1000.0  1.215100e-02  1.215100e-02
                                                   RE2973N -1000.0  1000.0  1.215100e-02  1.215100e-02
                                                   RE3273C     0.0  1000.0  1.215100e-02  1.215100e-02
                                                     CTPS2     0.0  1000.0  3.256003e-02  3.256003e-02
                                                   RE0453N -1000.0  1000.0  1.215100e-02  1.215100e-02
                                                   RE1530M     0.0  1000.0  1.215100e-02  1.215100e-02
                                                   RE2954C     0.0  1000.0  1.215100e-02  1.215100e-02
                                                     URIK1     0.0  1000.0  1.566952e-02  1.566952e-02
                                                       CAT     0.0  1000.0  1.215100e-02  1.215100e-02
                                                     SPODM     0.0  1000.0  5.341880e-06  5.341880e-06
                                                    SPODMn     0.0  1000.0  5.341880e-06  5.341880e-06
                                                    SPODMx     0.0  1000.0  5.341880e-06  5.341880e-06
                                                      URPT     0.0  1000.0  1.215100e-02  1.215100e-02
                                                 ASAH1_cho     0.0  1000.0  1.215100e-02  1.215100e-02
                                              B3GNT35g_cho     0.0  1000.0  1.215100e-02  1.215100e-02
                                              B3GNT37g_cho     0.0  1000.0  1.215100e-02  1.215100e-02
                                                DHCRD1_cho     0.0  1000.0  1.215100e-02  1.215100e-02
                                                DHCRD2_cho     0.0  1000.0  1.215100e-02  1.215100e-02
                                                  DSAT_cho     0.0  1000.0  1.215100e-02  1.215100e-02
                                                  GALC_cho     0.0  1000.0  1.215100e-02  1.215100e-02
                                                   GBA_cho     0.0  1000.0  1.215100e-02  1.215100e-02
                                                  GBAl_cho     0.0  1000.0  1.215100e-02  1.215100e-02
                                                   RE2675C     0.0  1000.0  1.215100e-02  1.215100e-02
                                                   SBPP1er     0.0  1000.0  1.215100e-02  1.215100e-02
                                                   SBPP3er     0.0  1000.0  1.215100e-02  1.215100e-02
                                                     SERPT     0.0  1000.0  1.139601e+01  1.139601e+01
                                               SIAT4Bg_cho     0.0  1000.0  1.215100e-02  1.215100e-02
                                                    SLCBK1     0.0  1000.0  1.215100e-02  1.215100e-02
                                                SMPD3l_cho     0.0  1000.0  1.215100e-02  1.215100e-02
                                                 SMPD4_cho     0.0  1000.0  1.215100e-02  1.215100e-02
                                                     SMPDE     0.0  1000.0  1.215100e-02  1.215100e-02
                                                   SMS_cho     0.0  1000.0  1.215100e-02  1.215100e-02
                                                   SPHK21c     0.0  1000.0  1.215100e-02  1.215100e-02
                                               SPHMDAc_cho     0.0  1000.0  1.215100e-02  1.215100e-02
                                             ST3GAL21g_cho     0.0  1000.0  1.215100e-02  1.215100e-02
                                             ST3GAL22g_cho     0.0  1000.0  1.215100e-02  1.215100e-02
                                             ST3GAL23g_cho     0.0  1000.0  1.215100e-02  1.215100e-02
                                           ST6GALNAC21_cho     0.0  1000.0  1.215100e-02  1.215100e-02
                                           ST6GALNAC22_cho     0.0  1000.0  1.215100e-02  1.215100e-02
                                           ST6GALNAC23_cho     0.0  1000.0  1.215100e-02  1.215100e-02
                                           ST6GALNAC24_cho     0.0  1000.0  1.215100e-02  1.215100e-02
                                           ST6GALNAC25_cho     0.0  1000.0  1.215100e-02  1.215100e-02
                                           ST6GALNAC27_cho     0.0  1000.0  1.215100e-02  1.215100e-02
                                           ST6GALNAC31_cho     0.0  1000.0  1.215100e-02  1.215100e-02
                                           ST6GALNAC62_cho     0.0  1000.0  1.215100e-02  1.215100e-02
                                                  UGCG_cho     0.0  1000.0  1.215100e-02  1.215100e-02
                                                     UGCGc     0.0  1000.0  1.215100e-02  1.215100e-02
                                                    DPMVDc     0.0  1000.0  1.215100e-02  1.215100e-02
                                                  HMGCOARc -1000.0  1000.0  1.215100e-02  1.215100e-02
                                                    MEVK1c     0.0  1000.0  1.215100e-02  1.215100e-02
                                                    PMEVKc     0.0  1000.0  1.215100e-02  1.215100e-02
                                                  DHEASULT     0.0  1000.0  9.181802e-02  9.181802e-02
                                                  HSD17B7r     0.0  1000.0  4.390166e-02  4.390166e-02
                                                  HSD3B11r     0.0  1000.0  1.215100e-02  1.215100e-02
                                                  HSD3B12r     0.0  1000.0  1.215100e-02  1.215100e-02
                                                  HSD3B13r     0.0  1000.0  1.215100e-02  1.215100e-02
                                                 P45011A1m     0.0  1000.0  2.427245e+00  2.427245e+00
                                                P45011B11m     0.0  1000.0  2.482403e+00  2.482403e+00
                                                P45011B12m     0.0  1000.0  1.263499e+01  1.263499e+01
                                                P45011B21m     0.0  1000.0  2.482403e+00  2.482403e+00
                                              PRGNLONESULT     0.0  1000.0  7.345442e-03  7.345442e-03
                                                   SR5AR2r     0.0  1000.0  1.215100e-02  1.215100e-02
                                                    SR5ARr     0.0  1000.0  1.215100e-02  1.215100e-02
                                                      STS1     0.0  1000.0  1.052438e-01  1.052438e-01
                                                      STS2     0.0  1000.0  2.727920e-02  2.727920e-02
                                                      STS3     0.0  1000.0  2.727920e-02  2.727920e-02
                                                      STS4     0.0  1000.0  2.727920e-02  2.727920e-02
                                                   UGT1A1r     0.0  1000.0  1.098171e+00  1.098171e+00
                                                   UGT1A2r     0.0  1000.0  1.098171e+00  1.098171e+00
                                                   UGT1A4r     0.0  1000.0  1.098171e+00  1.098171e+00
                                                   UGT1A6r     0.0  1000.0  1.098171e+00  1.098171e+00
                                               CERT2gt_cho -1000.0  1000.0  1.215100e-02  1.215100e-02
                                                     H2Otg -1000.0  1000.0  1.215100e-02  1.215100e-02
                                                 UGLCNACtg -1000.0  1000.0  1.215100e-02  1.215100e-02
                                                   ATPasel     0.0  1000.0  5.899865e-03  5.899865e-03
                                                  IDOURtly -1000.0  1000.0  1.215100e-02  1.215100e-02
                                                AGPAT1_cho     0.0  1000.0  1.215100e-02  1.215100e-02
                                                  DGAT_cho     0.0  1000.0  1.215100e-02  1.215100e-02
                                                  GPAM_cho     0.0  1000.0  1.215100e-02  1.215100e-02
                                                   LPS_cho     0.0  1000.0  1.215100e-02  1.215100e-02
                                                  LPS2_cho     0.0  1000.0  1.215100e-02  1.215100e-02
                                                  LPS3_cho     0.0  1000.0  1.215100e-02  1.215100e-02
                                                  LPSe_cho     0.0  1000.0  1.215100e-02  1.215100e-02
                                                 MOGAT_cho     0.0  1000.0  1.215100e-02  1.215100e-02
                                                  PPAP_cho     0.0  1000.0  1.215100e-02  1.215100e-02
                                                      RAI3 -1000.0  1000.0  1.215100e-02  1.215100e-02
                                                      RDH1 -1000.0  1000.0  1.048591e+00  1.687638e+00
                                                     RDH1a -1000.0  1000.0  1.048591e+00  1.687638e+00
                                                     RDH2a -1000.0  1000.0  6.291548e-01  1.012583e+00
                                                     RDH3a -1000.0  1000.0  6.291548e-01  1.012583e+00
                                                     RETH1     0.0  1000.0  1.215100e-02  1.215100e-02
                                                    RETH1e     0.0  1000.0  1.215100e-02  1.215100e-02
                                                     RETH2     0.0  1000.0  1.215100e-02  1.215100e-02
                                                    RETH2e     0.0  1000.0  1.215100e-02  1.215100e-02
                                                     RETHe     0.0  1000.0  1.215100e-02  1.215100e-02
                                                  UGT1A5r2     0.0  1000.0  1.098171e+00  1.098171e+00
                                                     ADMDC     0.0  1000.0  3.323837e-02  3.323837e-02
                                                  ARD1_cho     0.0  1000.0  1.215100e-02  1.215100e-02
                                                    ARGDCm     0.0  1000.0  1.253561e-02  1.253561e-02
                                                   ARS_cho     0.0  1000.0  1.215100e-02  1.215100e-02
                                                    DDPGAm -1000.0  1000.0  1.051638e-02  2.510537e+01
                                                    G5SADr -1000.0  1000.0  1.215100e-02  1.215100e-02
                                                   G5SADrm -1000.0  1000.0  1.215100e-02  1.215100e-02
                                                    HPROxm -1000.0  1000.0  3.160613e-01  3.160613e-01
                                                    HPROym -1000.0  1000.0  1.215100e-02  1.215100e-02
                                                     MDRPD     0.0  1000.0  1.215100e-02  1.215100e-02
                                                      MTAP     0.0  1000.0  1.032764e-02  1.032764e-02
                                                      MTRI -1000.0  1000.0  1.215100e-02  1.215100e-02
                                                      P5CR     0.0  1000.0  2.395752e-02  2.395752e-02
                                                   PHCHGSm -1000.0  1000.0  1.215100e-02  1.215100e-02
                                                     PROD2     0.0  1000.0  7.834758e-03  7.834758e-03
                                                      UNK3     0.0  1000.0  1.215100e-02  1.215100e-02
                                                      FBA2 -1000.0  1000.0  3.149071e-02  2.047925e-01
                                                     FBP26     0.0  1000.0  4.273504e-01  4.273504e-01
                                                     PFK26     0.0  1000.0  3.052503e+00  3.052503e+00
                                                     PMANM -1000.0  1000.0  4.131054e-03  6.903976e-02
                                                      SBTR     0.0  1000.0  9.999441e-02  9.999441e-02
                                                    GGLUCT     0.0  1000.0  3.596866e-03  3.596866e-03
                                                      GTHP     0.0  1000.0  4.942148e-03  1.215100e-02
                                                     GTHPm     0.0  1000.0  4.942148e-03  1.215100e-02
                                                    OPAHir     0.0  1000.0  8.903134e+00  8.903134e+00
                                                     r0022 -1000.0  1000.0  1.215100e-02  1.215100e-02
                                                    GLYCLm -1000.0  1000.0  1.215100e-02  1.215100e-02
                                                      SERR -1000.0  1000.0  1.215100e-02  1.215100e-02
                                                      THRA     0.0  1000.0  1.215100e-02  1.215100e-02
                                                      HISD     0.0  1000.0  3.461538e-02  3.461538e-02
                                                      IZPN     0.0  1000.0  1.215100e-02  1.215100e-02
                                                    MACOXO     0.0  1000.0  8.647636e-03  8.647636e-03
                                                    MHISOR     0.0  1000.0  1.673789e-02  1.673789e-02
                                                      URCN     0.0  1000.0  1.709402e-02  1.709402e-02
                                                 2OXOADOXm     0.0  1000.0  7.122507e-03  7.122507e-03
                                                    AAPSAS -1000.0  1000.0  1.215100e-02  1.215100e-02
                                                    AASAD3 -1000.0  1000.0  2.279202e-02  2.279202e-02
                                                   AASAD3m     0.0  1000.0  2.279202e-02  2.279202e-02
                                                     AATAi -1000.0  1000.0  1.396011e-02  1.396011e-02
                                                       AHC -1000.0  1000.0  3.546322e-04  4.557080e-05
                                                     MCLOR -1000.0  1000.0  7.506027e-03  1.303755e-04
                                                     MCPST     0.0  1000.0  7.230424e-04  7.230424e-04
                                                     METAT     0.0  1000.0  2.678021e-02  2.678021e-02
                                               34DHOXPEGOX -1000.0  1000.0  2.808804e-01  4.236749e-01
                                               DOPACHRMISO     0.0  1000.0  1.215100e-02  1.215100e-02
                                                     FALDH -1000.0  1000.0  1.215100e-02  1.215100e-02
                                                      MAOX     0.0  1000.0  1.780627e-01  1.780627e-01
                                                NRPPHRSULT     0.0  1000.0  9.686610e-03  9.686610e-03
                                                   RE0912C     0.0  1000.0  1.215100e-02  1.215100e-02
                                                     TYROX     0.0  1000.0  1.215100e-02  1.215100e-02
                                                  TYROXDAc     0.0  1000.0  1.780627e-01  1.780627e-01
                                                     TYRTA -1000.0  1000.0  1.524217e+00  2.531458e-01
                                                    TYRTAm -1000.0  1000.0  1.524217e+00  2.531458e-01
                                                 3HBCOAHLm     0.0  1000.0  5.128205e-03  5.128205e-03
                                                  ACACT10m -1000.0  1000.0  1.991888e-02  1.446547e-01
                                                  ACOAD10m     0.0  1000.0  2.549858e-02  2.549858e-02
                                                   ACOAD8m     0.0  1000.0  6.054131e-02  6.054131e-02
                                                   ACOAD9m     0.0  1000.0  2.549858e-02  2.549858e-02
                                                  ECOAH12m -1000.0  1000.0  2.229345e-02  1.215100e-02
                                                   ECOAH9m -1000.0  1000.0  2.229345e-02  1.215100e-02
                                                    HACD9m -1000.0  1000.0  2.116761e-04  5.956371e-04
                                                     HIBDm -1000.0  1000.0  1.139601e-02  1.215100e-02
                                                     ILEOX     0.0  1000.0  1.215100e-02  1.215100e-02
                                                     MMCDm     0.0  1000.0  4.095442e-02  4.095442e-02
                                                   MMSAD1m     0.0  1000.0  6.183631e-01  6.183631e-01
                                                   OCOAT1m -1000.0  1000.0  1.847649e-03  2.430199e-04
                                                    OIVD1m     0.0  1000.0  9.643649e-02  9.643649e-02
                                                    OIVD2m     0.0  1000.0  9.643649e-02  9.643649e-02
                                                    OIVD3m     0.0  1000.0  9.643649e-02  9.643649e-02
                                                   PPCOACm     0.0  1000.0  4.772080e-01  4.772080e-01
                                                     r0643 -1000.0  1000.0  1.215100e-02  1.215100e-02
                                                      ASNN     0.0  1000.0  1.215100e-02  1.215100e-02
                                                     ASPTA -1000.0  1000.0  1.006441e-03  5.292246e-04
                                                     r0085     0.0  1000.0  1.215100e-02  1.215100e-02
                                                    ACGALK     0.0  1000.0  1.215100e-02  1.215100e-02
                                                   ACNAMPH     0.0  1000.0  1.215100e-02  1.215100e-02
                                                    CMPSAS     0.0  1000.0  1.396679e-02  1.396679e-02
                                                     r0013     0.0  1000.0  1.215100e-02  1.215100e-02
                                                     UAG4E -1000.0  1000.0  3.544105e-06  1.225393e-03
                                                   UAGALDP     0.0  1000.0  1.215100e-02  1.215100e-02
                                               B3GALTg_cho     0.0  1000.0  1.215100e-02  1.215100e-02
                                             B3GNT310g_cho     0.0  1000.0  1.215100e-02  1.215100e-02
                                             B3GNT311g_cho     0.0  1000.0  1.215100e-02  1.215100e-02
                                             B3GNT312g_cho     0.0  1000.0  1.215100e-02  1.215100e-02
                                             B3GNT313g_cho     0.0  1000.0  1.215100e-02  1.215100e-02
                                             B3GNT314g_cho     0.0  1000.0  1.215100e-02  1.215100e-02
                                             B3GNT315g_cho     0.0  1000.0  1.215100e-02  1.215100e-02
                                             ST3GAL61g_cho     0.0  1000.0  1.215100e-02  1.215100e-02
                                             ST3GAL62g_cho     0.0  1000.0  1.215100e-02  1.215100e-02
                                                      PNTK     0.0  1000.0  8.063216e-02  8.063216e-02
                                                      CBR2     0.0  1000.0  1.215100e-02  1.215100e-02
                                                      GGT6 -1000.0  1000.0  1.396011e-02  1.215100e-02
                                                     LTA4H     0.0  1000.0  1.010163e-01  1.010163e-01
                                                    LTC4Sr     0.0  1000.0  1.215100e-02  1.215100e-02
                                                     PGESc -1000.0  1000.0  1.215100e-02  1.215100e-02
                                                       PGS     0.0  1000.0  1.025641e-02  1.025641e-02
                                                      PGSr     0.0  1000.0  1.025641e-02  1.025641e-02
                                                   RE3012R -1000.0  1000.0  1.215100e-02  1.215100e-02
                                                    FTHFCL     0.0  1000.0  2.780558e-02  2.780558e-02
                                           GGH_10FTHF5GLUe     0.0  1000.0  1.215100e-02  1.215100e-02
                                           GGH_10FTHF5GLUl     0.0  1000.0  1.215100e-02  1.215100e-02
                                           GGH_10FTHF6GLUe     0.0  1000.0  1.215100e-02  1.215100e-02
                                           GGH_10FTHF6GLUl     0.0  1000.0  1.215100e-02  1.215100e-02
                                           GGH_10FTHF7GLUe     0.0  1000.0  1.215100e-02  1.215100e-02
                                           GGH_10FTHF7GLUl     0.0  1000.0  1.215100e-02  1.215100e-02
                                                 GGH_5DHFe     0.0  1000.0  1.215100e-02  1.215100e-02
                                                 GGH_5DHFl     0.0  1000.0  1.215100e-02  1.215100e-02
                                                 GGH_5THFe     0.0  1000.0  1.215100e-02  1.215100e-02
                                                 GGH_5THFl     0.0  1000.0  1.215100e-02  1.215100e-02
                                                 GGH_6DHFe     0.0  1000.0  1.215100e-02  1.215100e-02
                                                 GGH_6DHFl     0.0  1000.0  1.215100e-02  1.215100e-02
                                                 GGH_6THFe     0.0  1000.0  1.215100e-02  1.215100e-02
                                                 GGH_6THFl     0.0  1000.0  1.215100e-02  1.215100e-02
                                                 GGH_7DHFe     0.0  1000.0  1.215100e-02  1.215100e-02
                                                 GGH_7DHFl     0.0  1000.0  1.215100e-02  1.215100e-02
                                                 GGH_7THFe     0.0  1000.0  1.215100e-02  1.215100e-02
                                                 GGH_7THFl     0.0  1000.0  1.215100e-02  1.215100e-02
                                                     MTHFC -1000.0  1000.0  6.410256e-03  1.215100e-02
                                                    MTHFCm -1000.0  1000.0  6.410256e-03  1.215100e-02
                                                    MTHFD2 -1000.0  1000.0  1.438746e-02  1.215100e-02
                                                   MTHFD2m -1000.0  1000.0  1.438746e-02  1.215100e-02
                                                     r0792 -1000.0  1000.0  1.215100e-02  1.215100e-02
                                                   CDS_cho     0.0  1000.0  1.215100e-02  1.215100e-02
                                                 CEPTE_cho     0.0  1000.0  1.215100e-02  1.215100e-02
                                                     CHOLK     0.0  1000.0  2.590003e-03  2.590003e-03
                                                  DAGK_cho -1000.0  1000.0  1.215100e-02  1.215100e-02
                                                 DAGKn_cho -1000.0  1000.0  1.215100e-02  1.215100e-02
                                                      DHAK     0.0  1000.0  1.215100e-02  1.215100e-02
                                                     ETHAK     0.0  1000.0  1.936432e+03  1.936432e+03
                                                     GLYKm     0.0  1000.0  4.264974e-04  4.264974e-04
                                                    GPDDA1     0.0  1000.0  5.564459e-02  5.564459e-02
                                                 LPASE_cho     0.0  1000.0  1.215100e-02  1.215100e-02
                                                  PAFH_cho     0.0  1000.0  1.215100e-02  1.215100e-02
                                                 PAFHe_cho     0.0  1000.0  1.215100e-02  1.215100e-02
                                                  PAFS_cho     0.0  1000.0  1.215100e-02  1.215100e-02
                                                PCHOLP_cho     0.0  1000.0  1.215100e-02  1.215100e-02
                                               PCHOLPg_cho     0.0  1000.0  1.215100e-02  1.215100e-02
                                               PCHOLPm_cho     0.0  1000.0  1.215100e-02  1.215100e-02
                                               PCHOLPr_cho     0.0  1000.0  1.215100e-02  1.215100e-02
                                               PETOHMm_cho     0.0  1000.0  1.215100e-02  1.215100e-02
                                                PI4P5K_cho     0.0  1000.0  1.215100e-02  1.215100e-02
                                                  PIK4_cho     0.0  1000.0  1.215100e-02  1.215100e-02
                                                PLA2_2_cho     0.0  1000.0  1.215100e-02  1.215100e-02
                                               PLA2_2e_cho     0.0  1000.0  1.215100e-02  1.215100e-02
                                                 PSSA1_cho -1000.0  1000.0  1.215100e-02  1.215100e-02
                                                 PSSA2_cho -1000.0  1000.0  1.215100e-02  1.215100e-02
                                                   RE3301C     0.0  1000.0  1.215100e-02  1.215100e-02
                                                   BILIRED     0.0  1000.0  5.341880e-03  5.341880e-03
                                                  BILIRED2     0.0  1000.0  1.215100e-02  1.215100e-02
                                                GLCAASE1ly     0.0  1000.0  4.273504e-02  4.273504e-02
                                              GLCNACASE1ly     0.0  1000.0  1.574074e-02  1.574074e-02
                                              GLCNACASE2ly     0.0  1000.0  1.574074e-02  1.574074e-02
                                              GLCNACASE3ly     0.0  1000.0  1.574074e-02  1.574074e-02
                                              GLCNACASE4ly     0.0  1000.0  1.574074e-02  1.574074e-02
                                              GLCNACASE5ly     0.0  1000.0  1.574074e-02  1.574074e-02
                                                     HS1ly     0.0  1000.0  1.424501e-02  1.424501e-02
                                                     HS2ly     0.0  1000.0  1.424501e-02  1.424501e-02
                                                     HS3ly     0.0  1000.0  1.424501e-02  1.424501e-02
                                                     HS4ly     0.0  1000.0  1.424501e-02  1.424501e-02
                                                   HSAT1ly     0.0  1000.0  3.418803e-02  3.418803e-02
                                                   HSAT2ly     0.0  1000.0  3.418803e-02  3.418803e-02
                                                   HSAT3ly     0.0  1000.0  3.418803e-02  3.418803e-02
                                                   HSAT4ly     0.0  1000.0  3.418803e-02  3.418803e-02
                                                IDOAASE1ly     0.0  1000.0  1.011396e-02  1.011396e-02
                                                IDOAASE2ly     0.0  1000.0  1.011396e-02  1.011396e-02
                                                IDOAASE3ly     0.0  1000.0  1.011396e-02  1.011396e-02
                                                 S6TASE1ly -1000.0  1000.0  1.225071e-02  1.215100e-02
                                                 S6TASE2ly -1000.0  1000.0  1.225071e-02  1.215100e-02
                                                 S6TASE3ly -1000.0  1000.0  1.225071e-02  1.215100e-02
                                                NACHEX27ly     0.0  1000.0  1.652422e-02  1.652422e-02
                                                MI123456PP     0.0  1000.0  1.215100e-02  1.215100e-02
                                                 MI13456PK     0.0  1000.0  1.215100e-02  1.215100e-02
                                                  MI1345PP     0.0  1000.0  1.032764e-02  1.032764e-02
                                                  MI134P4P     0.0  1000.0  1.215100e-02  1.215100e-02
                                                 MI134PK_5     0.0  1000.0  1.215100e-02  1.215100e-02
                                                   MI145PK     0.0  1000.0  8.262108e-03  8.262108e-03
                                                   MI145PP     0.0  1000.0  7.593850e-04  7.593850e-04
                                                   MI14P4P     0.0  1000.0  1.215100e-02  1.215100e-02
                                                     MI1PP     0.0  1000.0  8.547009e-03  8.547009e-03
                                                     MI3PP     0.0  1000.0  8.547009e-03  8.547009e-03
                                                     MI3PS -1000.0  1000.0  1.215100e-02  1.215100e-02
                                                     MI4PK     0.0  1000.0  1.215100e-02  1.215100e-02
                                                     MI4PP     0.0  1000.0  8.547009e-03  8.547009e-03
                                                   MINOHPK     0.0  1000.0  1.215100e-02  1.215100e-02
                                                  MINOHPKn     0.0  1000.0  1.215100e-02  1.215100e-02
                                              PI345P5P_cho     0.0  1000.0  1.215100e-02  1.215100e-02
                                                   PI34P3P     0.0  1000.0  1.215100e-02  1.215100e-02
                                              PI34P3Pn_cho     0.0  1000.0  1.215100e-02  1.215100e-02
                                                   PI34P4P     0.0  1000.0  1.215100e-02  1.215100e-02
                                               PI34P5K_cho     0.0  1000.0  1.215100e-02  1.215100e-02
                                               PI3P3Pn_cho     0.0  1000.0  1.215100e-02  1.215100e-02
                                                PI3P4K_cho     0.0  1000.0  1.215100e-02  1.215100e-02
                                                PI3P5K_cho     0.0  1000.0  1.215100e-02  1.215100e-02
                                               PI45P3K_cho     0.0  1000.0  1.215100e-02  1.215100e-02
                                               PI45P5P_cho     0.0  1000.0  1.215100e-02  1.215100e-02
                                                PI4P3K_cho     0.0  1000.0  1.215100e-02  1.215100e-02
                                                PI5P3K_cho     0.0  1000.0  1.215100e-02  1.215100e-02
                                                PI5P4K_cho     0.0  1000.0  1.215100e-02  1.215100e-02
                                                  PIK3_cho     0.0  1000.0  1.215100e-02  1.215100e-02
                                                  PIK5_cho     0.0  1000.0  1.215100e-02  1.215100e-02
                                                PMI12346PH     0.0  1000.0  4.451567e-01  4.451567e-01
                                               PMI12346PHn     0.0  1000.0  4.451567e-01  4.451567e-01
                                                      ADK1 -1000.0  1000.0  9.136094e-05  3.879629e-04
                                                     ADK1m -1000.0  1000.0  9.136094e-05  3.879629e-04
                                                      ADKd -1000.0  1000.0  3.212251e-03  1.215100e-02
                                                    ADNCYC     0.0  1000.0  3.998865e-04  3.998865e-04
                                                    ADPRDP     0.0  1000.0  1.686910e-02  1.686910e-02
                                                      ADSK     0.0  1000.0  1.262626e-01  1.262626e-01
                                                      ADSS     0.0  1000.0  6.313131e-02  6.313131e-02
                                                     AMPDA     0.0  1000.0  1.215100e-02  1.215100e-02
                                                    ATPH1e     0.0  1000.0  2.650235e-04  2.650235e-04
                                                    ATPH2e     0.0  1000.0  9.116809e-03  9.116809e-03
                                                    CYTDK1     0.0  1000.0  1.215100e-02  1.215100e-02
                                                     CYTK1 -1000.0  1000.0  6.702005e-04  2.169821e-03
                                                    CYTK10 -1000.0  1000.0  6.702005e-04  4.219096e-03
                                                   CYTK10n -1000.0  1000.0  6.702005e-04  4.219096e-03
                                                    CYTK11 -1000.0  1000.0  1.193508e-03  5.898542e-03
                                                   CYTK11n -1000.0  1000.0  1.193508e-03  5.898542e-03
                                                    CYTK12 -1000.0  1000.0  1.193508e-03  5.898542e-03
                                                   CYTK12n -1000.0  1000.0  1.193508e-03  5.898542e-03
                                                    CYTK13 -1000.0  1000.0  1.193508e-03  5.898542e-03
                                                   CYTK13n -1000.0  1000.0  1.193508e-03  5.898542e-03
                                                    CYTK14 -1000.0  1000.0  1.193508e-03  2.736711e-03
                                                   CYTK14n -1000.0  1000.0  1.193508e-03  2.736711e-03
                                                    CYTK1n -1000.0  1000.0  6.702005e-04  2.169821e-03
                                                     CYTK2 -1000.0  1000.0  1.193508e-03  2.169821e-03
                                                    CYTK2n -1000.0  1000.0  1.193508e-03  2.169821e-03
                                                     CYTK3 -1000.0  1000.0  1.215100e-02  1.215100e-02
                                                    CYTK5n -1000.0  1000.0  6.702005e-04  4.219096e-03
                                                     CYTK4 -1000.0  1000.0  1.215100e-02  1.215100e-02
                                                    CYTK4n -1000.0  1000.0  1.193508e-03  5.898542e-03
                                                     CYTK5 -1000.0  1000.0  1.193508e-03  4.219096e-03
                                                    CYTK3n -1000.0  1000.0  1.193508e-03  4.219096e-03
                                                     CYTK6 -1000.0  1000.0  6.702005e-04  4.219096e-03
                                                    CYTK6n -1000.0  1000.0  6.702005e-04  4.219096e-03
                                                     CYTK7 -1000.0  1000.0  6.702005e-04  2.736711e-03
                                                    CYTK7n -1000.0  1000.0  6.702005e-04  2.736711e-03
                                                     CYTK8 -1000.0  1000.0  6.702005e-04  4.219096e-03
                                                    CYTK8n -1000.0  1000.0  6.702005e-04  4.219096e-03
                                                     CYTK9 -1000.0  1000.0  6.702005e-04  4.219096e-03
                                                    CYTK9n -1000.0  1000.0  6.702005e-04  4.219096e-03
                                                      DADA     0.0  1000.0  1.215100e-02  1.215100e-02
                                                     DADNK     0.0  1000.0  2.119794e-01  2.119794e-01
                                                    DURIK1     0.0  1000.0  1.215100e-02  1.215100e-02
                                                     GMPS2     0.0  1000.0  1.014543e+00  1.014543e+00
                                                    GUACYC     0.0  1000.0  1.934129e-03  1.934129e-03
                                                   NDP10ex     0.0  1000.0  8.547009e-03  8.547009e-03
                                                    NDP3ex     0.0  1000.0  8.547009e-03  8.547009e-03
                                                    NDP7ex     0.0  1000.0  8.547009e-03  8.547009e-03
                                                      NDP8     0.0  1000.0  8.547009e-03  8.547009e-03
                                                    NDP8ex     0.0  1000.0  8.547009e-03  8.547009e-03
                                                     NDPK1 -1000.0  1000.0  8.434548e-03  1.215100e-02
                                                    NDPK10 -1000.0  1000.0  1.282051e-02  1.215100e-02
                                                     NDPK2 -1000.0  1000.0  1.282051e-02  1.215100e-02
                                                     NDPK3 -1000.0  1000.0  1.282051e-02  1.215100e-02
                                                     NDPK4 -1000.0  1000.0  2.180359e-03  1.215100e-02
                                                     NDPK5 -1000.0  1000.0  1.282051e-02  1.215100e-02
                                                     NDPK6 -1000.0  1000.0  1.282051e-02  1.215100e-02
                                                     NDPK7 -1000.0  1000.0  3.023706e-03  1.215100e-02
                                                     NDPK8 -1000.0  1000.0  1.282051e-02  1.215100e-02
                                                     NDPK9 -1000.0  1000.0  1.282051e-02  1.215100e-02
                                                     NTD2e     0.0  1000.0  1.901709e-02  1.901709e-02
                                                     NTD4e     0.0  1000.0  1.901709e-02  1.901709e-02
                                                      NTD6     0.0  1000.0  1.901709e-02  1.901709e-02
                                                      NTD7     0.0  1000.0  1.901709e-02  1.901709e-02
                                                      NTD8     0.0  1000.0  1.901709e-02  1.901709e-02
                                                      NTD9     0.0  1000.0  1.901709e-02  1.901709e-02
                                                     NTP3e     0.0  1000.0  3.514395e+01  3.514395e+01
                                                      PDE1     0.0  1000.0  2.800986e-01  2.800986e-01
                                                      PDE4     0.0  1000.0  2.800986e-01  2.800986e-01
                                                     RNDR1     0.0  1000.0  2.279202e-02  2.279202e-02
                                                     RNDR2     0.0  1000.0  2.279202e-02  2.279202e-02
                                                     RNDR3     0.0  1000.0  4.417059e-02  4.417059e-02
                                                     RNDR4     0.0  1000.0  2.279202e-02  2.279202e-02
                                                      SADT     0.0  1000.0  1.365147e-02  1.365147e-02
                                                     TMDK1     0.0  1000.0  9.092562e-04  9.092562e-04
                                                      UMPK -1000.0  1000.0  6.702005e-04  2.169821e-03
                                                     UMPK2 -1000.0  1000.0  6.702005e-04  2.736711e-03
                                                    UMPK2n -1000.0  1000.0  6.702005e-04  2.736711e-03
                                                     UMPK3 -1000.0  1000.0  6.702005e-04  2.736711e-03
                                                    UMPK3n -1000.0  1000.0  6.702005e-04  2.736711e-03
                                                     UMPK4 -1000.0  1000.0  6.702005e-04  2.736711e-03
                                                    UMPK4n -1000.0  1000.0  6.702005e-04  2.736711e-03
                                                     UMPK5 -1000.0  1000.0  6.702005e-04  2.736711e-03
                                                    UMPK5n -1000.0  1000.0  6.702005e-04  2.736711e-03
                                                     UMPK6 -1000.0  1000.0  6.702005e-04  2.736711e-03
                                                    UMPK6n -1000.0  1000.0  6.702005e-04  2.736711e-03
                                                     UMPK7 -1000.0  1000.0  6.702005e-04  2.736711e-03
                                                    UMPK7n -1000.0  1000.0  6.702005e-04  2.736711e-03
                                                     UMPKn -1000.0  1000.0  1.215100e-02  1.215100e-02
                                                    CYTDK2     0.0  1000.0  1.215100e-02  1.215100e-02
                                                     DADK1 -1000.0  1000.0  1.215100e-02  1.215100e-02
                                                     DADK3 -1000.0  1000.0  1.215100e-02  1.215100e-02
                                                    DCK1mi     0.0  1000.0  1.215100e-02  1.215100e-02
                                                    DCTPDP     0.0  1000.0  1.215100e-02  1.215100e-02
                                                   DCTPDPn     0.0  1000.0  1.215100e-02  1.215100e-02
                                                   DCTPDPm     0.0  1000.0  1.215100e-02  1.215100e-02
                                                    DTTPDP     0.0  1000.0  1.215100e-02  1.215100e-02
                                                   DTTPDPn     0.0  1000.0  1.215100e-02  1.215100e-02
                                                   DTTPDPm     0.0  1000.0  1.215100e-02  1.215100e-02
                                                    DATPDP     0.0  1000.0  1.215100e-02  1.215100e-02
                                                     NDP3g     0.0  1000.0  1.215100e-02  1.215100e-02
                                                    URIDK2 -1000.0  1000.0  1.215100e-02  1.215100e-02
                                                  XYLR_cho     0.0  1000.0  1.215100e-02  1.215100e-02
                                                     DURAD -1000.0  1000.0  1.869658e+00  1.898593e-01
                                                    DURAD2 -1000.0  1000.0  2.991453e-02  1.215100e-02
                                                    DUTPDP     0.0  1000.0  1.215100e-02  1.215100e-02
                                                      NTD1     0.0  1000.0  1.901709e-02  1.901709e-02
                                                      NTD2     0.0  1000.0  1.901709e-02  1.901709e-02
                                                      NTD3     0.0  1000.0  1.901709e-02  1.901709e-02
                                                      NTD5     0.0  1000.0  1.901709e-02  1.901709e-02
                                                     DCK1i     0.0  1000.0  1.215100e-02  1.215100e-02
                                                      SMOX     0.0  1000.0  1.215100e-02  1.215100e-02
                                            3SALACBOXL_cho     0.0  1000.0  1.215100e-02  1.215100e-02
                                                LCYSTCBOXL     0.0  1000.0  1.709402e-02  1.709402e-02
                                                   RE1709N -1000.0  1000.0  1.215100e-02  1.215100e-02
                                                   RE1709C -1000.0  1000.0  1.215100e-02  1.215100e-02
                                                   RE2660C -1000.0  1000.0  1.215100e-02  1.215100e-02
                                            THBPT4ACAMDASE     0.0  1000.0  6.410256e-03  6.410256e-03
                                                    G6Pter -1000.0  1000.0  1.215100e-02  1.215100e-02
                                                UDPGLCAter -1000.0  1000.0  1.215100e-02  1.215100e-02
                                                     ACt2m -1000.0  1000.0  1.215100e-02  1.215100e-02
                                                     ARGtm -1000.0  1000.0  1.215100e-02  1.215100e-02
                                                     ATPtm     0.0  1000.0  1.215100e-02  1.215100e-02
                                                    BUTt2m -1000.0  1000.0  1.215100e-02  1.215100e-02
                                                CHSTEROLt1 -1000.0  1000.0  1.215100e-02  1.215100e-02
                                                   CITRt2m -1000.0  1000.0  1.215100e-02  1.215100e-02
                                                    CITRtm -1000.0  1000.0  1.215100e-02  1.215100e-02
                                                    CRNtim     0.0  1000.0  1.215100e-02  1.215100e-02
                                                    DCYTtm -1000.0  1000.0  1.215100e-02  1.215100e-02
                                                  DNDPt10m -1000.0  1000.0  1.215100e-02  1.215100e-02
                                                  DNDPt11m -1000.0  1000.0  1.215100e-02  1.215100e-02
                                                  DNDPt12m     0.0  1000.0  1.215100e-02  1.215100e-02
                                                  DNDPt13m     0.0  1000.0  1.215100e-02  1.215100e-02
                                                  DNDPt14m -1000.0  1000.0  1.215100e-02  1.215100e-02
                                                  DNDPt15m -1000.0  1000.0  1.215100e-02  1.215100e-02
                                                  DNDPt17m -1000.0  1000.0  1.215100e-02  1.215100e-02
                                                  DNDPt18m     0.0  1000.0  1.215100e-02  1.215100e-02
                                                  DNDPt19m     0.0  1000.0  1.215100e-02  1.215100e-02
                                                   DNDPt1m     0.0  1000.0  1.215100e-02  1.215100e-02
                                                  DNDPt20m     0.0  1000.0  1.215100e-02  1.215100e-02
                                                  DNDPt21m     0.0  1000.0  1.215100e-02  1.215100e-02
                                                  DNDPt23m -1000.0  1000.0  1.215100e-02  1.215100e-02
                                                  DNDPt25m -1000.0  1000.0  1.215100e-02  1.215100e-02
                                                  DNDPt28m -1000.0  1000.0  1.215100e-02  1.215100e-02
                                                   DNDPt2m     0.0  1000.0  1.215100e-02  1.215100e-02
                                                  DNDPt30m     0.0  1000.0  1.215100e-02  1.215100e-02
                                                  DNDPt31m     0.0  1000.0  1.215100e-02  1.215100e-02
                                                  DNDPt32m     0.0  1000.0  1.215100e-02  1.215100e-02
                                                  DNDPt37m     0.0  1000.0  1.215100e-02  1.215100e-02
                                                  DNDPt38m     0.0  1000.0  1.215100e-02  1.215100e-02
                                                  DNDPt39m     0.0  1000.0  1.215100e-02  1.215100e-02
                                                   DNDPt3m     0.0  1000.0  1.215100e-02  1.215100e-02
                                                  DNDPt40m     0.0  1000.0  1.215100e-02  1.215100e-02
                                                  DNDPt41m     0.0  1000.0  1.215100e-02  1.215100e-02
                                                  DNDPt42m     0.0  1000.0  1.215100e-02  1.215100e-02
                                                  DNDPt43m     0.0  1000.0  1.215100e-02  1.215100e-02
                                                  DNDPt44m     0.0  1000.0  1.215100e-02  1.215100e-02
                                                  DNDPt45m     0.0  1000.0  1.215100e-02  1.215100e-02
                                                  DNDPt46m     0.0  1000.0  1.215100e-02  1.215100e-02
                                                  DNDPt47m     0.0  1000.0  1.215100e-02  1.215100e-02
                                                  DNDPt48m     0.0  1000.0  1.215100e-02  1.215100e-02
                                                  DNDPt49m     0.0  1000.0  1.215100e-02  1.215100e-02
                                                   DNDPt4m     0.0  1000.0  1.215100e-02  1.215100e-02
                                                  DNDPt50m     0.0  1000.0  1.215100e-02  1.215100e-02
                                                  DNDPt51m     0.0  1000.0  1.215100e-02  1.215100e-02
                                                  DNDPt52m     0.0  1000.0  1.215100e-02  1.215100e-02
                                                  DNDPt53m     0.0  1000.0  1.215100e-02  1.215100e-02
                                                  DNDPt54m     0.0  1000.0  1.215100e-02  1.215100e-02
                                                  DNDPt55m     0.0  1000.0  1.215100e-02  1.215100e-02
                                                  DNDPt56m     0.0  1000.0  1.215100e-02  1.215100e-02
                                                  DNDPt57m     0.0  1000.0  1.215100e-02  1.215100e-02
                                                  DNDPt58m     0.0  1000.0  1.215100e-02  1.215100e-02
                                                  DNDPt59m     0.0  1000.0  1.215100e-02  1.215100e-02
                                                   DNDPt5m     0.0  1000.0  1.215100e-02  1.215100e-02
                                                  DNDPt60m     0.0  1000.0  1.215100e-02  1.215100e-02
                                                  DNDPt61m     0.0  1000.0  1.215100e-02  1.215100e-02
                                                  DNDPt62m     0.0  1000.0  1.215100e-02  1.215100e-02
                                                  DNDPt63m     0.0  1000.0  1.215100e-02  1.215100e-02
                                                   DNDPt6m     0.0  1000.0  1.215100e-02  1.215100e-02
                                                   DNDPt7m     0.0  1000.0  1.215100e-02  1.215100e-02
                                                   DNDPt8m -1000.0  1000.0  1.215100e-02  1.215100e-02
                                                   DNDPt9m -1000.0  1000.0  1.215100e-02  1.215100e-02
                                                    GLUt2m -1000.0  1000.0  1.215100e-02  1.215100e-02
                                                   Htm_cho     0.0  1000.0  1.215100e-02  1.215100e-02
                                                   L_LACtm -1000.0  1000.0  1.215100e-02  1.215100e-02
                                                     LYStm -1000.0  1000.0  1.215100e-02  1.215100e-02
                                                    ORNt3m -1000.0  1000.0  1.215100e-02  1.215100e-02
                                                    ORNt4m -1000.0  1000.0  1.215100e-02  1.215100e-02
                                               PEFLIPm_cho     0.0  1000.0  1.215100e-02  1.215100e-02
                                                     PIt2m -1000.0  1000.0  1.215100e-02  1.215100e-02
                                               PSFLIPm_cho     0.0  1000.0  1.215100e-02  1.215100e-02
                                                     PYRtm -1000.0  1000.0  1.215100e-02  1.215100e-02
                                                     r2404     0.0  1000.0  1.215100e-02  1.215100e-02
                                                     r0083 -1000.0  1000.0  1.215100e-02  1.215100e-02
                                                     r0084 -1000.0  1000.0  1.215100e-02  1.215100e-02
                                                     r0644     0.0  1000.0  1.215100e-02  1.215100e-02
                                                     r0737 -1000.0  1000.0  1.215100e-02  1.215100e-02
                                                     r0752 -1000.0  1000.0  1.215100e-02  1.215100e-02
                                                     r0755 -1000.0  1000.0  1.215100e-02  1.215100e-02
                                                     r0756 -1000.0  1000.0  1.215100e-02  1.215100e-02
                                                     r0757 -1000.0  1000.0  1.215100e-02  1.215100e-02
                                                  ACP1_FMN     0.0  1000.0  2.693385e-03  2.693385e-03
                                                   FADDPle     0.0  1000.0  1.215100e-02  1.215100e-02
                                                      RBFK     0.0  1000.0  1.739927e-01  1.739927e-01
                                                     HYPOE     0.0  1000.0  1.215100e-02  1.215100e-02
                                                     PDXPP     0.0  1000.0  1.215100e-02  1.215100e-02
                                                    PYDAMK     0.0  1000.0  2.342930e-02  2.342930e-02
                                                    PYDXDH     0.0  1000.0  3.433048e-02  3.433048e-02
                                                     PYDXK     0.0  1000.0  2.342930e-02  2.342930e-02
                                                    PYDXNK     0.0  1000.0  2.342930e-02  2.342930e-02
                                                    PYDXPP     0.0  1000.0  1.215100e-02  1.215100e-02
                                                 13DAMPPOX     0.0  1000.0  2.437545e-05  2.437545e-05
                                                     ABUTD     0.0  1000.0  7.168757e-02  7.168757e-02
                                                    ABUTDm     0.0  1000.0  1.215100e-02  1.215100e-02
                                                BAMPPALDOX     0.0  1000.0  2.197802e-01  2.197802e-01
                                                  NBAHH_ir     0.0  1000.0  1.780627e-02  1.780627e-02
                                               PRPNCOAHYDm     0.0  1000.0  2.229345e-02  2.229345e-02
                                                     r0596     0.0  1000.0  1.215100e-02  1.215100e-02
                                                    SPMDOX     0.0  1000.0  9.950142e-03  9.950142e-03
                                                     BACCL     0.0  1000.0  6.636882e-01  6.636882e-01
                                                    BACCLm     0.0  1000.0  6.636882e-01  6.636882e-01
                                                     BTND1     0.0  1000.0  1.086182e-02  1.086182e-02
                                                    BTND1n     0.0  1000.0  1.086182e-02  1.086182e-02
                                                     BTNDe     0.0  1000.0  1.086182e-02  1.086182e-02
                                                     BTNDm     0.0  1000.0  1.086182e-02  1.086182e-02
                                                     BTNPL     0.0  1000.0  1.215100e-02  1.215100e-02
                                                    BTNPLm     0.0  1000.0  1.215100e-02  1.215100e-02
                                                  ACOAD1fm     0.0  1000.0  1.814870e-02  1.814870e-02
                                                      BDHm -1000.0  1000.0  2.860341e-04  1.084910e-03
                                                   MECOALm -1000.0  1000.0  1.894587e-02  1.380795e-02
                                                  MECOAS1m -1000.0  1000.0  1.111111e-02  1.215100e-02
                                                    CSNATr -1000.0  1000.0  5.596256e-03  1.215100e-02
                                                GLCAASE4ly     0.0  1000.0  4.273504e-02  4.273504e-02
                                                GLCAASE5ly     0.0  1000.0  4.273504e-02  4.273504e-02
                                                GLCAASE6ly     0.0  1000.0  4.273504e-02  4.273504e-02
                                                GLCAASE7ly     0.0  1000.0  4.273504e-02  4.273504e-02
                                                IDOAASE4ly     0.0  1000.0  1.011396e-02  1.011396e-02
                                                 NACHEX1ly     0.0  1000.0  1.652422e-02  1.652422e-02
                                                 NACHEX2ly     0.0  1000.0  1.652422e-02  1.652422e-02
                                                 NACHEX3ly     0.0  1000.0  1.652422e-02  1.652422e-02
                                                 NACHEX4ly     0.0  1000.0  1.652422e-02  1.652422e-02
                                                 NACHEX5ly     0.0  1000.0  1.652422e-02  1.652422e-02
                                                 NACHEX6ly     0.0  1000.0  1.652422e-02  1.652422e-02
                                                 NACHEX7ly     0.0  1000.0  1.652422e-02  1.652422e-02
                                                 NACHEX8ly     0.0  1000.0  1.652422e-02  1.652422e-02
                                                 NACHEX9ly     0.0  1000.0  1.652422e-02  1.652422e-02
                                                 S6TASE4ly -1000.0  1000.0  7.834758e-03  1.215100e-02
                                                 S6TASE5ly -1000.0  1000.0  7.834758e-03  1.215100e-02
                                                 S6TASE6ly -1000.0  1000.0  7.834758e-03  1.215100e-02
                                                 S6TASE7ly -1000.0  1000.0  7.834758e-03  1.215100e-02
                                                 S6TASE8ly -1000.0  1000.0  7.834758e-03  1.215100e-02
                                                 S6TASE9ly -1000.0  1000.0  7.834758e-03  1.215100e-02
                                                     ACITL     0.0  1000.0  1.215100e-02  1.215100e-02
                                                     ACONT -1000.0  1000.0  1.196581e-02  1.215100e-02
                                                     AKGDm     0.0  1000.0  7.122507e-03  7.122507e-03
                                                       CSm     0.0  1000.0  1.215100e-02  1.215100e-02
                                                    ICDHxm     0.0  1000.0  3.282289e-02  3.282289e-02
                                                    ICDHyp     0.0  1000.0  1.367728e-03  1.367728e-03
                                                   ICDHyrm -1000.0  1000.0  1.367728e-03  1.367728e-03
                                                      MDHm -1000.0  1000.0  8.271299e-05  2.498149e-06
                                                    SUCD1m -1000.0  1000.0  2.040302e-03  1.215100e-02
                                                     r0060     0.0  1000.0  1.215100e-02  1.215100e-02
                                                     r0595     0.0  1000.0  1.215100e-02  1.215100e-02
                                                 FAS120ACP     0.0  1000.0  1.215100e-02  1.215100e-02
                                                   ACACT4p     0.0  1000.0  2.193732e-02  2.193732e-02
                                                   ACOAO7p     0.0  1000.0  3.698225e-03  3.698225e-03
                                                  ADRNCPT1 -1000.0  1000.0  3.903134e-02  3.903134e-02
                                                  ADRNCPT2     0.0  1000.0  1.215100e-02  1.215100e-02
                                                  ADRNCRNt     0.0  1000.0  1.215100e-02  1.215100e-02
                                                    ALDD21     0.0  1000.0  1.215100e-02  1.215100e-02
                                                 ARACHCPT1 -1000.0  1000.0  3.903134e-02  3.903134e-02
                                                 ARACHCPT2     0.0  1000.0  1.215100e-02  1.215100e-02
                                                 ARACHCRNt     0.0  1000.0  1.215100e-02  1.215100e-02
                                                  C204CPT1 -1000.0  1000.0  3.903134e-02  3.903134e-02
                                                  C204CPT2     0.0  1000.0  1.215100e-02  1.215100e-02
                                                  C226CRNt     0.0  1000.0  1.215100e-02  1.215100e-02
                                                   CSNATer -1000.0  1000.0  5.596256e-03  1.215100e-02
                                               DCSPTN1CPT1 -1000.0  1000.0  3.903134e-02  3.903134e-02
                                               DCSPTN1CPT2     0.0  1000.0  1.215100e-02  1.215100e-02
                                               DCSPTN1CRNt     0.0  1000.0  1.215100e-02  1.215100e-02
                                                DLNLCGCPT1 -1000.0  1000.0  3.903134e-02  3.903134e-02
                                                DLNLCGCPT2     0.0  1000.0  1.215100e-02  1.215100e-02
                                                DLNLCGCRNt     0.0  1000.0  1.215100e-02  1.215100e-02
                                              EICOSTETCPT1 -1000.0  1000.0  3.903134e-02  3.903134e-02
                                              EICOSTETCPT2     0.0  1000.0  1.215100e-02  1.215100e-02
                                              EICOSTETCRNt     0.0  1000.0  1.215100e-02  1.215100e-02
                                                 FA120ACPH     0.0  1000.0  7.407407e-03  1.215100e-02
                                                 FA140ACPH     0.0  1000.0  9.259259e+00  1.215100e-02
                                                 FA160ACPH     0.0  1000.0  7.407407e-03  1.215100e-02
                                                 FA180ACPH     0.0  1000.0  7.407407e-03  1.215100e-02
                                                 FACOAL150     0.0  1000.0  9.025936e+00  1.215100e-02
                                                FACOAL160i     0.0  1000.0  9.025936e+00  9.025936e+00
                                                 FACOAL161 -1000.0  1000.0  9.025936e+00  1.215100e-02
                                                 FACOAL170     0.0  1000.0  9.025936e+00  1.215100e-02
                                                FACOAL180i     0.0  1000.0  9.025936e+00  9.025936e+00
                                                FACOAL1812     0.0  1000.0  9.025936e+00  1.215100e-02
                                                FACOAL1813     0.0  1000.0  9.025936e+00  1.215100e-02
                                                FACOAL181i     0.0  1000.0  9.025936e+00  9.025936e+00
                                                FACOAL1821     0.0  1000.0  9.025936e+00  1.215100e-02
                                                FACOAL1822     0.0  1000.0  9.025936e+00  1.215100e-02
                                                FACOAL1831     0.0  1000.0  9.025936e+00  1.215100e-02
                                                FACOAL1832     0.0  1000.0  9.025936e+00  1.215100e-02
                                                 FACOAL184 -1000.0  1000.0  9.025936e+00  1.215100e-02
                                                 FACOAL200     0.0  1000.0  9.025936e+00  1.215100e-02
                                                 FACOAL203     0.0  1000.0  9.025936e+00  1.215100e-02
                                                 FACOAL204     0.0  1000.0  9.025936e+00  1.215100e-02
                                                FACOAL2042     0.0  1000.0  9.025936e+00  1.215100e-02
                                                 FACOAL205     0.0  1000.0  9.025936e+00  1.215100e-02
                                                 FACOAL224     0.0  1000.0  9.025936e+00  1.215100e-02
                                                FACOAL2251     0.0  1000.0  9.025936e+00  1.215100e-02
                                                FACOAL2252     0.0  1000.0  9.025936e+00  1.215100e-02
                                                 FACOAL226     0.0  1000.0  9.025936e+00  1.215100e-02
                                                 FACOAL240     0.0  1000.0  9.025936e+00  1.215100e-02
                                               FACOAL244_1     0.0  1000.0  9.025936e+00  1.215100e-02
                                               FACOAL245_1     0.0  1000.0  9.025936e+00  1.215100e-02
                                               FACOAL245_2     0.0  1000.0  9.025936e+00  1.215100e-02
                                               FACOAL246_1     0.0  1000.0  9.025936e+00  1.215100e-02
                                                 FACOAL260 -1000.0  1000.0  9.025936e+00  1.215100e-02
                                                 FACOAL80i     0.0  1000.0  1.388889e-02  1.388889e-02
                                              HPDCACRNCPT1 -1000.0  1000.0  3.903134e-02  3.903134e-02
                                              HPDCACRNCPT2     0.0  1000.0  1.215100e-02  1.215100e-02
                                                 HPDCACRNt     0.0  1000.0  1.215100e-02  1.215100e-02
                                                LCAT1e_cho     0.0  1000.0  1.215100e-02  1.215100e-02
                                                  LNLCCPT1 -1000.0  1000.0  3.903134e-02  3.903134e-02
                                                  LNLCCPT2     0.0  1000.0  1.215100e-02  1.215100e-02
                                                  LNLCCRNt     0.0  1000.0  1.215100e-02  1.215100e-02
                                                LNLNCACPT1 -1000.0  1000.0  3.903134e-02  3.903134e-02
                                                LNLNCACPT2     0.0  1000.0  1.215100e-02  1.215100e-02
                                                LNLNCACRNt     0.0  1000.0  1.215100e-02  1.215100e-02
                                                LNLNCGCPT1 -1000.0  1000.0  3.903134e-02  3.903134e-02
                                                LNLNCGCPT2     0.0  1000.0  1.215100e-02  1.215100e-02
                                                LNLNCGCRNt     0.0  1000.0  1.215100e-02  1.215100e-02
                                              OCD11COACPT1 -1000.0  1000.0  1.215100e-02  1.215100e-02
                                              OCD11CRNCACT -1000.0  1000.0  1.215100e-02  1.215100e-02
                                              OCD11CRNCPT2     0.0  1000.0  1.215100e-02  1.215100e-02
                                                    PCRNtm     0.0  1000.0  1.215100e-02  1.215100e-02
                                              PTDCACRNCPT1 -1000.0  1000.0  3.903134e-02  3.903134e-02
                                              PTDCACRNCPT2     0.0  1000.0  1.215100e-02  1.215100e-02
                                                 PTDCACRNt     0.0  1000.0  1.215100e-02  1.215100e-02
                                                     PTE3x     0.0  1000.0  1.215100e-02  1.215100e-02
                                                     PTE4x     0.0  1000.0  1.215100e-02  1.215100e-02
                                                     r0432     0.0  1000.0  1.215100e-02  1.215100e-02
                                            RTOTAL2CRNCPT1 -1000.0  1000.0  3.903134e-02  3.903134e-02
                                            RTOTAL2CRNCPT2     0.0  1000.0  1.215100e-02  1.215100e-02
                                               RTOTAL2CRNt     0.0  1000.0  1.215100e-02  1.215100e-02
                                            RTOTAL3CRNCPT1 -1000.0  1000.0  3.903134e-02  3.903134e-02
                                            RTOTAL3CRNCPT2     0.0  1000.0  1.215100e-02  1.215100e-02
                                               RTOTAL3CRNt     0.0  1000.0  1.215100e-02  1.215100e-02
                                                STRDNCCPT1 -1000.0  1000.0  3.903134e-02  3.903134e-02
                                                STRDNCCPT2     0.0  1000.0  1.215100e-02  1.215100e-02
                                                STRDNCCRNt     0.0  1000.0  1.215100e-02  1.215100e-02
                                                  2AMACHYD     0.0  1000.0  1.215100e-02  1.215100e-02
                                                   AACTOOR     0.0  1000.0  1.215100e-02  1.215100e-02
                                                  BETALDHx -1000.0  1000.0  3.138269e-03  3.138269e-03
                                                 BETALDHxm     0.0  1000.0  3.138269e-03  3.138269e-03
                                                    GCC2am -1000.0  1000.0  6.425485e-02  1.215100e-02
                                                   GCC2bim     0.0  1000.0  5.876068e-03  5.876068e-03
                                                    GCC2cm -1000.0  1000.0  6.886745e-04  4.680661e-04
                                                     GCCam -1000.0  1000.0  1.562678e-02  1.215100e-02
                                                    GCCbim     0.0  1000.0  5.876068e-03  5.876068e-03
                                                     GCCcm -1000.0  1000.0  6.886745e-04  8.934557e-04
                                                     GLYOp     0.0  1000.0  1.215100e-02  1.215100e-02
                                                     r0160     0.0  1000.0  1.215100e-02  1.215100e-02
                                                     SERHL     0.0  1000.0  1.215100e-02  1.215100e-02
                                                    THRD_L     0.0  1000.0  2.186610e-02  2.186610e-02
                                                      ACYP     0.0  1000.0  1.609687e-03  1.609687e-03
                                                     Adpgk     0.0  1000.0  1.215100e-02  1.215100e-02
                                                   ALCD2yf     0.0  1000.0  5.912777e-02  5.912777e-02
                                                    ALDD2x     0.0  1000.0  3.904725e-02  3.904725e-02
                                                    ALDD2y     0.0  1000.0  1.157407e+01  1.157407e+01
                                                     CAT2p     0.0  1000.0  9.217362e-07  9.217362e-07
                                                    DPGase     0.0  1000.0  8.547009e-03  8.547009e-03
                                                      DPGM -1000.0  1000.0  1.215100e-02  1.215100e-02
                                                    ETOHMO     0.0  1000.0  1.215100e-02  1.215100e-02
                                                       FBA -1000.0  1000.0  5.696813e-03  1.155112e-01
                                                    G6PPer     0.0  1000.0  2.035002e-04  2.035002e-04
                                                      GAPD -1000.0  1000.0  4.985755e-03  1.215100e-02
                                                     LDH_L -1000.0  1000.0  7.506027e-03  1.303755e-04
                                                       PGK -1000.0  1000.0  2.052103e-04  1.153722e-04
                                                       PGM -1000.0  1000.0  3.762834e-04  5.731602e-04
                                                       PYK     0.0  1000.0  6.794100e-04  6.794100e-04
                                                       TPI -1000.0  1000.0  1.846576e-04  4.445704e-06
                                                   RE2680G     0.0  1000.0  1.215100e-02  1.215100e-02
                                                  AG13T10g     0.0  1000.0  1.282051e-02  1.282051e-02
                                                  AG13T11g     0.0  1000.0  1.282051e-02  1.282051e-02
                                                  AG13T12g     0.0  1000.0  1.282051e-02  1.282051e-02
                                                  AG13T13g     0.0  1000.0  1.282051e-02  1.282051e-02
                                                  AG13T14g     0.0  1000.0  1.282051e-02  1.282051e-02
                                                  AG13T15g     0.0  1000.0  1.282051e-02  1.282051e-02
                                                  AG13T16g     0.0  1000.0  1.282051e-02  1.282051e-02
                                                  AG13T17g     0.0  1000.0  1.282051e-02  1.282051e-02
                                                  AG13T18g     0.0  1000.0  1.282051e-02  1.282051e-02
                                                   AG13T1g     0.0  1000.0  1.282051e-02  1.282051e-02
                                                   AG13T2g     0.0  1000.0  1.282051e-02  1.282051e-02
                                                   AG13T3g     0.0  1000.0  1.282051e-02  1.282051e-02
                                                   AG13T4g     0.0  1000.0  1.282051e-02  1.282051e-02
                                                   AG13T5g     0.0  1000.0  1.282051e-02  1.282051e-02
                                                   AG13T6g     0.0  1000.0  1.282051e-02  1.282051e-02
                                                   AG13T7g     0.0  1000.0  1.282051e-02  1.282051e-02
                                                   AG13T8g     0.0  1000.0  1.282051e-02  1.282051e-02
                                                   AG13T9g     0.0  1000.0  1.282051e-02  1.282051e-02
                                                    S23T2g     0.0  1000.0  6.695157e-03  6.695157e-03
                                                    S23T4g     0.0  1000.0  6.695157e-03  6.695157e-03
                                                    S6T10g     0.0  1000.0  1.215100e-02  1.215100e-02
                                                    S6T11g     0.0  1000.0  1.215100e-02  1.215100e-02
                                                    S6T12g     0.0  1000.0  1.215100e-02  1.215100e-02
                                                    S6T13g     0.0  1000.0  1.215100e-02  1.215100e-02
                                                    S6T14g     0.0  1000.0  1.215100e-02  1.215100e-02
                                                    S6T16g     0.0  1000.0  1.215100e-02  1.215100e-02
                                                    S6T17g     0.0  1000.0  1.215100e-02  1.215100e-02
                                                     S6T1g     0.0  1000.0  1.215100e-02  1.215100e-02
                                                     S6T2g     0.0  1000.0  1.215100e-02  1.215100e-02
                                                     S6T4g     0.0  1000.0  1.215100e-02  1.215100e-02
                                                     S6T5g     0.0  1000.0  1.215100e-02  1.215100e-02
                                                     S6T6g     0.0  1000.0  1.215100e-02  1.215100e-02
                                                     S6T7g     0.0  1000.0  1.215100e-02  1.215100e-02
                                                     S6T8g     0.0  1000.0  1.215100e-02  1.215100e-02
                                                     S6T9g     0.0  1000.0  1.215100e-02  1.215100e-02
                                                     ALCD1 -1000.0  1000.0  1.215100e-02  1.215100e-02
                                                   CYANSTm -1000.0  1000.0  4.520053e-04  4.520053e-04
                                                     PPAer     0.0  1000.0  2.377944e-05  2.377944e-05
                                                      PPAn     0.0  1000.0  2.377944e-05  2.377944e-05
                                                      PRDX     0.0  1000.0  4.415954e-03  4.415954e-03
                                                     PRDXl     0.0  1000.0  4.415954e-03  4.415954e-03
                                                   RE0383C -1000.0  1000.0  1.215100e-02  1.215100e-02
                                                   RE2513E -1000.0  1000.0  1.215100e-02  1.215100e-02
                                                     TRDR2     0.0  1000.0  1.638177e-02  1.638177e-02
                                                     TRDR3     0.0  1000.0  1.638177e-02  1.638177e-02
                                                AHEXASE2ly     0.0  1000.0  1.652422e-02  1.652422e-02
                                                 AHEXASEly     0.0  1000.0  1.652422e-02  1.652422e-02
                                               B_MANNASEly     0.0  1000.0  1.923077e-02  1.923077e-02
                                                    GALNTg     0.0  1000.0  8.689459e-03  8.689459e-03
                                                      N3Tg     0.0  1000.0  1.246439e-02  1.246439e-02
                                                   NS26T2g     0.0  1000.0  1.937322e-02  1.937322e-02
                                                CYOOm2_cho     0.0  1000.0  1.215100e-02  1.215100e-02
                                                CYOOm3_cho     0.0  1000.0  1.215100e-02  1.215100e-02
                                             CYOR_u10m_cho     0.0  1000.0  1.215100e-02  1.215100e-02
                                            NADH2_u10m_cho     0.0  1000.0  1.215100e-02  1.215100e-02
                                                       PPA     0.0  1000.0  2.377944e-05  2.377944e-05
                                                      PPAm     0.0  1000.0  2.377944e-05  2.377944e-05
                                                     ARABR     0.0  1000.0  9.999441e-02  9.999441e-02
                                                      DRPA     0.0  1000.0  4.784794e-04  4.784794e-04
                                                   G6PDH2r -1000.0  1000.0  1.309743e-03  1.215100e-02
                                                    GULN3D -1000.0  1000.0  3.092034e-02  1.215100e-02
                                                     PGLer     0.0  1000.0  6.410256e-03  6.410256e-03
                                                       PPM -1000.0  1000.0  8.404558e-03  1.215100e-02
                                                     PRPPS -1000.0  1000.0  1.388889e-01  1.215100e-02
                                                       RBK     0.0  1000.0  2.164684e-02  2.164684e-02
                                                      TKT1 -1000.0  1000.0  8.479175e-03  1.215100e-02
                                                      TKT2 -1000.0  1000.0  6.967670e-03  1.215100e-02
                                                       ADA     0.0  1000.0  8.758759e-03  8.758759e-03
                                                     NTD11     0.0  1000.0  1.901709e-02  1.901709e-02
                                                     r0009     0.0  1000.0  1.215100e-02  1.215100e-02
                                                      XAND     0.0  1000.0  1.215100e-02  1.215100e-02
                                                       XAO     0.0  1000.0  1.215100e-02  1.215100e-02
                                                      XAO2     0.0  1000.0  1.215100e-02  1.215100e-02
                                                     URIK2     0.0  1000.0  1.215100e-02  1.215100e-02
                                                  ALCD21_D     0.0  1000.0  1.215100e-02  1.215100e-02
                                                  ALCD21_L     0.0  1000.0  1.215100e-02  1.215100e-02
                                                  ALCD22_D     0.0  1000.0  9.829060e-03  9.829060e-03
                                                  ALCD22_L     0.0  1000.0  5.698006e-03  5.698006e-03
                                                   LALDO2x     0.0  1000.0  5.082779e-02  5.082779e-02
                                                     LCADi     0.0  1000.0  3.205128e-02  3.205128e-02
                                                   LCADi_D     0.0  1000.0  3.205128e-02  3.205128e-02
                                                    LDH_Lm -1000.0  1000.0  7.506027e-03  1.303755e-04
                                                      ME2m     0.0  1000.0  1.959833e-04  1.959833e-04
                                                      MGSA     0.0  1000.0  1.027907e-03  1.027907e-03
                                                     MGSA2     0.0  1000.0  9.045584e-03  9.045584e-03
                                                     PPDOx     0.0  1000.0  1.992076e-01  1.992076e-01
                                                     PPDOy     0.0  1000.0  9.999441e-02  9.999441e-02
                                                   GLDBRAN     0.0  1000.0  2.458689e-02  2.458689e-02
                                                   GLPASE1     0.0  1000.0  1.234098e-02  1.234098e-02
                                                  GLPASE2a     0.0  1000.0  1.215100e-02  1.215100e-02
                                                      MALT     0.0  1000.0  4.621091e-04  4.621091e-04
                                                     UDPGP     0.0  1000.0  5.555556e-02  5.555556e-02
                                                   G6Pt6er -1000.0  1000.0  1.215100e-02  1.215100e-02
                                                    SCP21x -1000.0  1000.0  1.215100e-02  1.215100e-02
                                                3HKYNAKGAT     0.0  1000.0  1.381766e-02  1.381766e-02
                                            5HOXINDACTO2OX     0.0  1000.0  3.433048e-02  3.433048e-02
                                              5HOXINDACTOX -1000.0  1000.0  2.197802e-01  2.197802e-01
                                                   ECOAH1m -1000.0  1000.0  2.229345e-02  2.373242e-04
                                                     FKYNH     0.0  1000.0  7.963051e-04  7.963051e-04
                                                    HACD1m -1000.0  1000.0  2.988465e-04  1.671849e-04
                                                     r0647 -1000.0  1000.0  1.215100e-02  1.215100e-02
                                                 RE1711C_2 -1000.0  1000.0  1.215100e-02  1.215100e-02
                                                     COQ3m     0.0  1000.0  1.215100e-02  1.215100e-02
                                                     COQ6m     0.0  1000.0  1.215100e-02  1.215100e-02
                                                     COQ7m     0.0  1000.0  1.215100e-02  1.215100e-02
                                                  DHDPBMTm     0.0  1000.0  1.215100e-02  1.215100e-02
                                                 HBZOPT10m     0.0  1000.0  1.215100e-02  1.215100e-02
                                                     ORNDC     0.0  1000.0  5.035191e-03  5.035191e-03
                                                     r0074     0.0  1000.0  1.215100e-02  1.215100e-02
                                                     r0086     0.0  1000.0  1.215100e-02  1.215100e-02
                                                     SPRMS     0.0  1000.0  8.680556e-03  8.680556e-03
                                                   CLS_cho -1000.0  1000.0  1.215100e-02  1.215100e-02
                                                ATPS4m_cho     0.0  1000.0  1.215100e-02  1.215100e-02
                                              FAOXC241221x     0.0  1000.0  1.215100e-02  1.215100e-02
                                              FAOXC221201x     0.0  1000.0  1.215100e-02  1.215100e-02
                                              FAOXC201181x     0.0  1000.0  1.215100e-02  1.215100e-02
                                              FAOXC240220x     0.0  1000.0  1.215100e-02  1.215100e-02
                                              FAOXC220200x     0.0  1000.0  1.215100e-02  1.215100e-02
                                      FAOXC183_9Z_12Z_15Zm     0.0  1000.0  1.215100e-02  1.215100e-02
                                      FAOXC163_7Z_10Z_13Zm     0.0  1000.0  1.215100e-02  1.215100e-02
                                       FAOXC143_5Z_8Z_11Zm     0.0  1000.0  1.215100e-02  1.215100e-02
                                        FAOXC123_3Z_6Z_9Zm     0.0  1000.0  1.215100e-02  1.215100e-02
                                           FAOXC102_4Z_7Zm     0.0  1000.0  1.215100e-02  1.215100e-02
                                               FAOXC81_5Zm     0.0  1000.0  1.215100e-02  1.215100e-02
                                               FAOXC61_3Zm     0.0  1000.0  1.215100e-02  1.215100e-02
                                       FAOXC183_6Z_9Z_12Zm     0.0  1000.0  1.215100e-02  1.215100e-02
                                       FAOXC163_4Z_7Z_10Zm     0.0  1000.0  1.215100e-02  1.215100e-02
                                           FAOXC142_5Z_8Zm     0.0  1000.0  1.215100e-02  1.215100e-02
                                           FAOXC122_3Z_6Zm     0.0  1000.0  1.215100e-02  1.215100e-02
                                       FAOXC183_6Z_9Z_12Zx     0.0  1000.0  1.215100e-02  1.215100e-02
                                       FAOXC163_4Z_7Z_10Zx     0.0  1000.0  1.215100e-02  1.215100e-02
                                           FAOXC142_5Z_8Zx     0.0  1000.0  1.215100e-02  1.215100e-02
                                           FAOXC122_3Z_6Zx     0.0  1000.0  1.215100e-02  1.215100e-02
                                              FAOXC101_4Zx     0.0  1000.0  1.215100e-02  1.215100e-02
                                   FAOXC184_6Z_9Z_12Z_15Zm     0.0  1000.0  1.215100e-02  1.215100e-02
                                   FAOXC164_4Z_7Z_10Z_13Zm     0.0  1000.0  1.215100e-02  1.215100e-02
                                              FAOXC160140m     0.0  1000.0  1.215100e-02  1.215100e-02
                                              FAOXC140120m     0.0  1000.0  1.215100e-02  1.215100e-02
                                              FAOXC120100m     0.0  1000.0  1.215100e-02  1.215100e-02
                                               FAOXC10080m     0.0  1000.0  1.215100e-02  1.215100e-02
                                              FAOXC160140x     0.0  1000.0  1.215100e-02  1.215100e-02
                                              FAOXC140120x     0.0  1000.0  1.215100e-02  1.215100e-02
                                              FAOXC120100x     0.0  1000.0  1.215100e-02  1.215100e-02
                                               FAOXC10080x     0.0  1000.0  1.215100e-02  1.215100e-02
                                                FAOXC8060m     0.0  1000.0  1.215100e-02  1.215100e-02
                                                FAOXC6040m     0.0  1000.0  1.215100e-02  1.215100e-02
                                                FAOXC4020m     0.0  1000.0  1.215100e-02  1.215100e-02
                                   FAOXC204_5Z_8Z_11Z_14Zm     0.0  1000.0  1.215100e-02  1.215100e-02
                                    FAOXC184_3Z_6Z_9Z_12Zm     0.0  1000.0  1.215100e-02  1.215100e-02
                                             FAOXC2242046m     0.0  1000.0  2.754407e-02  2.754407e-02
                                             FAOXC2242046x     0.0  1000.0  2.115385e-02  2.115385e-02
                                          FAOXC226205m_cho     0.0  1000.0  1.215100e-02  1.215100e-02
                                          FAOXC226205x_cho     0.0  1000.0  1.215100e-02  1.215100e-02
                                              FAOXC161140m     0.0  1000.0  1.215100e-02  1.215100e-02
                                             FAOXC1611402m     0.0  1000.0  1.215100e-02  1.215100e-02
                                                  FAOXC180     0.0  1000.0  2.754407e-02  2.754407e-02
                                                 FAOXC180x     0.0  1000.0  2.115385e-02  2.115385e-02
                                              FAOXC200180m     0.0  1000.0  2.754407e-02  2.754407e-02
                                              FAOXC200180x     0.0  1000.0  2.115385e-02  2.115385e-02
                                              FAOXC170150m     0.0  1000.0  1.215100e-02  1.215100e-02
                                              FAOXC150130m     0.0  1000.0  1.215100e-02  1.215100e-02
                                              FAOXC130110m     0.0  1000.0  1.215100e-02  1.215100e-02
                                               FAOXC11090m     0.0  1000.0  1.215100e-02  1.215100e-02
                                                FAOXC9070m     0.0  1000.0  1.215100e-02  1.215100e-02
                                                FAOXC7050m     0.0  1000.0  1.215100e-02  1.215100e-02
                                                FAOXC5030m     0.0  1000.0  1.215100e-02  1.215100e-02
                                              FAOXC181_9Em     0.0  1000.0  1.215100e-02  1.215100e-02
                                              FAOXC161_7Em     0.0  1000.0  1.215100e-02  1.215100e-02
                                              FAOXC141_5Em     0.0  1000.0  1.215100e-02  1.215100e-02
                                              FAOXC121_3Em     0.0  1000.0  1.215100e-02  1.215100e-02
                                              FAOXC181_9Zm     0.0  1000.0  1.215100e-02  1.215100e-02
                                              FAOXC161_7Zm     0.0  1000.0  1.215100e-02  1.215100e-02
                                              FAOXC141_5Zm     0.0  1000.0  1.215100e-02  1.215100e-02
                                              FAOXC121_3Zm     0.0  1000.0  1.215100e-02  1.215100e-02
                                             FAOXC181_11Em     0.0  1000.0  1.215100e-02  1.215100e-02
                                              FAOXC161_9Em     0.0  1000.0  1.215100e-02  1.215100e-02
                                              FAOXC141_7Em     0.0  1000.0  1.215100e-02  1.215100e-02
                                              FAOXC121_5Em     0.0  1000.0  1.215100e-02  1.215100e-02
                                              FAOXC101_3Em     0.0  1000.0  1.215100e-02  1.215100e-02
                                             FAOXC204184m2     0.0  1000.0  1.215100e-02  1.215100e-02
                                             FAOXC2031836m     0.0  1000.0  2.754407e-02  2.754407e-02
                                          FAOXC182_9Z_12Zm     0.0  1000.0  1.215100e-02  1.215100e-02
                                          FAOXC162_7Z_10Zm     0.0  1000.0  1.215100e-02  1.215100e-02
                                              FAOXC101_4Zm     0.0  1000.0  1.215100e-02  1.215100e-02
                                          FAOXC182_9E_12Em     0.0  1000.0  1.215100e-02  1.215100e-02
                                          FAOXC162_7E_10Em     0.0  1000.0  1.215100e-02  1.215100e-02
                                           FAOXC142_5E_8Em     0.0  1000.0  1.215100e-02  1.215100e-02
                                           FAOXC122_3E_6Em     0.0  1000.0  1.215100e-02  1.215100e-02
                                              FAOXC101_4Em     0.0  1000.0  1.215100e-02  1.215100e-02
                                             FAOXC2452253x     0.0  1000.0  2.115385e-02  2.115385e-02
                                             FAOXC2452256x     0.0  1000.0  2.115385e-02  2.115385e-02
                                              FAOXC246226x     0.0  1000.0  2.115385e-02  2.115385e-02
                                             FAOXC2442246x     0.0  1000.0  2.115385e-02  2.115385e-02
                                              FAOXC260240x     0.0  1000.0  2.115385e-02  2.115385e-02
                               FAOXC205_5Z_8Z_11Z_14Z_17Zm     0.0  1000.0  1.215100e-02  1.215100e-02
                                FAOXC185_3Z_6Z_9Z_12Z_15Zm     0.0  1000.0  1.215100e-02  1.215100e-02
                               FAOXC225_4Z_7Z_10Z_13Z_16Zm     0.0  1000.0  1.215100e-02  1.215100e-02
                               FAOXC225_4Z_7Z_10Z_13Z_16Zx     0.0  1000.0  1.215100e-02  1.215100e-02
                                   FAOXC204_5Z_8Z_11Z_14Zx     0.0  1000.0  1.215100e-02  1.215100e-02
                                    FAOXC184_3Z_6Z_9Z_12Zx     0.0  1000.0  1.215100e-02  1.215100e-02
                                                    3DSPHR     0.0  1000.0  2.839018e-01  2.839018e-01
                                                 3SALAASPm -1000.0  1000.0  1.215100e-02  1.215100e-02
                                                  3SALATAi     0.0  1000.0  1.215100e-02  1.215100e-02
                                                 3SALATAim     0.0  1000.0  1.215100e-02  1.215100e-02
                                           41R1H2MAE12BOOX     0.0  1000.0  1.673789e-02  1.673789e-02
                                             41R2A1H12BOOX     0.0  1000.0  1.673789e-02  1.673789e-02
                                                   4HGLSDm -1000.0  1000.0  3.160613e-01  1.215100e-02
                                                A_MANASEly     0.0  1000.0  3.703704e-02  3.703704e-02
                                                    AACOAT     0.0  1000.0  1.082621e-02  1.215100e-02
                                                   ACACT1r -1000.0  1000.0  2.798128e-01  4.899596e-04
                                                  ACACT1rm -1000.0  1000.0  2.798128e-01  4.899596e-04
                                                   ACACt2m -1000.0  1000.0  1.215100e-02  1.215100e-02
                                                   ACCOAgt -1000.0  1000.0  1.215100e-02  1.215100e-02
                                                 ACETONEt2 -1000.0  1000.0  1.215100e-02  1.215100e-02
                                                ACETONEt2m -1000.0  1000.0  1.215100e-02  1.215100e-02
                                                 ACGAM6PSi     0.0  1000.0  6.292622e-03  6.292622e-03
                                                    ACGAMK     0.0  1000.0  2.470962e+01  2.470962e+01
                                                   ACGAMPM -1000.0  1000.0  8.547009e-03  1.215100e-02
                                                  ACNAM9PL     0.0  1000.0  1.215100e-02  1.215100e-02
                                                 ACNAM9PL2     0.0  1000.0  1.215100e-02  1.215100e-02
                                                   ACNAMlt -1000.0  1000.0  1.215100e-02  1.215100e-02
                                                    ACOATA -1000.0  1000.0  1.124606e-01  1.215100e-02
                                                    ACONTm -1000.0  1000.0  1.196581e-02  1.215100e-02
                                                       ACS     0.0  1000.0  3.491425e-03  3.491425e-03
                                                    ACTLMO     0.0  1000.0  1.215100e-02  1.215100e-02
                                                    ACTNMO     0.0  1000.0  1.215100e-02  1.215100e-02
                                                      ADAe     0.0  1000.0  8.758759e-03  8.758759e-03
                                                     ADK3m -1000.0  1000.0  1.215100e-02  1.215100e-02
                                                     ADNK1     0.0  1000.0  5.464080e-03  5.464080e-03
                                                      ADNt -1000.0  1000.0  1.215100e-02  1.215100e-02
                                                     ADNtm -1000.0  1000.0  1.215100e-02  1.215100e-02
                                                      ADPT     0.0  1000.0  4.534663e-03  4.534663e-03
                                                     ADSL1     0.0  1000.0  4.011527e-01  4.011527e-01
                                                     ADSL2     0.0  1000.0  2.792023e-02  2.792023e-02
                                                      AGDC     0.0  1000.0  3.460653e-03  3.460653e-03
                                                    AICART -1000.0  1000.0  9.220085e-03  1.215100e-02
                                                     AIRCr -1000.0  1000.0  2.146546e-02  1.215100e-02
                                                  AKGMALtm -1000.0  1000.0  1.215100e-02  1.215100e-02
                                                     ALASm     0.0  1000.0  4.546281e-01  4.546281e-01
                                                   ALATA_L -1000.0  1000.0  1.638177e-02  1.215100e-02
                                                   ALDD2xm     0.0  1000.0  3.904725e-02  3.904725e-02
                                                      ALR2     0.0  1000.0  1.215100e-02  1.215100e-02
                                                      ALR3     0.0  1000.0  1.215100e-02  1.215100e-02
                                                    AMACRp     0.0  1000.0  4.508547e-03  4.508547e-03
                                                     AMANK     0.0  1000.0  8.290598e-03  8.290598e-03
                                                   AMETt2m -1000.0  1000.0  1.215100e-02  1.215100e-02
                                             ANDRSTRNGLCte     0.0  1000.0  1.215100e-02  1.215100e-02
                                                  ARGLYSex     0.0  1000.0  1.215100e-02  1.215100e-02
                                                  ARSA_cho     0.0  1000.0  1.215100e-02  1.215100e-02
                                                     ASNNm     0.0  1000.0  1.894587e-02  1.894587e-02
                                                     ASNS1     0.0  1000.0  1.340707e-01  1.340707e-01
                                                    ASPCTr -1000.0  1000.0  8.065557e-03  1.215100e-02
                                                     ASPt6     0.0  1000.0  1.215100e-02  1.215100e-02
                                                    ASPTAm -1000.0  1000.0  1.006441e-03  5.292246e-04
                                              B3GALT3g_cho     0.0  1000.0  1.215100e-02  1.215100e-02
                                             B3GALT41g_cho     0.0  1000.0  1.215100e-02  1.215100e-02
                                             B3GALT42g_cho     0.0  1000.0  1.215100e-02  1.215100e-02
                                             B3GALT43g_cho     0.0  1000.0  1.215100e-02  1.215100e-02
                                             B3GALT44g_cho     0.0  1000.0  1.215100e-02  1.215100e-02
                                              B3GNT11g_cho     0.0  1000.0  1.215100e-02  1.215100e-02
                                              B3GNT12g_cho     0.0  1000.0  1.215100e-02  1.215100e-02
                                                      BPNT     0.0  1000.0  8.903134e-03  8.903134e-03
                                                     BPNT2     0.0  1000.0  4.700855e-03  4.700855e-03
                                                     BTNt2 -1000.0  1000.0  1.215100e-02  1.215100e-02
                                                  C160CPT1 -1000.0  1000.0  3.903134e-02  3.903134e-02
                                                  C160CPT2     0.0  1000.0  1.215100e-02  1.215100e-02
                                                  C161CPT1 -1000.0  1000.0  3.903134e-02  3.903134e-02
                                                 C161CPT12 -1000.0  1000.0  3.903134e-02  3.903134e-02
                                                  C161CPT2     0.0  1000.0  1.215100e-02  1.215100e-02
                                                 C161CPT22     0.0  1000.0  1.215100e-02  1.215100e-02
                                                  C180CPT1 -1000.0  1000.0  3.903134e-02  3.903134e-02
                                                  C180CPT2     0.0  1000.0  1.215100e-02  1.215100e-02
                                                  C226CPT1 -1000.0  1000.0  3.903134e-02  3.903134e-02
                                                  C226CPT2     0.0  1000.0  1.215100e-02  1.215100e-02
                                                 C3STDH1Pr -1000.0  1000.0  1.089744e-02  1.089744e-02
                                                  C4STMO1r     0.0  1000.0  1.215100e-02  1.215100e-02
                                                 C4STMO2Pr     0.0  1000.0  1.215100e-02  1.215100e-02
                                                  C4STMO2r     0.0  1000.0  1.215100e-02  1.215100e-02
                                                     CAMPt     0.0  1000.0  1.215100e-02  1.215100e-02
                                                      CATm     0.0  1000.0  9.217362e-07  9.217362e-07
                                                      CATp     0.0  1000.0  9.217362e-07  9.217362e-07
                                                      CBPS     0.0  1000.0  2.136752e-04  2.136752e-04
                                                CDIPTr_cho -1000.0  1000.0  1.215100e-02  1.215100e-02
                                                  CDSm_cho     0.0  1000.0  1.215100e-02  1.215100e-02
                                                 CEPTC_cho     0.0  1000.0  1.215100e-02  1.215100e-02
                                                  CERK_cho     0.0  1000.0  1.215100e-02  1.215100e-02
                                               CERT1gt_cho -1000.0  1000.0  1.215100e-02  1.215100e-02
                                               CERT1rt_cho -1000.0  1000.0  1.215100e-02  1.215100e-02
                                               CERT2rt_cho -1000.0  1000.0  1.215100e-02  1.215100e-02
                                                     CGMPt     0.0  1000.0  1.215100e-02  1.215100e-02
                                                      CHLP     0.0  1000.0  8.817800e-03  8.817800e-03
                                                   CHLPCTD     0.0  1000.0  8.288203e-03  8.288203e-03
                                                 CHOLATEt3     0.0  1000.0  1.215100e-02  1.215100e-02
                                                 CHSTEROLt     0.0  1000.0  1.215100e-02  1.215100e-02
                                                    CITtam -1000.0  1000.0  1.215100e-02  1.215100e-02
                                                    CITtbm -1000.0  1000.0  1.215100e-02  1.215100e-02
                                                    CK_cho -1000.0  1000.0  1.215100e-02  1.215100e-02
                                                 CLOXAtex2     0.0  1000.0  1.215100e-02  1.215100e-02
                                                 CMPACNAtg -1000.0  1000.0  1.215100e-02  1.215100e-02
                                                   CMPSASn     0.0  1000.0  1.396679e-02  1.396679e-02
                                                     COAtm -1000.0  1000.0  1.215100e-02  1.215100e-02
                                                    CPPPGO     0.0  1000.0  1.268697e-02  1.268697e-02
                                               CREATt4_2_r -1000.0  1000.0  1.215100e-02  1.215100e-02
                                                   CSNAT2m     0.0  1000.0  8.618234e-03  1.215100e-02
                                                   CSNAT2x -1000.0  1000.0  8.618234e-03  1.215100e-02
                                                   CSNAT3x -1000.0  1000.0  8.618234e-03  1.215100e-02
                                                    CSNATm     0.0  1000.0  8.618234e-03  7.890258e-03
                                                    CSNATp -1000.0  1000.0  5.596256e-03  1.215100e-02
                                                     CYSTA -1000.0  1000.0  1.121795e-02  1.215100e-02
                                                     CYTDt -1000.0  1000.0  1.215100e-02  1.215100e-02
                                                    CYTDtm -1000.0  1000.0  1.215100e-02  1.215100e-02
                                                     DADAe     0.0  1000.0  1.215100e-02  1.215100e-02
                                                     DCK1n -1000.0  1000.0  5.430912e-01  1.215100e-02
                                                     DCK2n -1000.0  1000.0  1.974877e+00  1.215100e-02
                                                      DGK1 -1000.0  1000.0  8.647911e-04  1.215100e-02
                                                    DGNSKm     0.0  1000.0  2.950753e+00  2.950753e+00
                                                   DHAAt1r -1000.0  1000.0  1.215100e-02  1.215100e-02
                                                  DHCR241r     0.0  1000.0  1.215100e-02  1.215100e-02
                                                  DHCR242r     0.0  1000.0  1.215100e-02  1.215100e-02
                                                  DHCR243r     0.0  1000.0  1.215100e-02  1.215100e-02
                                                   DHCR71r     0.0  1000.0  7.688034e-03  7.688034e-03
                                                   DHCR72r     0.0  1000.0  7.688034e-03  7.688034e-03
                                                      DHFR -1000.0  1000.0  4.451567e-03  1.215100e-02
                                                    DHORD9     0.0  1000.0  1.215100e-02  1.215100e-02
                                                    DHORTS -1000.0  1000.0  9.188034e-03  1.557820e-03
                                                      DHPR     0.0  1000.0  1.215100e-02  1.215100e-02
                                                    DMATTx     0.0  1000.0  1.054131e-02  1.054131e-02
                                                    DPCOAK     0.0  1000.0  8.831909e-03  8.831909e-03
                                                    DPMVDx     0.0  1000.0  1.204416e-02  1.204416e-02
                                                      DRBK     0.0  1000.0  2.164684e-02  2.164684e-02
                                                     DTMPK -1000.0  1000.0  7.122507e-03  1.215100e-02
                                                   DURIK1m     0.0  1000.0  1.215100e-02  1.215100e-02
                                                   DUTPDPm     0.0  1000.0  1.767034e-02  1.767034e-02
                                                   DUTPDPn     0.0  1000.0  1.767034e-02  1.767034e-02
                                                     EBP1r     0.0  1000.0  9.008372e-01  9.008372e-01
                                                     EBP2r -1000.0  1000.0  9.008372e-01  9.008372e-01
                                                  EHGLAT2m     0.0  1000.0  8.404558e-03  8.404558e-03
                                                   EHGLATm     0.0  1000.0  1.006441e-03  1.006441e-03
                                                 ELAIDCPT1 -1000.0  1000.0  3.903134e-02  3.903134e-02
                                                 ELAIDCPT2     0.0  1000.0  1.215100e-02  1.215100e-02
                                                       ENO -1000.0  1000.0  1.439985e-03  1.215100e-02
                                               ESTRONEGLCt     0.0  1000.0  1.215100e-02  1.215100e-02
                                                     ETFQO     0.0  1000.0  6.019020e-03  6.019020e-03
                                                      ETHP     0.0  1000.0  1.215100e-02  1.215100e-02
                                                     F1PGT -1000.0  1000.0  9.487179e-02  1.215100e-02
                                                      F6Tg     0.0  1000.0  8.262108e-03  8.262108e-03
                                                FACOAL140i     0.0  1000.0  2.181268e-01  2.181268e-01
                                                     FADDP     0.0  1000.0  5.555556e-02  5.555556e-02
                                                     FCLTm     0.0  1000.0  1.139601e-02  1.139601e-02
                                                        FK     0.0  1000.0  4.404558e-02  4.404558e-02
                                                     FMNAT     0.0  1000.0  5.729661e+01  5.729661e+01
                                                     FOLR2     0.0  1000.0  6.924660e-02  6.924660e-02
                                                     FPGS2     0.0  1000.0  8.689459e-03  8.689459e-03
                                                    FPGS2m     0.0  1000.0  8.689459e-03  8.689459e-03
                                                     FPGS3     0.0  1000.0  8.689459e-03  8.689459e-03
                                                    FPGS3m     0.0  1000.0  8.689459e-03  8.689459e-03
                                                     FPGS5     0.0  1000.0  8.689459e-03  8.689459e-03
                                                    FPGS5m     0.0  1000.0  8.689459e-03  8.689459e-03
                                                     FPGS6     0.0  1000.0  8.689459e-03  8.689459e-03
                                                    FPGS6m     0.0  1000.0  8.689459e-03  8.689459e-03
                                                     FPGS8     0.0  1000.0  8.689459e-03  8.689459e-03
                                                    FPGS8m     0.0  1000.0  8.689459e-03  8.689459e-03
                                                     FPGS9     0.0  1000.0  8.689459e-03  8.689459e-03
                                                    FPGS9m     0.0  1000.0  8.689459e-03  8.689459e-03
                                                      FTCD     0.0  1000.0  7.065527e-02  7.065527e-02
                                                     FTHFL     0.0  1000.0  2.037037e-02  1.215100e-02
                                                    FTHFLm     0.0  1000.0  2.037037e-02  1.215100e-02
                                                 FUCASE2ly     0.0  1000.0  2.849003e-02  2.849003e-02
                                                  FUCASEly     0.0  1000.0  2.849003e-02  2.849003e-02
                                                       FUM -1000.0  1000.0  5.341880e-04  1.215100e-02
                                                     FUMAC     0.0  1000.0  1.160969e-02  1.160969e-02
                                                      FUMm -1000.0  1000.0  5.341880e-04  1.215100e-02
                                                  FUMSO3tm -1000.0  1000.0  1.215100e-02  1.215100e-02
                                                  FUMSO4tm -1000.0  1000.0  1.215100e-02  1.215100e-02
                                                     FUMtm -1000.0  1000.0  1.215100e-02  1.215100e-02
                                                 FUMTSULtm -1000.0  1000.0  1.215100e-02  1.215100e-02
                                                   G14T10g     0.0  1000.0  1.378205e-02  1.378205e-02
                                                   G14T11g     0.0  1000.0  1.378205e-02  1.378205e-02
                                                   G14T12g     0.0  1000.0  1.378205e-02  1.378205e-02
                                                   G14T13g     0.0  1000.0  1.378205e-02  1.378205e-02
                                                   G14T14g     0.0  1000.0  1.378205e-02  1.378205e-02
                                                   G14T15g     0.0  1000.0  1.378205e-02  1.378205e-02
                                                   G14T16g     0.0  1000.0  1.378205e-02  1.378205e-02
                                                   G14T17g     0.0  1000.0  1.378205e-02  1.378205e-02
                                                   G14T18g     0.0  1000.0  1.378205e-02  1.378205e-02
                                                   G14T19g     0.0  1000.0  1.378205e-02  1.378205e-02
                                                   G14T20g     0.0  1000.0  1.378205e-02  1.378205e-02
                                                   G14T21g     0.0  1000.0  1.378205e-02  1.378205e-02
                                                    G14T2g     0.0  1000.0  1.378205e-02  1.378205e-02
                                                    G14T3g     0.0  1000.0  1.378205e-02  1.378205e-02
                                                    G14T4g     0.0  1000.0  1.378205e-02  1.378205e-02
                                                    G14T5g     0.0  1000.0  1.378205e-02  1.378205e-02
                                                    G14T6g     0.0  1000.0  1.378205e-02  1.378205e-02
                                                    G14T7g     0.0  1000.0  1.378205e-02  1.378205e-02
                                                    G14T8g     0.0  1000.0  1.378205e-02  1.378205e-02
                                                    G14T9g     0.0  1000.0  1.378205e-02  1.378205e-02
                                                     G14Tg     0.0  1000.0  1.378205e-02  1.378205e-02
                                                    G3PD2m     0.0  1000.0  1.215100e-02  1.215100e-02
                                                    G5SDym     0.0     0.0  6.623932e-03  6.623932e-03
                                                     G6PDA     0.0  1000.0  3.304052e-04  3.304052e-04
                                                 G6PDH1rer -1000.0  1000.0  1.215100e-02  1.215100e-02
                                                 G6PDH2rer -1000.0  1000.0  1.215100e-02  1.215100e-02
                                                   GACMTRc -1000.0  1000.0  5.623032e-02  1.215100e-02
                                                GALASE10ly     0.0  1000.0  5.413105e-02  5.413105e-02
                                                GALASE11ly     0.0  1000.0  5.413105e-02  5.413105e-02
                                                GALASE12ly     0.0  1000.0  5.413105e-02  5.413105e-02
                                                GALASE13ly     0.0  1000.0  5.413105e-02  5.413105e-02
                                                GALASE14ly     0.0  1000.0  5.413105e-02  5.413105e-02
                                                GALASE15ly     0.0  1000.0  5.413105e-02  5.413105e-02
                                                GALASE16ly     0.0  1000.0  5.413105e-02  5.413105e-02
                                                GALASE17ly     0.0  1000.0  5.413105e-02  5.413105e-02
                                                GALASE18ly     0.0  1000.0  5.413105e-02  5.413105e-02
                                                GALASE19ly     0.0  1000.0  5.413105e-02  5.413105e-02
                                                 GALASE1ly     0.0  1000.0  5.413105e-02  5.413105e-02
                                                GALASE20ly     0.0  1000.0  5.413105e-02  5.413105e-02
                                                 GALASE3ly     0.0  1000.0  5.413105e-02  5.413105e-02
                                                 GALASE4ly     0.0  1000.0  5.413105e-02  5.413105e-02
                                                 GALASE5ly     0.0  1000.0  5.413105e-02  5.413105e-02
                                                 GALASE6ly     0.0  1000.0  5.413105e-02  5.413105e-02
                                                 GALASE7ly     0.0  1000.0  5.413105e-02  5.413105e-02
                                                 GALASE8ly     0.0  1000.0  5.413105e-02  5.413105e-02
                                                 GALASE9ly     0.0  1000.0  5.413105e-02  5.413105e-02
                                                      GALK     0.0  1000.0  2.251367e-02  2.251367e-02
                                                      GALU -1000.0  1000.0  6.410256e-02  1.215100e-02
                                                    GAMt1r -1000.0  1000.0  1.215100e-02  1.215100e-02
                                                 GAO1g_cho     0.0  1000.0  1.215100e-02  1.215100e-02
                                                 GAO2g_cho     0.0  1000.0  1.215100e-02  1.215100e-02
                                                     GARFT -1000.0  1000.0  3.660969e-03  1.215100e-02
                                                GASNASE2ly     0.0  1000.0  4.652088e-02  4.652088e-02
                                                GASNASE3ly     0.0  1000.0  4.652088e-02  4.652088e-02
                                                 GASNASEly     0.0  1000.0  4.652088e-02  4.652088e-02
                                                 GBGT1_cho     0.0  1000.0  1.215100e-02  1.215100e-02
                                                  GCHOLAt3     0.0  1000.0  1.215100e-02  1.215100e-02
                                                  GDPFUCtg -1000.0  1000.0  1.215100e-02  1.215100e-02
                                                    GF6PTA     0.0  1000.0  4.488663e-02  4.488663e-02
                                                     GFUCS     0.0  1000.0  1.685660e-01  1.685660e-01
                                                      GGNG     0.0  1000.0  1.215100e-02  1.215100e-02
                                                    GHMT2r -1000.0  1000.0  1.602564e+01  1.215100e-02
                                                   GHMT2rm -1000.0  1000.0  1.602564e+01  1.215100e-02
                                                       GK1 -1000.0  1000.0  1.975411e-04  1.215100e-02
                                                  GLAl_cho     0.0  1000.0  1.215100e-02  1.215100e-02
                                                  GLB1_cho     0.0  1000.0  1.215100e-02  1.215100e-02
                                                    GLBRAN     0.0  1000.0  1.189459e-02  1.189459e-02
                                                GLCAASE8ly     0.0  1000.0  4.273504e-02  4.273504e-02
                                                GLCAASE9ly     0.0  1000.0  4.273504e-02  4.273504e-02
                                                     GLCtg -1000.0  1000.0  1.215100e-02  1.215100e-02
                                                  GLCURtly -1000.0  1000.0  1.215100e-02  1.215100e-02
                                                    GLGNS1     0.0  1000.0  5.698006e-02  5.698006e-02
                                                    GLU5Km     0.0     0.0  1.196581e-02  1.196581e-02
                                                    GLUCYS     0.0  1000.0  1.812424e-02  1.812424e-02
                                                    GLUDxm -1000.0  1000.0  1.602564e-01  8.882308e-04
                                                    GLUDym -1000.0  1000.0  4.751673e-04  1.060296e-05
                                                  GluForTx     0.0  1000.0  5.826211e-02  5.826211e-02
                                                     GLUNm     0.0  1000.0  5.608262e-03  5.608262e-03
                                                    GLUPRT     0.0  1000.0  2.421652e-02  2.421652e-02
                                                     GLUt6     0.0  1000.0  1.215100e-02  1.215100e-02
                                                GLUTCOADHm     0.0  1000.0  6.906674e-02  6.906674e-02
                                                 GLUVESSEC     0.0  1000.0  1.215100e-02  1.215100e-02
                                                  GLYCLTDy     0.0  1000.0  1.047830e-02  1.047830e-02
                                                     GLYOX     0.0  1000.0  1.757601e-04  1.757601e-04
                                               GLYt7_211_r -1000.0  1000.0  1.215100e-02  1.215100e-02
                                                     GMAND     0.0  1000.0  1.829594e-01  1.829594e-01
                                                      GMPR     0.0  1000.0  5.698006e-03  5.698006e-03
                                                     GRTTx     0.0  1000.0  5.856284e-01  5.856284e-01
                                                      GSNt -1000.0  1000.0  1.215100e-02  1.215100e-02
                                                      GTHO     0.0  1000.0  1.661918e-03  1.661918e-03
                                                     GTHOm     0.0  1000.0  1.661918e-03  1.661918e-03
                                                      GTHS     0.0  1000.0  1.723647e-02  1.723647e-02
                                                    GUAPRT     0.0  1000.0  1.166136e-02  1.166136e-02
                                                  HCO3_CLt -1000.0  1000.0  1.215100e-02  1.215100e-02
                                                      HEX1     0.0  1000.0  6.173602e-03  6.173602e-03
                                                     HEX10     0.0  1000.0  6.173602e-03  6.173602e-03
                                                      HEX4     0.0  1000.0  6.695157e-03  6.695157e-03
                                                      HEX7     0.0  1000.0  6.173602e-03  6.173602e-03
                                                      HMBS     0.0  1000.0  1.215100e-02  1.215100e-02
                                                  HMGCOASi     0.0  1000.0  1.215100e-02  1.215100e-02
                                                 HMGCOASim     0.0  1000.0  1.215100e-02  1.215100e-02
                                                      HOXG     0.0  1000.0  3.561254e-01  3.561254e-01
                                                    HPYRRy     0.0  1000.0  1.215100e-02  1.215100e-02
                                                   HSD17B1 -1000.0  1000.0  4.390166e-02  6.903976e-02
                                                   HSD3B7P     0.0  1000.0  1.215100e-02  1.215100e-02
                                                     HXPRT     0.0  1000.0  3.341176e-02  3.341176e-02
                                                     HYXNt -1000.0  1000.0  1.215100e-02  1.215100e-02
                                                     ICDHy     0.0  1000.0  1.367728e-03  1.367728e-03
                                                     ILETA -1000.0  1000.0  8.903134e-04  1.320761e-03
                                                      IMPC     0.0  1000.0  1.449347e-01  3.532267e-02
                                                      IMPD     0.0  1000.0  1.356668e-01  1.356668e-01
                                                      INSt -1000.0  1000.0  1.215100e-02  1.215100e-02
                                                    INSTt4 -1000.0  1000.0  1.215100e-02  1.215100e-02
                                                    IPDDIx -1000.0  1000.0  7.221327e-04  1.590445e-03
                                                  ITCOAL1m -1000.0  1000.0  1.111111e-02  1.215100e-02
                                                   ITCOALm -1000.0  1000.0  1.894587e-02  1.380795e-02
                                                       KHK     0.0  1000.0  2.524038e-02  2.524038e-02
                                                      KHK2     0.0  1000.0  7.673077e-03  7.673077e-03
                                                     LALDO -1000.0  1000.0  1.215100e-02  1.215100e-02
                                                   LCYSTAT -1000.0  1000.0  1.006441e-03  1.215100e-02
                                                     LDH_D -1000.0  1000.0  1.232194e-02  4.798972e-04
                                                     LEUTA -1000.0  1000.0  9.686610e-03  1.215100e-02
                                                     LGTHL     0.0  1000.0  1.270006e-04  1.270006e-04
                                                LNELDCCPT1 -1000.0  1000.0  3.903134e-02  3.903134e-02
                                                LNELDCCPT2     0.0  1000.0  1.215100e-02  1.215100e-02
                                                   LNSTLSr     0.0  1000.0  1.225071e-02  1.225071e-02
                                                    LPCOXp     0.0  1000.0  1.396011e-02  1.396011e-02
                                                    LSTO1r     0.0  1000.0  1.215100e-02  1.215100e-02
                                                    LSTO2r     0.0  1000.0  1.215100e-02  1.215100e-02
                                                   M1316Mg     0.0  1000.0  6.666667e-02  6.666667e-02
                                                   M13N2Tg     0.0  1000.0  2.849003e-07  2.849003e-07
                                                   M16N6Tg     0.0  1000.0  9.971510e-03  9.971510e-03
                                                    M16NTg     0.0  1000.0  7.977208e-03  7.977208e-03
                                                  MALSO3tm -1000.0  1000.0  1.215100e-02  1.215100e-02
                                                  MALSO4tm -1000.0  1000.0  1.215100e-02  1.215100e-02
                                                     MALtm -1000.0  1000.0  1.215100e-02  1.215100e-02
                                                 MALTSULtm -1000.0  1000.0  1.215100e-02  1.215100e-02
                                                   MAN1PT2     0.0  1000.0  1.215100e-02  1.215100e-02
                                                    MAN6PI -1000.0  1000.0  1.022761e-03  1.215100e-02
                                                    MANt1r -1000.0  1000.0  1.215100e-02  1.215100e-02
                                                    MCCCrm -1000.0  1000.0  6.499288e-01  1.215100e-02
                                                       MCD     0.0  1000.0  2.822945e-02  2.822945e-02
                                                      MCDm     0.0  1000.0  2.822945e-02  2.822945e-02
                                                       MDH -1000.0  1000.0  8.271299e-05  2.498149e-06
                                                      ME1m     0.0  1000.0  5.964250e-03  5.964250e-03
                                                       ME2     0.0  1000.0  1.959833e-04  1.959833e-04
                                                  METLEUex     0.0  1000.0  1.215100e-02  1.215100e-02
                                                      METS     0.0  1000.0  3.275752e-02  3.275752e-02
                                                    MEVK1x     0.0  1000.0  1.398148e-02  1.398148e-02
                                                     MG1er     0.0  1000.0  1.324786e-02  1.324786e-02
                                                    MGCHrm -1000.0  1000.0  4.116809e-03  1.168365e+00
                                                   MI134PP     0.0  1000.0  6.481481e-03  6.481481e-03
                                                    MI14PP     0.0  1000.0  6.481481e-03  6.481481e-03
                                                    MI34PP     0.0  1000.0  1.215100e-02  1.215100e-02
                                                     MM5ag     0.0  1000.0  1.125356e-02  1.125356e-02
                                                     MM5bg     0.0  1000.0  1.125356e-02  1.125356e-02
                                                     MM5cg     0.0  1000.0  1.125356e-02  1.125356e-02
                                                     MM6ag     0.0  1000.0  1.125356e-02  1.125356e-02
                                                   MM6B1ag     0.0  1000.0  1.125356e-02  1.125356e-02
                                                   MM6B1bg     0.0  1000.0  1.125356e-02  1.125356e-02
                                                    MM6B2g     0.0  1000.0  1.125356e-02  1.125356e-02
                                                     MM6bg     0.0  1000.0  1.125356e-02  1.125356e-02
                                                     MM7Ag     0.0  1000.0  1.125356e-02  1.125356e-02
                                                    MM7B1g     0.0  1000.0  1.125356e-02  1.125356e-02
                                                    MM7B2g     0.0  1000.0  1.125356e-02  1.125356e-02
                                                    MM7Cag     0.0  1000.0  1.125356e-02  1.125356e-02
                                                    MM7Cbg     0.0  1000.0  1.125356e-02  1.125356e-02
                                                     MM8Ag     0.0  1000.0  1.125356e-02  1.125356e-02
                                                    MM8Ber     0.0  1000.0  1.125356e-02  1.125356e-02
                                                     MM8Cg     0.0  1000.0  1.125356e-02  1.125356e-02
                                                      MMEm -1000.0  1000.0  4.558405e-03  1.215100e-02
                                                      MMMm -1000.0  1000.0  2.065527e-02  1.506322e-03
                                                   MMSAD3m     0.0  1000.0  2.720798e-02  2.720798e-02
                                                     MTHFD -1000.0  1000.0  3.596866e-02  1.215100e-02
                                                    MTHFDm -1000.0  1000.0  3.596866e-02  1.215100e-02
                                                    MTHFR3     0.0  1000.0  2.504006e-03  2.504006e-03
                                                     NADS2     0.0  1000.0  6.880342e-02  6.880342e-02
                                                   NAGA2ly     0.0  1000.0  6.837607e-03  6.837607e-03
                                                NAGAly_cho     0.0  1000.0  1.215100e-02  1.215100e-02
                                                     NDP7g     0.0  1000.0  8.547009e-03  8.547009e-03
                                                   NDPK10n -1000.0  1000.0  1.282051e-02  1.215100e-02
                                                    NDPK1n -1000.0  1000.0  8.434548e-03  1.215100e-02
                                                    NDPK2n -1000.0  1000.0  1.282051e-02  1.215100e-02
                                                    NDPK3n -1000.0  1000.0  1.282051e-02  1.215100e-02
                                                    NDPK4n -1000.0  1000.0  2.180359e-03  1.215100e-02
                                                    NDPK5n -1000.0  1000.0  1.282051e-02  1.215100e-02
                                                    NDPK6n -1000.0  1000.0  1.282051e-02  1.215100e-02
                                                    NDPK7n -1000.0  1000.0  3.023706e-03  1.215100e-02
                                                    NDPK8n -1000.0  1000.0  1.282051e-02  1.215100e-02
                                                    NDPK9n -1000.0  1000.0  1.282051e-02  1.215100e-02
                                                    NMNATn     0.0  1000.0  2.941347e-02  2.941347e-02
                                                     NNATn     0.0  1000.0  1.967876e-02  1.967876e-02
                                                      NNMT     0.0  1000.0  4.059829e-03  4.059829e-03
                                                      NOS1     0.0  1000.0  2.706553e-03  2.706553e-03
                                                     NTD10     0.0  1000.0  1.901709e-02  1.901709e-02
                                                      NTD4     0.0  1000.0  1.901709e-02  1.901709e-02
                                                     OMPDC     0.0  1000.0  2.884114e-04  2.884114e-04
                                                   ORNTArm     0.0     0.0  1.187085e+01  1.215100e-02
                                                      ORPT -1000.0  1000.0  6.437651e-02  2.812731e-02
                                                     P5CDm     0.0  1000.0  2.022792e-02  2.022792e-02
                                                     P5CRm     0.0  1000.0  2.395752e-02  2.395752e-02
                                                    P5CRxm     0.0  1000.0  2.395752e-02  2.395752e-02
                                                    PAPStg -1000.0  1000.0  1.215100e-02  1.215100e-02
                                               PCFLOPm_cho     0.0  1000.0  1.215100e-02  1.215100e-02
                                                     PCLAD     0.0  1000.0  1.602564e-01  1.602564e-01
                                                       PCm     0.0  1000.0  7.122507e-03  7.122507e-03
                                                      PDHm     0.0  1000.0  8.151653e-03  8.151653e-03
                                                    PDX5PO -1000.0  1000.0  9.081197e-01  1.215100e-02
                                                    PEPCKm     0.0  1000.0  1.410496e-02  1.410496e-02
                                                    PETHCT     0.0  1000.0  1.566952e-02  1.566952e-02
                                                       PFK     0.0  1000.0  5.601756e-03  5.601756e-03
                                                      PGCD     0.0  1000.0  4.299884e-02  4.299884e-02
                                                       PGL     0.0  1000.0  6.410256e-03  6.410256e-03
                                                      PGMT -1000.0  1000.0  1.681703e-03  2.250185e-03
                                                 PGPPT_cho     0.0  1000.0  1.215100e-02  1.215100e-02
                                                     PHCDm     0.0  1000.0  3.160613e-01  3.160613e-01
                                              PI345P3P_cho     0.0  1000.0  1.215100e-02  1.215100e-02
                                             PI345P3Pn_cho     0.0  1000.0  1.215100e-02  1.215100e-02
                                               PI45PLC_cho     0.0  1000.0  1.215100e-02  1.215100e-02
                                                PI4PLC_cho     0.0  1000.0  1.215100e-02  1.215100e-02
                                               PI4PLCn_cho     0.0  1000.0  1.215100e-02  1.215100e-02
                                                 PIPLC_cho     0.0  1000.0  1.215100e-02  1.215100e-02
                                                PIPLCn_cho     0.0  1000.0  1.215100e-02  1.215100e-02
                                                    PMEVKx     0.0  1000.0  2.398609e-02  2.398609e-02
                                                       PNP -1000.0  1000.0  5.628053e-03  1.215100e-02
                                                    PPBNGS     0.0  1000.0  2.922365e-02  2.922365e-02
                                                     PPCDC     0.0  1000.0  2.382356e-01  2.382356e-01
                                                    PPNCL3     0.0  1000.0  5.626781e-03  5.626781e-03
                                                    PPPGOm     0.0  1000.0  3.052503e-02  3.052503e-02
                                                    PRAGSr -1000.0  1000.0  2.658221e-02  1.320761e-01
                                                    PRASCS -1000.0  1000.0  3.176638e-02  1.215100e-02
                                                     PRFGS     0.0  1000.0  9.544160e-03  9.544160e-03
                                                PROSTGE1t3     0.0  1000.0  1.215100e-02  1.215100e-02
                                                PROSTGE2t3     0.0  1000.0  1.215100e-02  1.215100e-02
                                                     PTPAT     0.0  1000.0  1.011396e-02  1.215100e-02
                                                     PUNP1 -1000.0  1000.0  5.628053e-03  1.215100e-02
                                                     PUNP2 -1000.0  1000.0  5.628053e-03  1.215100e-02
                                                     PUNP3 -1000.0  1000.0  5.628053e-03  6.328644e-03
                                                     PUNP4 -1000.0  1000.0  5.628053e-03  6.328644e-03
                                                     PUNP5 -1000.0  1000.0  5.628053e-03  2.761590e-03
                                                     PUNP6 -1000.0  1000.0  5.628053e-03  2.761590e-03
                                                     PUNP7 -1000.0  1000.0  5.628053e-03  1.215100e-02
                                                  PYAM5POr -1000.0  1000.0  9.081197e-01  1.215100e-02
                                                    PYRt2p -1000.0  1000.0  1.215100e-02  1.215100e-02
                                                     PRAIS     0.0  1000.0  1.487892e-02  1.487892e-02
                                                    HSD3B7     0.0  1000.0  1.215100e-02  1.215100e-02
                                               PI35P3P_cho     0.0  1000.0  1.215100e-02  1.215100e-02
                                                       RPE -1000.0  1000.0  6.410256e-03  1.215100e-02
                                                       RPI -1000.0  1000.0  5.124478e-05  1.215100e-02
                                                    S23T3g     0.0  1000.0  1.215100e-02  1.215100e-02
                                                     S23Tg     0.0  1000.0  6.695157e-03  6.695157e-03
                                                S6TASE10ly     0.0  1000.0  7.834758e-03  1.215100e-02
                                                S6TASE11ly     0.0  1000.0  1.225071e-02  1.215100e-02
                                                S6TASE12ly     0.0  1000.0  1.225071e-02  1.215100e-02
                                                S6TASE13ly     0.0  1000.0  1.225071e-02  1.215100e-02
                                                S6TASE14ly     0.0  1000.0  1.225071e-02  1.215100e-02
                                                S6TASE15ly     0.0  1000.0  1.225071e-02  1.215100e-02
                                                S6TASE16ly     0.0  1000.0  1.225071e-02  1.215100e-02
                                                S6TASE17ly     0.0  1000.0  1.225071e-02  1.215100e-02
                                                S6TASE18ly     0.0  1000.0  1.225071e-02  1.215100e-02
                                                S6TASE19ly     0.0  1000.0  1.225071e-02  1.215100e-02
                                                S6TASE20ly     0.0  1000.0  1.225071e-02  1.215100e-02
                                                S6TASE21ly     0.0  1000.0  1.225071e-02  1.215100e-02
                                                S6TASE22ly -1000.0  1000.0  7.834758e-03  1.215100e-02
                                                S6TASE23ly -1000.0  1000.0  1.225071e-02  1.215100e-02
                                                S6TASE24ly -1000.0  1000.0  1.225071e-02  1.215100e-02
                                                S6TASE25ly -1000.0  1000.0  7.834758e-03  1.215100e-02
                                                S6TASE26ly -1000.0  1000.0  1.225071e-02  1.215100e-02
                                                  SALMCOM2     0.0  1000.0  3.632479e-03  3.632479e-03
                                                    SARDHm     0.0  1000.0  5.452005e+00  5.452005e+00
                                                   SBTD_D2     0.0  1000.0  2.207977e-02  2.207977e-02
                                                    SCP22x -1000.0  1000.0  1.215100e-02  1.215100e-02
                                                      SCPx     0.0  1000.0  1.215100e-02  1.215100e-02
                                                SERLYSNaex     0.0  1000.0  1.215100e-02  1.215100e-02
                                                     SFGTH     0.0  1000.0  6.622682e-03  1.215100e-02
                                                   SGPL12r     0.0  1000.0  9.043447e-03  9.043447e-03
                                                 SIAASE2ly     0.0  1000.0  8.404558e-03  8.404558e-03
                                                 SIAASE3ly     0.0  1000.0  8.404558e-03  8.404558e-03
                                                 SIAASE4ly     0.0  1000.0  8.404558e-03  8.404558e-03
                                                  SIAASEly     0.0  1000.0  8.404558e-03  8.404558e-03
                                                SIAT9g_cho     0.0  1000.0  1.215100e-02  1.215100e-02
                                                      SLDx -1000.0  1000.0  1.512821e-02  1.215100e-02
                                                 SO4CLtex2     0.0  1000.0  1.215100e-02  1.215100e-02
                                                    SPODMm     0.0  1000.0  5.341880e-06  5.341880e-06
                                                     SQLEr     0.0  1000.0  1.410879e+01  1.410879e+01
                                                     SQLSr     0.0  1000.0  5.881464e-02  5.881464e-02
                                             ST3GAL31g_cho     0.0  1000.0  1.215100e-02  1.215100e-02
                                                   SUCCt2m -1000.0  1000.0  1.215100e-02  1.215100e-02
                                                  SUCOAS1m -1000.0  1000.0  1.111111e-02  1.215100e-02
                                                   SUCOASm -1000.0  1000.0  1.633265e-02  1.380795e-02
                                                    SULFOX     0.0  1000.0  1.280024e-02  1.280024e-02
                                                      TALA -1000.0  1000.0  8.190883e-03  4.717002e-02
                                                TAURt4_2_r -1000.0  1000.0  1.215100e-02  1.215100e-02
                                                  TCHOLAt3     0.0  1000.0  1.215100e-02  1.215100e-02
                                                     THMTP     0.0  1000.0  3.750445e-04  3.750445e-04
                                                   THYMDtm -1000.0  1000.0  1.215100e-02  1.215100e-02
                                                    TMDK1m     0.0  1000.0  9.092562e-04  9.092562e-04
                                                     TMDPK     0.0  1000.0  3.148355e+00  3.148355e+00
                                                      TMDS     0.0  1000.0  1.171717e-01  1.171717e-01
                                                TMNDNCCPT1 -1000.0  1000.0  3.903134e-02  3.903134e-02
                                                TMNDNCCPT2     0.0  1000.0  1.215100e-02  1.215100e-02
                                                      TRDR     0.0  1000.0  1.638177e-02  1.638177e-02
                                           TSTSTERONEGLCte     0.0  1000.0  1.215100e-02  1.215100e-02
                                                   TTDCPT1 -1000.0  1000.0  3.903134e-02  3.903134e-02
                                                   TTDCPT2     0.0  1000.0  1.215100e-02  1.215100e-02
                                                  UAG2EMAi     0.0  1000.0  1.956182e-01  1.956182e-01
                                                     UAGDP     0.0  1000.0  6.528965e-04  6.528965e-04
                                                  UDPGALtg -1000.0  1000.0  1.215100e-02  1.215100e-02
                                                     UDPGD     0.0  1000.0  7.631258e-03  7.631258e-03
                                                 UGALNACtg -1000.0  1000.0  1.215100e-02  1.215100e-02
                                                      UGLT -1000.0  1000.0  3.125182e-03  1.215100e-02
                                                     UPP3S     0.0  1000.0  3.460945e-03  3.460945e-03
                                                    UPPDC1     0.0  1000.0  7.905983e-03  7.905983e-03
                                                      UPPN     0.0  1000.0  2.900070e-02  2.900070e-02
                                                      URIt -1000.0  1000.0  1.215100e-02  1.215100e-02
                                                     VALTA -1000.0  1000.0  8.903134e-04  1.565850e-03
                                                     XANDp     0.0  1000.0  1.215100e-02  1.215100e-02
                                                     XAO2x     0.0  1000.0  1.215100e-02  1.215100e-02
                                                      XAOx     0.0  1000.0  1.215100e-02  1.215100e-02
                                                      XYLK     0.0  1000.0  6.370726e-01  6.370726e-01
                                                     XYLUR -1000.0  1000.0  3.228870e-01  4.673460e-01
                                                 CLFORtex2     0.0  1000.0  1.215100e-02  1.215100e-02
                                                   C14STRr -1000.0  1000.0  6.934473e-03  6.934473e-03
                                                     LALDD -1000.0  1000.0  1.168091e-02  1.215100e-02
                                                      SPMS     0.0  1000.0  1.162093e-01  1.162093e-01
                                                    SSALxm -1000.0  1000.0  1.937906e-02  1.937906e-02
                                                   MACACIr -1000.0  1000.0  1.215100e-02  1.215100e-02
                                                   5MTHFt2 -1000.0  1000.0  1.215100e-02  1.215100e-02
                                                   ASPGLUm -1000.0  1000.0  1.215100e-02  1.215100e-02
                                                    CAATPS     0.0  1000.0  3.768522e-02  3.768522e-02
                                                  CLOHtex2     0.0  1000.0  1.215100e-02  1.215100e-02
                                                     FOLt2 -1000.0  1000.0  1.215100e-02  1.215100e-02
                                                      FPGS     0.0  1000.0  8.689459e-03  8.689459e-03
                                                     FPGS4     0.0  1000.0  8.689459e-03  8.689459e-03
                                                    FPGS4m     0.0  1000.0  8.689459e-03  8.689459e-03
                                                     FPGS7     0.0  1000.0  8.689459e-03  8.689459e-03
                                                    FPGS7m     0.0  1000.0  8.689459e-03  8.689459e-03
                                                     FPGSm     0.0  1000.0  8.689459e-03  8.689459e-03
                                                    PYRt2m -1000.0  1000.0  1.215100e-02  1.215100e-02
                                                     THFt2 -1000.0  1000.0  1.215100e-02  1.215100e-02
                                                       ALR     0.0  1000.0  3.619495e-02  3.619495e-02
                                                  LNS14DMr     0.0  1000.0  1.228982e-02  1.228982e-02
                                                  HMGCOARx     0.0  1000.0  1.161278e+01  1.161278e+01
                                                  C160CRNt     0.0  1000.0  1.215100e-02  1.215100e-02
                                                 C161CRN2t     0.0  1000.0  1.215100e-02  1.215100e-02
                                                  C161CRNt     0.0  1000.0  1.215100e-02  1.215100e-02
                                                  C180CRNt     0.0  1000.0  1.215100e-02  1.215100e-02
                                                  C181CRNt     0.0  1000.0  1.215100e-02  1.215100e-02
                                                  C181CPT1 -1000.0  1000.0  3.903134e-02  3.903134e-02
                                                  C181CPT2     0.0  1000.0  1.215100e-02  1.215100e-02
                                                    ACRNtm     0.0  1000.0  1.215100e-02  1.215100e-02
                                                 ELAIDCRNt     0.0  1000.0  1.215100e-02  1.215100e-02
                                                LNELDCCRNt     0.0  1000.0  1.215100e-02  1.215100e-02
                                                TMNDNCCRNt     0.0  1000.0  1.215100e-02  1.215100e-02
                                                   TTDCRNt     0.0  1000.0  1.215100e-02  1.215100e-02
                                                      NOS2     0.0  1000.0  2.706553e-03  2.706553e-03
                                                    FE3R2e     0.0  1000.0  1.215100e-02  1.215100e-02
                                                     PSERT     0.0  1000.0  5.356125e-03  5.356125e-03
                                                     PSP_L     0.0  1000.0  7.977208e-03  7.977208e-03
                                                 SCP2x_cho     0.0  1000.0  1.215100e-02  1.215100e-02
                                                  DOLDPPer     0.0  1000.0  1.215100e-02  1.215100e-02
                                              UDPDOLPT_cho     0.0  1000.0  1.215100e-02  1.215100e-02
                                              GLCNACPT_cho     0.0  1000.0  1.215100e-02  1.215100e-02
                                             RTOTALCRNCPT1 -1000.0  1000.0  3.903134e-02  3.903134e-02
                                             RTOTALCRNCPT2     0.0  1000.0  1.215100e-02  1.215100e-02
                                                RTOTALCRNt     0.0  1000.0  1.215100e-02  1.215100e-02
                                               PETOHMr_cho     0.0  1000.0  1.215100e-02  1.215100e-02
                                                  PSDm_cho     0.0  1000.0  1.215100e-02  1.215100e-02
                                                       PGI -1000.0  1000.0  1.372863e-04  9.122370e-05
                                                       GND     0.0  1000.0  1.303419e-02  1.303419e-02
                                                   ACCOAtr -1000.0  1000.0  1.215100e-02  1.215100e-02
                                                      MCDp     0.0  1000.0  2.822945e-02  2.822945e-02
                                                      BUP2     0.0  1000.0  6.148148e-03  6.148148e-03
                                             EX_HC01610_e_     0.0     0.0  1.215100e-02  1.215100e-02
                                                     r0774 -1000.0  1000.0  1.215100e-02  1.215100e-02
                                                     r2236 -1000.0  1000.0  1.215100e-02  1.215100e-02
                                                     r2237 -1000.0  1000.0  1.215100e-02  1.215100e-02
                                                     r2238 -1000.0  1000.0  1.215100e-02  1.215100e-02
                                                     r2315 -1000.0  1000.0  1.215100e-02  1.215100e-02
                                                     r2346 -1000.0  1000.0  1.215100e-02  1.215100e-02
                                              EX_C05965_e_     0.0     0.0  1.215100e-02  1.215100e-02
                                                   RE3520E -1000.0  1000.0  1.215100e-02  1.215100e-02
                                                   RE1632C     0.0  1000.0  1.215100e-02  1.215100e-02
                                                     r1527     0.0  1000.0  1.215100e-02  1.215100e-02
                                                   RE3236C -1000.0  1000.0  1.215100e-02  1.215100e-02
                                                   RE2974N -1000.0  1000.0  1.215100e-02  1.215100e-02
                                             EX_HC02176_e_     0.0     0.0  1.215100e-02  1.215100e-02
                                                     r1528     0.0  1000.0  1.215100e-02  1.215100e-02
                                                     r2444     0.0  1000.0  1.215100e-02  1.215100e-02
                                                     r0636     0.0  1000.0  1.215100e-02  1.215100e-02
                                                     r0637     0.0  1000.0  1.215100e-02  1.215100e-02
                                                     r0997     0.0  1000.0  1.215100e-02  1.215100e-02
                                                   RE3076X -1000.0  1000.0  1.215100e-02  1.215100e-02
                                                   RE3011R -1000.0  1000.0  1.215100e-02  1.215100e-02
                                                   RE3237C     0.0  1000.0  1.215100e-02  1.215100e-02
                                               ARTFR33_cho     0.0  1000.0  1.215100e-02  1.215100e-02
                                               ARTFR43_cho     0.0  1000.0  1.215100e-02  1.215100e-02
                                                 P450LTB4r     0.0  1000.0  1.215100e-02  1.215100e-02
                                                   RE3016R -1000.0  1000.0  1.215100e-02  1.215100e-02
                                                     r1445     0.0  1000.0  1.215100e-02  1.215100e-02
                                                     r0729     0.0  1000.0  1.215100e-02  1.215100e-02
                                                     r0727     0.0  1000.0  1.215100e-02  1.215100e-02
                                                     r0660 -1000.0  1000.0  1.215100e-02  1.215100e-02
                                                     r1468 -1000.0  1000.0  1.215100e-02  1.215100e-02
                                                     r1487     0.0  1000.0  1.215100e-02  1.215100e-02
                                                   RE3241C     0.0  1000.0  1.215100e-02  1.215100e-02
                                                     r0444 -1000.0  1000.0  1.215100e-02  1.215100e-02
                                                     r1000 -1000.0  1000.0  1.215100e-02  1.215100e-02
                                                     r0438 -1000.0  1000.0  1.215100e-02  1.215100e-02
                                                     r0440     0.0  1000.0  1.215100e-02  1.215100e-02
                                                     r1002 -1000.0  1000.0  1.215100e-02  1.215100e-02
                                                     r1003     0.0  1000.0  1.215100e-02  1.215100e-02
                                                     r0720     0.0  1000.0  1.215100e-02  1.215100e-02
                                                   RE3110C     0.0  1000.0  1.215100e-02  1.215100e-02
                                                   RE3120C     0.0  1000.0  1.215100e-02  1.215100e-02
                                                   RE3106C -1000.0  1000.0  1.215100e-02  1.215100e-02
                                                   RE3119C -1000.0  1000.0  1.215100e-02  1.215100e-02
                                                  EX_tdcrn     0.0     0.0  1.215100e-02  1.215100e-02
                                                    TDCRNe     0.0  1000.0  1.215100e-02  1.215100e-02
                                               ARTFR51_cho     0.0  1000.0  1.215100e-02  1.215100e-02
                                                LGNCCOAtcx     0.0  1000.0  1.215100e-02  1.215100e-02
                                                 LGNCCOAtx -1000.0  1000.0  1.215100e-02  1.215100e-02
                                                     r1367     0.0  1000.0  1.215100e-02  1.215100e-02
                                                     r1368     0.0  1000.0  1.215100e-02  1.215100e-02
                                                     r2515     0.0  1000.0  1.215100e-02  1.215100e-02
                                              10FTHF5GLUtl     0.0  1000.0  1.215100e-02  1.215100e-02
                                              10FTHF5GLUtm     0.0  1000.0  1.215100e-02  1.215100e-02
                                              10FTHF6GLUtl     0.0  1000.0  1.215100e-02  1.215100e-02
                                              10FTHF6GLUtm     0.0  1000.0  1.215100e-02  1.215100e-02
                                              10FTHF7GLUtl     0.0  1000.0  1.215100e-02  1.215100e-02
                                              10FTHF7GLUtm     0.0  1000.0  1.215100e-02  1.215100e-02
                                                  10FTHFtl -1000.0  1000.0  1.215100e-02  1.215100e-02
                                                  10FTHFtm -1000.0  1000.0  1.215100e-02  1.215100e-02
                                               11DOCRTSLtm -1000.0  1000.0  1.215100e-02  1.215100e-02
                                               11DOCRTSLtr -1000.0  1000.0  1.215100e-02  1.215100e-02
                                             11DOCRTSTRNtm -1000.0  1000.0  1.215100e-02  1.215100e-02
                                             11DOCRTSTRNtr -1000.0  1000.0  1.215100e-02  1.215100e-02
                                                  1MNCAMti     0.0  1000.0  1.215100e-02  1.215100e-02
                                                   1PPDCRp     0.0  1000.0  1.215100e-02  1.215100e-02
                                             24_25DHVITD2t     0.0  1000.0  1.215100e-02  1.215100e-02
                                            24_25DHVITD2tm     0.0  1000.0  1.215100e-02  1.215100e-02
                                             24_25DHVITD3t     0.0  1000.0  1.215100e-02  1.215100e-02
                                            24_25DHVITD3tm     0.0  1000.0  1.215100e-02  1.215100e-02
                                                   24NPHte -1000.0  1000.0  1.215100e-02  1.215100e-02
                                                 25HVITD2t -1000.0  1000.0  1.215100e-02  1.215100e-02
                                                25HVITD2tm -1000.0  1000.0  1.215100e-02  1.215100e-02
                                                 25HVITD3t -1000.0  1000.0  1.215100e-02  1.215100e-02
                                                25HVITD3tm -1000.0  1000.0  1.215100e-02  1.215100e-02
                                                 2AMACSULT     0.0  1000.0  1.215100e-02  1.215100e-02
                                                    2DR1PP     0.0  1000.0  7.549858e-03  7.549858e-03
                                                  2MB2COAc -1000.0  1000.0  1.215100e-02  1.215100e-02
                                                    2MCITt -1000.0  1000.0  1.215100e-02  1.215100e-02
                                                34DHOXPEGt -1000.0  1000.0  1.215100e-02  1.215100e-02
                                             34DHPHELAT1tc     0.0  1000.0  1.215100e-02  1.215100e-02
                                                   34HPLFM     0.0  1000.0  1.215100e-02  1.215100e-02
                                                   34HPPte -1000.0  1000.0  1.215100e-02  1.215100e-02
                                                  35CGMPtn -1000.0  1000.0  1.215100e-02  1.215100e-02
                                                  3AIB_Dtm -1000.0  1000.0  1.215100e-02  1.215100e-02
                                                     3AIBt     0.0  1000.0  1.215100e-02  1.215100e-02
                                                    3AIBtm     0.0  1000.0  1.215100e-02  1.215100e-02
                                                   3DPHBH1     0.0  1000.0  1.215100e-02  1.215100e-02
                                                   3DPHBH2     0.0  1000.0  1.215100e-02  1.215100e-02
                                                  3HBCOARc -1000.0  1000.0  1.215100e-02  1.215100e-02
                                                    3MLDAt -1000.0  1000.0  1.215100e-02  1.215100e-02
                                                  3MOBt2im -1000.0  1000.0  1.215100e-02  1.215100e-02
                                                    3MOBte -1000.0  1000.0  1.215100e-02  1.215100e-02
                                                  3MOPt2im -1000.0  1000.0  1.215100e-02  1.215100e-02
                                                    3MOPte -1000.0  1000.0  1.215100e-02  1.215100e-02
                                                   3SALAOX     0.0  1000.0  1.215100e-02  1.215100e-02
                                                   3SPYRSP     0.0  1000.0  1.215100e-02  1.215100e-02
                                                  3SPYRSPm     0.0  1000.0  1.215100e-02  1.215100e-02
                                                   4ABUTtm -1000.0  1000.0  1.215100e-02  1.215100e-02
                                                 4HBZCOAFm     0.0  1000.0  1.215100e-02  1.215100e-02
                                                    4HBZFm     0.0  1000.0  1.215100e-02  1.215100e-02
                                          4HDEBRISOQUINEte -1000.0  1000.0  1.215100e-02  1.215100e-02
                                                4HPRO_LTte -1000.0  1000.0  1.215100e-02  1.215100e-02
                                                  4MOPt2im -1000.0  1000.0  1.215100e-02  1.215100e-02
                                                    4MOPte -1000.0  1000.0  1.215100e-02  1.215100e-02
                                                  4MPTNLte -1000.0  1000.0  1.215100e-02  1.215100e-02
                                                  4MPTNLtm -1000.0  1000.0  1.215100e-02  1.215100e-02
                                           4MTOLBUTAMIDEte -1000.0  1000.0  1.215100e-02  1.215100e-02
                                                  4NPHSFte -1000.0  1000.0  1.215100e-02  1.215100e-02
                                                    4NPHte -1000.0  1000.0  1.215100e-02  1.215100e-02
                                             4OHPROIMINOtc     0.0  1000.0  1.215100e-02  1.215100e-02
                                                    4PYRDX     0.0  1000.0  1.215100e-02  1.215100e-02
                                        5ADTSTSTERONEGLCtr -1000.0  1000.0  1.215100e-02  1.215100e-02
                                          5ADTSTSTERONESte -1000.0  1000.0  1.215100e-02  1.215100e-02
                                           5ADTSTSTERONEte -1000.0  1000.0  1.215100e-02  1.215100e-02
                                           5ADTSTSTERONEtr -1000.0  1000.0  1.215100e-02  1.215100e-02
                                                    5AOPtm -1000.0  1000.0  1.215100e-02  1.215100e-02
                                                    5DHFtl     0.0  1000.0  1.215100e-02  1.215100e-02
                                            5HOMEPRAZOLEte -1000.0  1000.0  1.215100e-02  1.215100e-02
                                                    5MTAte -1000.0  1000.0  1.215100e-02  1.215100e-02
                                                   5OXPROt -1000.0  1000.0  1.215100e-02  1.215100e-02
                                                    5THFtl     0.0  1000.0  1.215100e-02  1.215100e-02
                                                    5THFtm     0.0  1000.0  1.215100e-02  1.215100e-02
                                                    6DHFtl     0.0  1000.0  1.215100e-02  1.215100e-02
                                                    6DHFtm     0.0  1000.0  1.215100e-02  1.215100e-02
                                            6HTSTSTERONEte -1000.0  1000.0  1.215100e-02  1.215100e-02
                                            6HTSTSTERONEtr -1000.0  1000.0  1.215100e-02  1.215100e-02
                                                    6THFtl     0.0  1000.0  1.215100e-02  1.215100e-02
                                                    6THFtm     0.0  1000.0  1.215100e-02  1.215100e-02
                                             7DHCHSTEROLtr -1000.0  1000.0  1.215100e-02  1.215100e-02
                                                    7DHFtl     0.0  1000.0  1.215100e-02  1.215100e-02
                                                    7DHFtm     0.0  1000.0  1.215100e-02  1.215100e-02
                                                    7THFtl     0.0  1000.0  1.215100e-02  1.215100e-02
                                                    7THFtm     0.0  1000.0  1.215100e-02  1.215100e-02
                                                    AACTtm     0.0  1000.0  1.215100e-02  1.215100e-02
                                                      ABTD -1000.0  1000.0  2.679755e-02  1.215100e-02
                                                     ABTti     0.0  1000.0  1.215100e-02  1.215100e-02
                                                    ACACtx -1000.0  1000.0  1.215100e-02  1.215100e-02
                                                    ACALDt -1000.0  1000.0  1.215100e-02  1.215100e-02
                                                   ACALDtm -1000.0  1000.0  1.215100e-02  1.215100e-02
                                                   ACALDtx -1000.0  1000.0  1.215100e-02  1.215100e-02
                                                   ACCOAtn -1000.0  1000.0  1.215100e-02  1.215100e-02
                                          ACGAGBSIDEtg_cho -1000.0  1000.0  1.215100e-02  1.215100e-02
                                          ACGAGBSIDEtl_cho -1000.0  1000.0  1.215100e-02  1.215100e-02
           ACGALFUCGALACGALFUC12GAL14ACGLCGALGLUSIDEte_cho -1000.0  1000.0  1.215100e-02  1.215100e-02
           ACGALFUCGALACGALFUC12GAL14ACGLCGALGLUSIDEtg_cho -1000.0  1000.0  1.215100e-02  1.215100e-02
     ACGALFUCGALACGALFUCGALACGLCGAL14ACGLCGALGLUSIDEte_cho -1000.0  1000.0  1.215100e-02  1.215100e-02
     ACGALFUCGALACGALFUCGALACGLCGAL14ACGLCGALGLUSIDEtg_cho -1000.0  1000.0  1.215100e-02  1.215100e-02
                                                   ACGALK2     0.0  1000.0  1.215100e-02  1.215100e-02
                                                  ACGALtly     0.0  1000.0  1.215100e-02  1.215100e-02
                                                  ACGAMtly -1000.0  1000.0  1.215100e-02  1.215100e-02
                                                     ACHtn -1000.0  1000.0  1.215100e-02  1.215100e-02
                                   ACN13ACNGALGBSIDEte_cho -1000.0  1000.0  1.215100e-02  1.215100e-02
                                   ACN13ACNGALGBSIDEtg_cho -1000.0  1000.0  1.215100e-02  1.215100e-02
                                   ACN23ACNGALGBSIDEte_cho -1000.0  1000.0  1.215100e-02  1.215100e-02
                                   ACN23ACNGALGBSIDEtg_cho -1000.0  1000.0  1.215100e-02  1.215100e-02
                          ACNACNGAL14ACGLCGALGLUSIDEte_cho -1000.0  1000.0  1.215100e-02  1.215100e-02
                          ACNACNGAL14ACGLCGALGLUSIDEtg_cho -1000.0  1000.0  1.215100e-02  1.215100e-02
                                     ACNACNGALGBSIDEte_cho -1000.0  1000.0  1.215100e-02  1.215100e-02
                                     ACNACNGALGBSIDEtg_cho -1000.0  1000.0  1.215100e-02  1.215100e-02
                                                   ACNAMtn     0.0  1000.0  1.215100e-02  1.215100e-02
                     ACNGALACGLCGAL14ACGLCGALGLUSIDEte_cho -1000.0  1000.0  1.215100e-02  1.215100e-02
                     ACNGALACGLCGAL14ACGLCGALGLUSIDEtg_cho -1000.0  1000.0  1.215100e-02  1.215100e-02
                                                     ADCim     0.0  1000.0  6.391994e-04  6.391994e-04
                                                    ADNK1m     0.0  1000.0  5.464080e-03  5.464080e-03
                                                     ADNK3     0.0  1000.0  1.215100e-02  1.215100e-02
                                                     ADNK4     0.0  1000.0  1.215100e-02  1.215100e-02
                                                  ADPACDAc     0.0  1000.0  1.215100e-02  1.215100e-02
                                                   ADPACTD -1000.0  1000.0  1.215100e-02  1.215100e-02
                                                ADPCOACROT -1000.0  1000.0  1.215100e-02  1.215100e-02
                                                 ADPCOAPTE     0.0  1000.0  1.215100e-02  1.215100e-02
                                                     ADPtx -1000.0  1000.0  1.215100e-02  1.215100e-02
                                                 ADRNCOAtx -1000.0  1000.0  1.215100e-02  1.215100e-02
                                                     ADRNt -1000.0  1000.0  1.215100e-02  1.215100e-02
                                               AFLATOXINte -1000.0  1000.0  1.215100e-02  1.215100e-02
                                                   AHCYStd -1000.0  1000.0  1.215100e-02  1.215100e-02
                                                   AHCYSte -1000.0  1000.0  1.215100e-02  1.215100e-02
                                                   AHCYStr -1000.0  1000.0  1.215100e-02  1.215100e-02
                                                   AICARte -1000.0  1000.0  1.215100e-02  1.215100e-02
                                            AK2LGCHOLt_cho -1000.0  1000.0  1.215100e-02  1.215100e-02
                                                  ALA_DTDe     0.0  1000.0  1.215100e-02  1.215100e-02
                                                 ALAALACNc     0.0  1000.0  1.215100e-02  1.215100e-02
                                             ALAALAPEPT1tc     0.0  1000.0  1.215100e-02  1.215100e-02
                                                 ALAATB0tc     0.0  1000.0  1.215100e-02  1.215100e-02
                                                ALAyLATthc     0.0  1000.0  1.215100e-02  1.215100e-02
                                                 ALDSTRNte -1000.0  1000.0  1.215100e-02  1.215100e-02
                                                 ALDSTRNtm -1000.0  1000.0  1.215100e-02  1.215100e-02
                                                    AMCOXO     0.0  1000.0  1.215100e-02  1.215100e-02
                                                     AMETr -1000.0  1000.0  1.215100e-02  1.215100e-02
                                                    AMETtd -1000.0  1000.0  1.215100e-02  1.215100e-02
                                                     AMPtp -1000.0  1000.0  1.215100e-02  1.215100e-02
                                             ANDRSTRNGLCtr -1000.0  1000.0  1.215100e-02  1.215100e-02
                                                ANDRSTRNte -1000.0  1000.0  1.215100e-02  1.215100e-02
                                                ANDRSTRNtr -1000.0  1000.0  1.215100e-02  1.215100e-02
                                                    ANTHte -1000.0  1000.0  1.215100e-02  1.215100e-02
                                              ANTIPYRENEte -1000.0  1000.0  1.215100e-02  1.215100e-02
                                                  AOBUTDsm     0.0  1000.0  1.215100e-02  1.215100e-02
                                                  APNNOXte -1000.0  1000.0  1.215100e-02  1.215100e-02
                                             APOC_LYS_BTNP     0.0  1000.0  1.215100e-02  1.215100e-02
                                            APOC_LYS_BTNPm     0.0  1000.0  1.215100e-02  1.215100e-02
                                                     APOCF     0.0  1000.0  1.215100e-02  1.215100e-02
                                                    APOCFm     0.0  1000.0  1.215100e-02  1.215100e-02
                                                   APPNNte -1000.0  1000.0  1.215100e-02  1.215100e-02
                                                APRGSTRNte -1000.0  1000.0  1.215100e-02  1.215100e-02
                                                   ARAB_Lt -1000.0  1000.0  1.215100e-02  1.215100e-02
                                                ARACHCOAtx -1000.0  1000.0  1.215100e-02  1.215100e-02
                                               ARACHDCOAtx -1000.0  1000.0  1.215100e-02  1.215100e-02
                                                  ARACHDt2 -1000.0  1000.0  1.215100e-02  1.215100e-02
                                                  ARACHDtr -1000.0  1000.0  1.215100e-02  1.215100e-02
                                                ARACHFATPc     0.0  1000.0  1.215100e-02  1.215100e-02
                                                    ARACHt -1000.0  1000.0  1.215100e-02  1.215100e-02
                                                 ARGATB0tc     0.0  1000.0  1.215100e-02  1.215100e-02
                                              ARTCOAL1_cho     0.0  1000.0  1.215100e-02  1.215100e-02
                                              ARTCOAL2_cho     0.0  1000.0  1.215100e-02  1.215100e-02
                                              ARTCOAL3_cho     0.0  1000.0  1.215100e-02  1.215100e-02
                                               ARTFR11_cho     0.0  1000.0  1.215100e-02  1.215100e-02
                                               ARTFR12_cho     0.0  1000.0  1.215100e-02  1.215100e-02
                                               ARTFR13_cho     0.0  1000.0  1.215100e-02  1.215100e-02
                                              ARTFR202_cho     0.0  1000.0  1.215100e-02  1.215100e-02
                                              ARTFR203_cho     0.0  1000.0  1.215100e-02  1.215100e-02
                                              ARTFR204_cho     0.0  1000.0  1.215100e-02  1.215100e-02
                                              ARTFR205_cho     0.0  1000.0  1.215100e-02  1.215100e-02
                                              ARTFR206_cho     0.0  1000.0  1.215100e-02  1.215100e-02
                                              ARTFR207_cho     0.0  1000.0  1.215100e-02  1.215100e-02
                                              ARTFR208_cho     0.0  1000.0  1.215100e-02  1.215100e-02
                                              ARTFR209_cho     0.0  1000.0  1.215100e-02  1.215100e-02
                                              ARTFR210_cho     0.0  1000.0  1.215100e-02  1.215100e-02
                                              ARTFR211_cho     0.0  1000.0  1.215100e-02  1.215100e-02
                                              ARTFR212_cho     0.0  1000.0  1.215100e-02  1.215100e-02
                                              ARTFR213_cho     0.0  1000.0  1.215100e-02  1.215100e-02
                                               ARTFR31_cho     0.0  1000.0  1.215100e-02  1.215100e-02
                                               ARTFR32_cho     0.0  1000.0  1.215100e-02  1.215100e-02
                                               ARTFR34_cho     0.0  1000.0  1.215100e-02  1.215100e-02
                                               ARTFR41_cho     0.0  1000.0  1.215100e-02  1.215100e-02
                                               ARTFR42_cho     0.0  1000.0  1.215100e-02  1.215100e-02
                                               ARTFR44_cho     0.0  1000.0  1.215100e-02  1.215100e-02
                                               ARTFR45_cho     0.0  1000.0  1.215100e-02  1.215100e-02
                                               ARTFR46_cho     0.0  1000.0  1.215100e-02  1.215100e-02
                                               ARTFR52_cho     0.0  1000.0  1.215100e-02  1.215100e-02
                                               ARTFR53_cho     0.0  1000.0  1.215100e-02  1.215100e-02
                                               ARTFR54_cho     0.0  1000.0  1.215100e-02  1.215100e-02
                                               ARTFR55_cho     0.0  1000.0  1.215100e-02  1.215100e-02
                                               ARTFR56_cho     0.0  1000.0  1.215100e-02  1.215100e-02
                                               ARTFR57_cho     0.0  1000.0  1.215100e-02  1.215100e-02
                                               ARTFR61_cho     0.0  1000.0  1.215100e-02  1.215100e-02
                                                   ARTPLM1 -1000.0  1000.0  1.215100e-02  1.215100e-02
                                                  ARTPLM1m -1000.0  1000.0  1.215100e-02  1.215100e-02
                                                   ARTPLM2 -1000.0  1000.0  1.215100e-02  1.215100e-02
                                                  ARTPLM2m -1000.0  1000.0  1.215100e-02  1.215100e-02
                                                   ARTPLM3 -1000.0  1000.0  1.215100e-02  1.215100e-02
                                                  ARTPLM3m -1000.0  1000.0  1.215100e-02  1.215100e-02
                                                    ASCBOX     0.0  1000.0  1.215100e-02  1.215100e-02
                                                ASCBSVCTtc     0.0  1000.0  1.215100e-02  1.215100e-02
                                                     ASCBt -1000.0  1000.0  1.215100e-02  1.215100e-02
                                           Asn_X_Ser_Thrtr -1000.0  1000.0  1.215100e-02  1.215100e-02
                                                 ASNATB0tc     0.0  1000.0  1.215100e-02  1.215100e-02
                                                     ASNtm     0.0  1000.0  1.215100e-02  1.215100e-02
                                                   ASPDTDe -1000.0  1000.0  1.215100e-02  1.215100e-02
                                                    ASPDxt -1000.0  1000.0  1.215100e-02  1.215100e-02
                                                     ASPte -1000.0  1000.0  1.215100e-02  1.215100e-02
                                                   ATP1ter -1000.0  1000.0  1.215100e-02  1.215100e-02
                                                   ATP2ter -1000.0  1000.0  1.215100e-02  1.215100e-02
                                                     ATPtn -1000.0  1000.0  1.215100e-02  1.215100e-02
                                                     ATPtx -1000.0  1000.0  1.215100e-02  1.215100e-02
                                                   AVITE1t     0.0  1000.0  1.215100e-02  1.215100e-02
                                                   AVITE2t     0.0  1000.0  1.215100e-02  1.215100e-02
                                                BALABETAtc     0.0  1000.0  1.215100e-02  1.215100e-02
                                                BALAPAT1tc     0.0  1000.0  1.215100e-02  1.215100e-02
                                                   BALAtmr -1000.0  1000.0  1.215100e-02  1.215100e-02
                                                     BCRNe     0.0  1000.0  1.215100e-02  1.215100e-02
                                                  BGLUGCHe     0.0  1000.0  1.215100e-02  1.215100e-02
                                                 BGLUTCHLe     0.0  1000.0  1.215100e-02  1.215100e-02
                                               BGLUTDECHOe     0.0  1000.0  1.215100e-02  1.215100e-02
                                                      BHBt -1000.0  1000.0  1.215100e-02  1.215100e-02
                                                     BHBtm -1000.0  1000.0  1.215100e-02  1.215100e-02
                                               BILDGLCURtr -1000.0  1000.0  1.215100e-02  1.215100e-02
                                                 BILIRUBtr -1000.0  1000.0  1.215100e-02  1.215100e-02
                                                  BIOCYTtn -1000.0  1000.0  1.215100e-02  1.215100e-02
                                                     BTNTe     0.0  1000.0  1.215100e-02  1.215100e-02
                                                     BTNtn -1000.0  1000.0  1.215100e-02  1.215100e-02
                                                    BVITEt     0.0  1000.0  1.215100e-02  1.215100e-02
                                                    C10DCc -1000.0  1000.0  1.215100e-02  1.215100e-02
                                                 C10DCCACT -1000.0  1000.0  1.215100e-02  1.215100e-02
                                                    C10DCe     0.0  1000.0  1.215100e-02  1.215100e-02
                                                    C12OHc -1000.0  1000.0  1.215100e-02  1.215100e-02
                                                    C14OHc -1000.0  1000.0  1.215100e-02  1.215100e-02
                                                    C16OHc -1000.0  1000.0  1.215100e-02  1.215100e-02
                                                    C16txc     0.0  1000.0  1.215100e-02  1.215100e-02
                                                  C204CRNt     0.0  1000.0  1.215100e-02  1.215100e-02
                                                 C226COAtx -1000.0  1000.0  1.215100e-02  1.215100e-02
                                                     C2tcx -1000.0  1000.0  1.215100e-02  1.215100e-02
                                                   C30CPT1 -1000.0  1000.0  1.215100e-02  1.215100e-02
                                                   C40CPT1 -1000.0  1000.0  1.215100e-02  1.215100e-02
                                                 C4CRNCPT2     0.0  1000.0  1.215100e-02  1.215100e-02
                                                    C4CRNe     0.0  1000.0  1.215100e-02  1.215100e-02
                                                     C4OHc -1000.0  1000.0  1.215100e-02  1.215100e-02
                                                     C4tmc     0.0  1000.0  1.215100e-02  1.215100e-02
                                                   C50CPT1 -1000.0  1000.0  1.215100e-02  1.215100e-02
                                                   C51CPT1 -1000.0  1000.0  1.215100e-02  1.215100e-02
                                                     C6DCc -1000.0  1000.0  1.215100e-02  1.215100e-02
                                                  C6DCCACT -1000.0  1000.0  1.215100e-02  1.215100e-02
                                                   C80CPT1 -1000.0  1000.0  1.215100e-02  1.215100e-02
                                                    C8CRNe     0.0  1000.0  1.215100e-02  1.215100e-02
                                                     C8DCc -1000.0  1000.0  1.215100e-02  1.215100e-02
                                                   C9BRxtc     0.0  1000.0  1.215100e-02  1.215100e-02
                                                    CAROtr -1000.0  1000.0  1.215100e-02  1.215100e-02
                                                CARPEPT1tc     0.0  1000.0  1.215100e-02  1.215100e-02
                                                 CARVEOLte -1000.0  1000.0  1.215100e-02  1.215100e-02
                                                   CBASPte -1000.0  1000.0  1.215100e-02  1.215100e-02
                                              CDPDAGtm_cho -1000.0  1000.0  1.215100e-02  1.215100e-02
                                                     CHLtm -1000.0  1000.0  1.215100e-02  1.215100e-02
                                                CHOLESTTDe -1000.0  1000.0  1.215100e-02  1.215100e-02
                                                   CHOLPtg -1000.0  1000.0  1.215100e-02  1.215100e-02
                                                   CHOLPtl -1000.0  1000.0  1.215100e-02  1.215100e-02
                                                    CHOLtg -1000.0  1000.0  1.215100e-02  1.215100e-02
                                                    CHOLtn -1000.0  1000.0  1.215100e-02  1.215100e-02
                                                    CHOLtr -1000.0  1000.0  1.215100e-02  1.215100e-02
                                                CHSTEROLt2 -1000.0  1000.0  1.215100e-02  1.215100e-02
                                                CHSTEROLt3 -1000.0  1000.0  1.215100e-02  1.215100e-02
                                               CHSTEROLtrc -1000.0  1000.0  1.215100e-02  1.215100e-02
                                                CLPNDCOAtx -1000.0  1000.0  1.215100e-02  1.215100e-02
                                                    CLPNDt -1000.0  1000.0  1.215100e-02  1.215100e-02
                                                 CMPACNAtn     0.0  1000.0  1.215100e-02  1.215100e-02
                                                    CO2ter -1000.0  1000.0  1.215100e-02  1.215100e-02
                                                     CO2tm -1000.0  1000.0  1.215100e-02  1.215100e-02
                                                     CO2tp -1000.0  1000.0  1.215100e-02  1.215100e-02
                                                     COAtg -1000.0  1000.0  1.215100e-02  1.215100e-02
                                                     COAtn -1000.0  1000.0  1.215100e-02  1.215100e-02
                                                     COAtp -1000.0  1000.0  1.215100e-02  1.215100e-02
                                                     COAtr -1000.0  1000.0  1.215100e-02  1.215100e-02
                                                     COQ5m     0.0  1000.0  1.215100e-02  1.215100e-02
                                                      Coqe -1000.0  1000.0  1.215100e-02  1.215100e-02
                                                  CORE5GTg     0.0  1000.0  1.215100e-02  1.215100e-02
                                                  CORE7GTg     0.0  1000.0  1.215100e-02  1.215100e-02
                                                  CORE8GTg     0.0  1000.0  1.215100e-02  1.215100e-02
                                                       COt -1000.0  1000.0  1.215100e-02  1.215100e-02
                                                  COUCOAFm     0.0  1000.0  1.215100e-02  1.215100e-02
                                                COUMARINte -1000.0  1000.0  1.215100e-02  1.215100e-02
                                             CREATtmdiffir     0.0  1000.0  1.215100e-02  1.215100e-02
                                                CRMPte_cho -1000.0  1000.0  1.215100e-02  1.215100e-02
                                                 CRNCAR3tp     0.0  1000.0  1.215100e-02  1.215100e-02
                                                  CRNCARtp     0.0  1000.0  1.215100e-02  1.215100e-02
                                                    CRNrtx -1000.0  1000.0  1.215100e-02  1.215100e-02
                                                    CRTSLt -1000.0  1000.0  1.215100e-02  1.215100e-02
                                                   CRTSLtm -1000.0  1000.0  1.215100e-02  1.215100e-02
                                                  CRTSTRNt -1000.0  1000.0  1.215100e-02  1.215100e-02
                                                 CRTSTRNtm -1000.0  1000.0  1.215100e-02  1.215100e-02
                                                   CRVNCtr -1000.0  1000.0  1.215100e-02  1.215100e-02
                                                 CSAPASEly     0.0  1000.0  1.215100e-02  1.215100e-02
                                                 CSBPASEly     0.0  1000.0  1.215100e-02  1.215100e-02
                                                 CSCPASEly     0.0  1000.0  1.215100e-02  1.215100e-02
                                                 CSDPASEly     0.0  1000.0  1.215100e-02  1.215100e-02
                                                 CSEPASEly     0.0  1000.0  1.215100e-02  1.215100e-02
                                                      CSND     0.0  1000.0  2.714253e-03  2.714253e-03
                                                 CSPG_Atly     0.0  1000.0  1.215100e-02  1.215100e-02
                                                 CSPG_Btly     0.0  1000.0  1.215100e-02  1.215100e-02
                                                 CSPG_Ctly     0.0  1000.0  1.215100e-02  1.215100e-02
                                                 CSPG_Dtly     0.0  1000.0  1.215100e-02  1.215100e-02
                                                 CSPG_Etly     0.0  1000.0  1.215100e-02  1.215100e-02
                                                     CTPtn -1000.0  1000.0  1.215100e-02  1.215100e-02
                                                     CYANt -1000.0  1000.0  1.215100e-02  1.215100e-02
                                                    CYANtm -1000.0  1000.0  1.215100e-02  1.215100e-02
                                                   CYSAMOe     0.0  1000.0  1.215100e-02  1.215100e-02
                                                 CYSATB0tc     0.0  1000.0  1.215100e-02  1.215100e-02
                                                   CYSGLTH -1000.0  1000.0  2.136752e-02  1.215100e-02
                                              CYSPHELAT2tc -1000.0  1000.0  1.215100e-02  1.215100e-02
                                                CYSSNAT5tc -1000.0  1000.0  1.215100e-02  1.215100e-02
                                             CYSTALArBATtc     0.0  1000.0  1.215100e-02  1.215100e-02
                                             CYSTLEUrBATtc     0.0  1000.0  1.215100e-02  1.215100e-02
                                                   CYTDK2m     0.0  1000.0  1.215100e-02  1.215100e-02
                                                    CYTDtn -1000.0  1000.0  1.215100e-02  1.215100e-02
                                                   D_3AIBt     0.0  1000.0  1.215100e-02  1.215100e-02
                                                   D3AIBTm -1000.0  1000.0  2.849003e-02  1.215100e-02
                                                    DADNt4 -1000.0  1000.0  1.215100e-02  1.215100e-02
                                                DAG_CHOter     0.0  1000.0  1.215100e-02  1.215100e-02
                                                  DAGt_cho -1000.0  1000.0  1.215100e-02  1.215100e-02
                                                    DALAxt     0.0  1000.0  1.215100e-02  1.215100e-02
                                                DATPtm_cho     0.0  1000.0  1.215100e-02  1.215100e-02
                                                    DATPtn -1000.0  1000.0  1.215100e-02  1.215100e-02
                                                    DCATDc -1000.0  1000.0  1.215100e-02  1.215100e-02
                                                    DCATDr -1000.0  1000.0  1.215100e-02  1.215100e-02
                                              DCSPTN1COAtx -1000.0  1000.0  1.215100e-02  1.215100e-02
                                             DCSPTN1COAtxc     0.0  1000.0  1.215100e-02  1.215100e-02
                                                  DCSPTN1t -1000.0  1000.0  1.215100e-02  1.215100e-02
                                                DCTPtm_cho     0.0  1000.0  1.215100e-02  1.215100e-02
                                                    DCTPtn -1000.0  1000.0  1.215100e-02  1.215100e-02
                                                     DCYTt -1000.0  1000.0  1.215100e-02  1.215100e-02
                                                    DDCRNe     0.0  1000.0  1.215100e-02  1.215100e-02
                                                   DECDPtm -1000.0  1000.0  1.215100e-02  1.215100e-02
                                                DESAT22_1p     0.0  1000.0  6.766382e-03  6.766382e-03
                                                DESAT22_2p     0.0  1000.0  6.766382e-03  6.766382e-03
                                                  DGCHOLte -1000.0  1000.0  1.215100e-02  1.215100e-02
                                                  DGCHOLtx -1000.0  1000.0  1.215100e-02  1.215100e-02
                                                     DGK2m -1000.0  1000.0  1.526102e-03  1.215100e-02
                                                     DGSNt -1000.0  1000.0  1.215100e-02  1.215100e-02
                                                    DGSNtm -1000.0  1000.0  1.215100e-02  1.215100e-02
                                                DGTPtm_cho     0.0  1000.0  1.215100e-02  1.215100e-02
                                                    DGTPtn -1000.0  1000.0  1.215100e-02  1.215100e-02
                                                    DGULND     0.0  1000.0  1.215100e-02  1.215100e-02
                                                    DHAPtc     0.0  1000.0  1.215100e-02  1.215100e-02
                                          DHCHOLESTANATEtm -1000.0  1000.0  1.215100e-02  1.215100e-02
                                                    DHEAtr -1000.0  1000.0  1.215100e-02  1.215100e-02
                                                     DHFtl -1000.0  1000.0  1.215100e-02  1.215100e-02
                                                     DHFtm -1000.0  1000.0  1.215100e-02  1.215100e-02
                                                     DHPR2     0.0  1000.0  1.215100e-02  1.215100e-02
                                                    DIDPtn -1000.0  1000.0  1.215100e-02  1.215100e-02
                                       DIGALSGALSIDEte_cho -1000.0  1000.0  1.215100e-02  1.215100e-02
                                       DIGALSGALSIDEtg_cho -1000.0  1000.0  1.215100e-02  1.215100e-02
                                           DIGALSIDEtg_cho -1000.0  1000.0  1.215100e-02  1.215100e-02
                                           DIGALSIDEtl_cho -1000.0  1000.0  1.215100e-02  1.215100e-02
                                                      DINt -1000.0  1000.0  1.215100e-02  1.215100e-02
                                                    DITPtn -1000.0  1000.0  1.215100e-02  1.215100e-02
                                                   DLNLCGt -1000.0  1000.0  1.215100e-02  1.215100e-02
                                        DM_13_cis_oretn_n_     0.0     0.0  1.215100e-02  1.215100e-02
                                         DM_13_cis_retn_n_     0.0     0.0  1.215100e-02  1.215100e-02
                                      DM_Asn_X_Ser_Thr_ly_     0.0     0.0  1.215100e-02  1.215100e-02
                                                DM_datp_m_     0.0     0.0  1.215100e-02  1.215100e-02
                                                DM_datp_n_     0.0     0.0  1.215100e-02  1.215100e-02
                                                DM_dctp_m_     0.0     0.0  1.215100e-02  1.215100e-02
                                                DM_dctp_n_     0.0     0.0  1.215100e-02  1.215100e-02
                                                DM_dgtp_m_     0.0     0.0  1.215100e-02  1.215100e-02
                                                DM_dgtp_n_     0.0     0.0  1.215100e-02  1.215100e-02
                                                DM_dttp_n_     0.0     0.0  1.215100e-02  1.215100e-02
                                            DM_gpi_sig_er_     0.0     0.0  1.215100e-02  1.215100e-02
                                               DM_hretn_n_     0.0     0.0  1.215100e-02  1.215100e-02
                                               DM_oretn_n_     0.0     0.0  1.215100e-02  1.215100e-02
                                  DM_Ser_Gly_Ala_X_Gly_ly_     0.0     0.0  1.215100e-02  1.215100e-02
                                            DM_Ser_Thr_ly_     0.0     0.0  1.215100e-02  1.215100e-02
                                            DMANTIPYRINEte -1000.0  1000.0  1.215100e-02  1.215100e-02
                                                     DMGtm -1000.0  1000.0  1.215100e-02  1.215100e-02
                                           DMNONCOACRNCPT1 -1000.0  1000.0  1.215100e-02  1.215100e-02
                                                    DNADtn -1000.0  1000.0  1.215100e-02  1.215100e-02
                                                  DOCOSACT     0.0  1000.0  1.215100e-02  1.215100e-02
                                               DOLGLCP_ter     0.0  1000.0  1.215100e-02  1.215100e-02
                                                 DOLGPP_er     0.0  1000.0  1.215100e-02  1.215100e-02
                                              DOLICHOL_ter -1000.0  1000.0  1.215100e-02  1.215100e-02
                                               DOLMANP_ter     0.0  1000.0  1.215100e-02  1.215100e-02
                                                  DOLP_ter     0.0  1000.0  1.215100e-02  1.215100e-02
                                                  DOLPH_er     0.0  1000.0  1.215100e-02  1.215100e-02
                                                DOLPMT2_er     0.0  1000.0  1.215100e-02  1.215100e-02
                                                DOLPMT4_er     0.0  1000.0  1.215100e-02  1.215100e-02
                                                DOPAQNISO1 -1000.0  1000.0  1.215100e-02  1.215100e-02
                                                   DOPASFt     0.0  1000.0  1.215100e-02  1.215100e-02
                                                  DPCOAPPe     0.0  1000.0  1.215100e-02  1.215100e-02
                                                  DPHMBDCm     0.0  1000.0  1.215100e-02  1.215100e-02
                                                     DRIBt -1000.0  1000.0  1.215100e-02  1.215100e-02
                                                    DTDPtn -1000.0  1000.0  1.215100e-02  1.215100e-02
                                                    DTMPKm     0.0  1000.0  1.215100e-02  1.215100e-02
                                                DTTPtm_cho     0.0  1000.0  1.215100e-02  1.215100e-02
                                                    DTTPtn -1000.0  1000.0  1.215100e-02  1.215100e-02
                                                    DUDPtn -1000.0  1000.0  1.215100e-02  1.215100e-02
                                                    DUMPtn -1000.0  1000.0  1.215100e-02  1.215100e-02
                                                     DURIt -1000.0  1000.0  1.215100e-02  1.215100e-02
                                                    DURItn -1000.0  1000.0  1.215100e-02  1.215100e-02
                                              EAFLATOXINte -1000.0  1000.0  1.215100e-02  1.215100e-02
                                              EBASTINEOHte -1000.0  1000.0  1.215100e-02  1.215100e-02
                                              EBASTINEOHtr -1000.0  1000.0  1.215100e-02  1.215100e-02
                                                EBASTINEte -1000.0  1000.0  1.215100e-02  1.215100e-02
                                                EBASTINEtr -1000.0  1000.0  1.215100e-02  1.215100e-02
                                                 EICOSTETt -1000.0  1000.0  1.215100e-02  1.215100e-02
                                                    ELAIDt -1000.0  1000.0  1.215100e-02  1.215100e-02
                                                 ENGASE2ly     0.0  1000.0  7.834758e-03  7.834758e-03
                                                 ENGASE3ly     0.0  1000.0  7.834758e-03  7.834758e-03
                                                  ENGASEly     0.0  1000.0  7.834758e-03  7.834758e-03
                                            ESTRADIOLGLCtr -1000.0  1000.0  1.215100e-02  1.215100e-02
                                                ESTRADIOLt -1000.0  1000.0  1.215100e-02  1.215100e-02
                                               ESTRADIOLtr -1000.0  1000.0  1.215100e-02  1.215100e-02
                                              ESTRONEGLCtr -1000.0  1000.0  1.215100e-02  1.215100e-02
                                                 ESTRONEtr -1000.0  1000.0  1.215100e-02  1.215100e-02
                                                     ETOHt -1000.0  1000.0  1.215100e-02  1.215100e-02
                                                    ETOHtx -1000.0  1000.0  1.215100e-02  1.215100e-02
                                              EX_10fthf_e_     0.0     0.0  1.215100e-02  1.215100e-02
                                          EX_10fthf5glu_e_     0.0     0.0  1.215100e-02  1.215100e-02
                                          EX_10fthf6glu_e_     0.0     0.0  1.215100e-02  1.215100e-02
                                          EX_10fthf7glu_e_     0.0     0.0  1.215100e-02  1.215100e-02
                                        EX_11_cis_retfa_e_     0.0     0.0  1.215100e-02  1.215100e-02
                                      EX_13_cis_retnglc_e_     0.0     0.0  1.215100e-02  1.215100e-02
                                           EX_1glyc_cho_e_     0.0     0.0  1.215100e-02  1.215100e-02
                                              EX_1mncam_e_     0.0     0.0  1.215100e-02  1.215100e-02
                                              EX_23cump_e_     0.0     0.0  1.215100e-02  1.215100e-02
                                         EX_2425dhvitd2_e_     0.0     0.0  1.215100e-02  1.215100e-02
                                         EX_2425dhvitd3_e_     0.0     0.0  1.215100e-02  1.215100e-02
                                               EX_24nph_e_     0.0     0.0  1.215100e-02  1.215100e-02
                                            EX_25hvitd2_e_     0.0     0.0  1.215100e-02  1.215100e-02
                                            EX_25hvitd3_e_     0.0     0.0  1.215100e-02  1.215100e-02
                                                 EX_2hb_e_     0.0     0.0  1.215100e-02  1.215100e-02
                                               EX_2mcit_e_     0.0     0.0  1.215100e-02  1.215100e-02
                                           EX_34dhoxpeg_e_     0.0     0.0  1.215100e-02  1.215100e-02
                                             EX_34dhphe_e_     0.0     0.0  1.215100e-02  1.215100e-02
                                                  EX_34hpp     0.0     0.0  1.215100e-02  1.215100e-02
                                              EX_35cgmp_e_     0.0     0.0  1.215100e-02  1.215100e-02
                                              EX_3aib_D_e_     0.0     0.0  1.215100e-02  1.215100e-02
                                                EX_3aib_e_     0.0     0.0  1.215100e-02  1.215100e-02
                                                  EX_3bcrn     0.0     0.0  1.215100e-02  1.215100e-02
                                                 EX_3ddcrn     0.0     0.0  1.215100e-02  1.215100e-02
                                               EX_3hexdcrn     0.0     0.0  1.215100e-02  1.215100e-02
                                               EX_3mlda_e_     0.0     0.0  1.215100e-02  1.215100e-02
                                                EX_3mob_e_     0.0     0.0  1.215100e-02  1.215100e-02
                                                EX_3mop_e_     0.0     0.0  1.215100e-02  1.215100e-02
                                                 EX_3tdcrn     0.0     0.0  1.215100e-02  1.215100e-02
                                                EX_3ump_e_     0.0     0.0  1.215100e-02  1.215100e-02
                                               EX_4abut_e_     0.0     0.0  1.215100e-02  1.215100e-02
                                              EX_4abutn_e_     0.0     0.0  1.215100e-02  1.215100e-02
                                      EX_4hdebrisoquine_e_     0.0     0.0  1.215100e-02  1.215100e-02
                                              EX_4hphac_e_     0.0     0.0  1.215100e-02  1.215100e-02
                                               EX_4hpro_e_     0.0     0.0  1.215100e-02  1.215100e-02
                                                EX_4mop_e_     0.0     0.0  1.215100e-02  1.215100e-02
                                              EX_4mptnl_e_     0.0     0.0  1.215100e-02  1.215100e-02
                                       EX_4mtolbutamide_e_     0.0     0.0  1.215100e-02  1.215100e-02
                                                EX_4nph_e_     0.0     0.0  1.215100e-02  1.215100e-02
                                              EX_4nphsf_e_     0.0     0.0  1.215100e-02  1.215100e-02
                                              EX_4pyrdx_e_     0.0     0.0  1.215100e-02  1.215100e-02
                                       EX_5adtststerone_e_     0.0     0.0  1.215100e-02  1.215100e-02
                                    EX_5adtststeroneglc_e_     0.0     0.0  1.215100e-02  1.215100e-02
                                      EX_5adtststerones_e_     0.0     0.0  1.215100e-02  1.215100e-02
                                                EX_5dhf_e_     0.0     0.0  1.215100e-02  1.215100e-02
                                               EX_5fthf_e_     0.0     0.0  1.215100e-02  1.215100e-02
                                        EX_5homeprazole_e_     0.0     0.0  1.215100e-02  1.215100e-02
                                               EX_5htrp_e_     0.0     0.0  1.215100e-02  1.215100e-02
                                                EX_5mta_e_     0.0     0.0  1.215100e-02  1.215100e-02
                                               EX_5mthf_e_     0.0     0.0  1.215100e-02  1.215100e-02
                                              EX_5oxpro_e_     0.0     0.0  1.215100e-02  1.215100e-02
                                                EX_5thf_e_     0.0     0.0  1.215100e-02  1.215100e-02
                                                EX_6dhf_e_     0.0     0.0  1.215100e-02  1.215100e-02
                                        EX_6htststerone_e_     0.0     0.0  1.215100e-02  1.215100e-02
                                                EX_6thf_e_     0.0     0.0  1.215100e-02  1.215100e-02
                                                EX_7dhf_e_     0.0     0.0  1.215100e-02  1.215100e-02
                                                EX_7thf_e_     0.0     0.0  1.215100e-02  1.215100e-02
                                         EX_9_cis_retfa_e_     0.0     0.0  1.215100e-02  1.215100e-02
                                                 EX_abt_e_     0.0     0.0  1.215100e-02  1.215100e-02
                                                  EX_ac_e_     0.0     0.0  1.215100e-02  1.215100e-02
                                                EX_acac_e_     0.0     0.0  1.215100e-02  1.215100e-02
                                               EX_acald_e_     0.0     0.0  1.215100e-02  1.215100e-02
                                             EX_acetone_e_     0.0     0.0  1.215100e-02  1.215100e-02
       EX_acgalfucgalacgalfuc12gal14acglcgalgluside_cho_e_     0.0     0.0  1.215100e-02  1.215100e-02
 EX_acgalfucgalacgalfucgalacglcgal14acglcgalgluside_cho_e_     0.0     0.0  1.215100e-02  1.215100e-02
                                               EX_acgam_e_     0.0     0.0  1.215100e-02  1.215100e-02
                                                 EX_ach_e_     0.0     0.0  1.215100e-02  1.215100e-02
                                              EX_acmana_e_     0.0     0.0  1.215100e-02  1.215100e-02
                               EX_acn13acngalgbside_cho_e_     0.0     0.0  1.215100e-02  1.215100e-02
                               EX_acn23acngalgbside_cho_e_     0.0     0.0  1.215100e-02  1.215100e-02
                      EX_acnacngal14acglcgalgluside_cho_e_     0.0     0.0  1.215100e-02  1.215100e-02
                                 EX_acnacngalgbside_cho_e_     0.0     0.0  1.215100e-02  1.215100e-02
                 EX_acngalacglcgal14acglcgalgluside_cho_e_     0.0     0.0  1.215100e-02  1.215100e-02
                                                 EX_ade_e_     0.0     0.0  1.215100e-02  1.215100e-02
                                                 EX_adn_e_     0.0     0.0  1.215100e-02  1.215100e-02
                                                    EX_adp     0.0     0.0  1.215100e-02  1.215100e-02
                                              EX_adprbp_e_     0.0     0.0  1.215100e-02  1.215100e-02
                                              EX_adprib_e_     0.0     0.0  1.215100e-02  1.215100e-02
                                                EX_adrn_e_     0.0     0.0  1.215100e-02  1.215100e-02
                                               EX_adrnl_e_     0.0     0.0  1.215100e-02  1.215100e-02
                                           EX_aflatoxin_e_     0.0     0.0  1.215100e-02  1.215100e-02
                                               EX_ahcys_e_     0.0     0.0  1.215100e-02  1.215100e-02
                                                EX_ahdt_e_     0.0     0.0  1.215100e-02  1.215100e-02
                                               EX_aicar_e_     0.0     0.0  1.215100e-02  1.215100e-02
                                       EX_ak2lgchol_cho_e_     0.0     0.0  1.215100e-02  1.215100e-02
                                                 EX_akg_e_     0.0     0.0  1.215100e-02  1.215100e-02
                                               EX_ala_B_e_     0.0     0.0  1.215100e-02  1.215100e-02
                                               EX_ala_D_e_     0.0     0.0  1.215100e-02  1.215100e-02
                                               EX_ala_L_e_     0.0     0.0  1.215100e-02  1.215100e-02
                                              EX_alaala_e_     0.0     0.0  1.215100e-02  1.215100e-02
                                             EX_aldstrn_e_     0.0     0.0  1.215100e-02  1.215100e-02
                                                 EX_amp_e_     0.0     0.0  1.215100e-02  1.215100e-02
                                            EX_andrstrn_e_     0.0     0.0  1.215100e-02  1.215100e-02
                                         EX_andrstrnglc_e_     0.0     0.0  1.215100e-02  1.215100e-02
                                                EX_anth_e_     0.0     0.0  1.215100e-02  1.215100e-02
                                          EX_antipyrene_e_     0.0     0.0  1.215100e-02  1.215100e-02
                                              EX_apnnox_e_     0.0     0.0  1.215100e-02  1.215100e-02
                                               EX_appnn_e_     0.0     0.0  1.215100e-02  1.215100e-02
                                            EX_aprgstrn_e_     0.0     0.0  1.215100e-02  1.215100e-02
                                              EX_arab_L_e_     0.0     0.0  1.215100e-02  1.215100e-02
                                               EX_arach_e_     0.0     0.0  1.215100e-02  1.215100e-02
                                            EX_arachcoa_e_     0.0     0.0  1.215100e-02  1.215100e-02
                                              EX_arachd_e_     0.0     0.0  1.215100e-02  1.215100e-02
                                               EX_arg_L_e_     0.0     0.0  1.215100e-02  1.215100e-02
                                              EX_ascb_L_e_     0.0     0.0  1.215100e-02  1.215100e-02
                                               EX_asn_L_e_     0.0     0.0  1.215100e-02  1.215100e-02
                                               EX_asp_D_e_     0.0     0.0  1.215100e-02  1.215100e-02
                                               EX_asp_L_e_     0.0     0.0  1.215100e-02  1.215100e-02
                                                 EX_atp_e_     0.0     0.0  1.215100e-02  1.215100e-02
                                              EX_avite1_e_     0.0     0.0  1.215100e-02  1.215100e-02
                                              EX_avite2_e_     0.0     0.0  1.215100e-02  1.215100e-02
                                                EX_bglc_e_     0.0     0.0  1.215100e-02  1.215100e-02
                                                 EX_bhb_e_     0.0     0.0  1.215100e-02  1.215100e-02
                                           EX_bildglcur_e_     0.0     0.0  1.215100e-02  1.215100e-02
                                             EX_bilirub_e_     0.0     0.0  1.215100e-02  1.215100e-02
                                              EX_biocyt_e_     0.0     0.0  1.215100e-02  1.215100e-02
                                                 EX_btn_e_     0.0     0.0  1.215100e-02  1.215100e-02
                                                 EX_but_e_     0.0     0.0  1.215100e-02  1.215100e-02
                                               EX_bvite_e_     0.0     0.0  1.215100e-02  1.215100e-02
                                              EX_C02470_e_     0.0     0.0  1.215100e-02  1.215100e-02
                                              EX_C02528_e_     0.0     0.0  1.215100e-02  1.215100e-02
                                              EX_C04849_e_     0.0     0.0  1.215100e-02  1.215100e-02
                                                  EX_c10dc     0.0     0.0  1.215100e-02  1.215100e-02
                                                  EX_c4crn     0.0     0.0  1.215100e-02  1.215100e-02
                                                 EX_c51crn     0.0     0.0  1.215100e-02  1.215100e-02
                                                  EX_c8crn     0.0     0.0  1.215100e-02  1.215100e-02
                                                EX_camp_e_     0.0     0.0  1.215100e-02  1.215100e-02
                                                EX_carn_e_     0.0     0.0  1.215100e-02  1.215100e-02
                                                EX_caro_e_     0.0     0.0  1.215100e-02  1.215100e-02
                                             EX_carveol_e_     0.0     0.0  1.215100e-02  1.215100e-02
                                               EX_cbasp_e_     0.0     0.0  1.215100e-02  1.215100e-02
                                                 EX_cdp_e_     0.0     0.0  1.215100e-02  1.215100e-02
                                              EX_CE0074_e_     0.0     0.0  1.215100e-02  1.215100e-02
                                              EX_CE1925_e_     0.0     0.0  1.215100e-02  1.215100e-02
                                              EX_CE1926_e_     0.0     0.0  1.215100e-02  1.215100e-02
                                              EX_CE1935_e_     0.0     0.0  1.215100e-02  1.215100e-02
                                              EX_CE1936_e_     0.0     0.0  1.215100e-02  1.215100e-02
                                              EX_CE1939_e_     0.0     0.0  1.215100e-02  1.215100e-02
                                              EX_CE1940_e_     0.0     0.0  1.215100e-02  1.215100e-02
                                              EX_CE1943_e_     0.0     0.0  1.215100e-02  1.215100e-02
                                              EX_CE2011_e_     0.0     0.0  1.215100e-02  1.215100e-02
                                              EX_CE2250_e_     0.0     0.0  1.215100e-02  1.215100e-02
                                              EX_CE2838_e_     0.0     0.0  1.215100e-02  1.215100e-02
                                              EX_CE2839_e_     0.0     0.0  1.215100e-02  1.215100e-02
                                              EX_CE2915_e_     0.0     0.0  1.215100e-02  1.215100e-02
                                              EX_CE2916_e_     0.0     0.0  1.215100e-02  1.215100e-02
                                              EX_CE2917_e_     0.0     0.0  1.215100e-02  1.215100e-02
                                              EX_CE4633_e_     0.0     0.0  1.215100e-02  1.215100e-02
                                              EX_CE4722_e_     0.0     0.0  1.215100e-02  1.215100e-02
                                              EX_CE4723_e_     0.0     0.0  1.215100e-02  1.215100e-02
                                              EX_CE4724_e_     0.0     0.0  1.215100e-02  1.215100e-02
                                              EX_CE4881_e_     0.0     0.0  1.215100e-02  1.215100e-02
                                              EX_CE5786_e_     0.0     0.0  1.215100e-02  1.215100e-02
                                              EX_CE5788_e_     0.0     0.0  1.215100e-02  1.215100e-02
                                              EX_CE5789_e_     0.0     0.0  1.215100e-02  1.215100e-02
                                              EX_CE5797_e_     0.0     0.0  1.215100e-02  1.215100e-02
                                              EX_CE5798_e_     0.0     0.0  1.215100e-02  1.215100e-02
                                              EX_CE5853_e_     0.0     0.0  1.215100e-02  1.215100e-02
                                              EX_CE5854_e_     0.0     0.0  1.215100e-02  1.215100e-02
                                              EX_CE5867_e_     0.0     0.0  1.215100e-02  1.215100e-02
                                              EX_CE5868_e_     0.0     0.0  1.215100e-02  1.215100e-02
                                              EX_CE5869_e_     0.0     0.0  1.215100e-02  1.215100e-02
                                                EX_cgly_e_     0.0     0.0  1.215100e-02  1.215100e-02
                                                EX_chol_e_     0.0     0.0  1.215100e-02  1.215100e-02
                                             EX_cholate_e_     0.0     0.0  1.215100e-02  1.215100e-02
                                            EX_chsterol_e_     0.0     0.0  1.215100e-02  1.215100e-02
                                                EX_chtn_e_     0.0     0.0  1.215100e-02  1.215100e-02
                                                 EX_cit_e_     0.0     0.0  1.215100e-02  1.215100e-02
                                              EX_citr_L_e_     0.0     0.0  1.215100e-02  1.215100e-02
                                                  EX_cl_e_     0.0     0.0  1.215100e-02  1.215100e-02
                                               EX_CLPND_e_     0.0     0.0  1.215100e-02  1.215100e-02
                                                 EX_cmp_e_     0.0     0.0  1.215100e-02  1.215100e-02
                                                  EX_co_e_     0.0     0.0  1.215100e-02  1.215100e-02
                                                 EX_co2_e_     0.0     0.0  1.215100e-02  1.215100e-02
                                                 EX_coa_e_     0.0     0.0  1.215100e-02  1.215100e-02
                                            EX_coumarin_e_     0.0     0.0  1.215100e-02  1.215100e-02
                                               EX_creat_e_     0.0     0.0  1.215100e-02  1.215100e-02
                                             EX_crm_cho_e_     0.0     0.0  1.215100e-02  1.215100e-02
                                            EX_crmp_cho_e_     0.0     0.0  1.215100e-02  1.215100e-02
                                                 EX_crn_e_     0.0     0.0  1.215100e-02  1.215100e-02
                                               EX_crtsl_e_     0.0     0.0  1.215100e-02  1.215100e-02
                                             EX_crtstrn_e_     0.0     0.0  1.215100e-02  1.215100e-02
                                               EX_crvnc_e_     0.0     0.0  1.215100e-02  1.215100e-02
                                                 EX_csn_e_     0.0     0.0  1.215100e-02  1.215100e-02
                                              EX_cspg_a_e_     0.0     0.0  1.215100e-02  1.215100e-02
                                              EX_cspg_b_e_     0.0     0.0  1.215100e-02  1.215100e-02
                                              EX_cspg_c_e_     0.0     0.0  1.215100e-02  1.215100e-02
                                              EX_cspg_d_e_     0.0     0.0  1.215100e-02  1.215100e-02
                                              EX_cspg_e_e_     0.0     0.0  1.215100e-02  1.215100e-02
                                                 EX_ctp_e_     0.0     0.0  1.215100e-02  1.215100e-02
                                                EX_cyan_e_     0.0     0.0  1.215100e-02  1.215100e-02
                                               EX_cys_L_e_     0.0     0.0  1.215100e-02  1.215100e-02
                                               EX_cysam_e_     0.0     0.0  1.215100e-02  1.215100e-02
                                                EX_cytd_e_     0.0     0.0  1.215100e-02  1.215100e-02
                                               EX_dad_2_e_     0.0     0.0  1.215100e-02  1.215100e-02
                                             EX_dag_cho_e_     0.0     0.0  1.215100e-02  1.215100e-02
                                                 EX_dca_e_     0.0     0.0  1.215100e-02  1.215100e-02
                                               EX_dchac_e_     0.0     0.0  1.215100e-02  1.215100e-02
                                             EX_dcsptn1_e_     0.0     0.0  1.215100e-02  1.215100e-02
                                                EX_dcyt_e_     0.0     0.0  1.215100e-02  1.215100e-02
                                        EX_debrisoquine_e_     0.0     0.0  1.215100e-02  1.215100e-02
                                              EX_dgchol_e_     0.0     0.0  1.215100e-02  1.215100e-02
                                                EX_dgmp_e_     0.0     0.0  1.215100e-02  1.215100e-02
                                                EX_dgsn_e_     0.0     0.0  1.215100e-02  1.215100e-02
                                                EX_dgtp_e_     0.0     0.0  1.215100e-02  1.215100e-02
                                                 EX_dha_e_     0.0     0.0  1.215100e-02  1.215100e-02
                                                EX_dhap_e_     0.0     0.0  1.215100e-02  1.215100e-02
                                             EX_dhdascb_e_     0.0     0.0  1.215100e-02  1.215100e-02
                                               EX_dheas_e_     0.0     0.0  1.215100e-02  1.215100e-02
                                                 EX_dhf_e_     0.0     0.0  1.215100e-02  1.215100e-02
                                   EX_digalsgalside_cho_e_     0.0     0.0  1.215100e-02  1.215100e-02
                                                 EX_din_e_     0.0     0.0  1.215100e-02  1.215100e-02
                                              EX_dlnlcg_e_     0.0     0.0  1.215100e-02  1.215100e-02
                                        EX_dmantipyrine_e_     0.0     0.0  1.215100e-02  1.215100e-02
                                                EX_dopa_e_     0.0     0.0  1.215100e-02  1.215100e-02
                                              EX_dopasf_e_     0.0     0.0  1.215100e-02  1.215100e-02
                                               EX_dpcoa_e_     0.0     0.0  1.215100e-02  1.215100e-02
                                                EX_drib_e_     0.0     0.0  1.215100e-02  1.215100e-02
                                                EX_dtdp_e_     0.0     0.0  1.215100e-02  1.215100e-02
                                                EX_dtmp_e_     0.0     0.0  1.215100e-02  1.215100e-02
                                                EX_dttp_e_     0.0     0.0  1.215100e-02  1.215100e-02
                                                EX_duri_e_     0.0     0.0  1.215100e-02  1.215100e-02
                                          EX_eaflatoxin_e_     0.0     0.0  1.215100e-02  1.215100e-02
                                            EX_ebastine_e_     0.0     0.0  1.215100e-02  1.215100e-02
                                          EX_ebastineoh_e_     0.0     0.0  1.215100e-02  1.215100e-02
                                            EX_eicostet_e_     0.0     0.0  1.215100e-02  1.215100e-02
                                               EX_elaid_e_     0.0     0.0  1.215100e-02  1.215100e-02
                                           EX_estradiol_e_     0.0     0.0  1.215100e-02  1.215100e-02
                                        EX_estradiolglc_e_     0.0     0.0  1.215100e-02  1.215100e-02
                                          EX_estroneglc_e_     0.0     0.0  1.215100e-02  1.215100e-02
                                            EX_estrones_e_     0.0     0.0  1.215100e-02  1.215100e-02
                                                EX_etoh_e_     0.0     0.0  1.215100e-02  1.215100e-02
                                                 EX_fad_e_     0.0     0.0  1.215100e-02  1.215100e-02
                                                EX_fald_e_     0.0     0.0  1.215100e-02  1.215100e-02
                                                 EX_fe2_e_     0.0     0.0  1.215100e-02  1.215100e-02
                                                 EX_fe3_e_     0.0     0.0  1.215100e-02  1.215100e-02
                                                 EX_fmn_e_     0.0     0.0  1.215100e-02  1.215100e-02
                                                 EX_fol_e_     0.0     0.0  1.215100e-02  1.215100e-02
                                                 EX_for_e_     0.0     0.0  1.215100e-02  1.215100e-02
                                                 EX_fru_e_     0.0     0.0  1.215100e-02  1.215100e-02
                                               EX_fuc_L_e_     0.0     0.0  1.215100e-02  1.215100e-02
               EX_fuc13galacglcgal14acglcgalgluside_cho_e_     0.0     0.0  1.215100e-02  1.215100e-02
                         EX_fuc14galacglcgalgluside_cho_e_     0.0     0.0  1.215100e-02  1.215100e-02
                   EX_fucacgalfucgalacglcgalgluside_cho_e_     0.0     0.0  1.215100e-02  1.215100e-02
                      EX_fucacngal14acglcgalgluside_cho_e_     0.0     0.0  1.215100e-02  1.215100e-02
                        EX_fucacngalacglcgalgluside_cho_e_     0.0     0.0  1.215100e-02  1.215100e-02
                    EX_fucfuc12gal14acglcgalgluside_cho_e_     0.0     0.0  1.215100e-02  1.215100e-02
           EX_fucfuc132galacglcgal14acglcgalgluside_cho_e_     0.0     0.0  1.215100e-02  1.215100e-02
 EX_fucfucfucgalacglc13galacglcgal14acglcgalgluside_cho_e_     0.0     0.0  1.215100e-02  1.215100e-02
           EX_fucfucfucgalacglcgal14acglcgalgluside_cho_e_     0.0     0.0  1.215100e-02  1.215100e-02
                        EX_fucfucgalacglcgalgluside_cho_e_     0.0     0.0  1.215100e-02  1.215100e-02
                         EX_fucgal14acglcgalgluside_cho_e_     0.0     0.0  1.215100e-02  1.215100e-02
                     EX_fucgalfucgalacglcgalgluside_cho_e_     0.0     0.0  1.215100e-02  1.215100e-02
                                    EX_fucgalgbside_cho_e_     0.0     0.0  1.215100e-02  1.215100e-02
                                                 EX_g1p_e_     0.0     0.0  1.215100e-02  1.215100e-02
                                                 EX_gal_e_     0.0     0.0  1.215100e-02  1.215100e-02
                               EX_galacglcgalgbside_cho_e_     0.0     0.0  1.215100e-02  1.215100e-02
                    EX_galfuc12gal14acglcgalgluside_cho_e_     0.0     0.0  1.215100e-02  1.215100e-02
              EX_galfucgalacglcgal14acglcgalgluside_cho_e_     0.0     0.0  1.215100e-02  1.215100e-02
EX_galgalfucfucgalacglcgalacglcgal14acglcgalgluside_cho_e_     0.0     0.0  1.215100e-02  1.215100e-02
                                         EX_galside_cho_e_     0.0     0.0  1.215100e-02  1.215100e-02
                                                 EX_gam_e_     0.0     0.0  1.215100e-02  1.215100e-02
                                          EX_gbside_cho_e_     0.0     0.0  1.215100e-02  1.215100e-02
                                              EX_gchola_e_     0.0     0.0  1.215100e-02  1.215100e-02
                                           EX_gd1b2_cho_e_     0.0     0.0  1.215100e-02  1.215100e-02
                                            EX_gd1c_cho_e_     0.0     0.0  1.215100e-02  1.215100e-02
                                                 EX_gdp_e_     0.0     0.0  1.215100e-02  1.215100e-02
                                                 EX_glc_e_     0.0     0.0  1.215100e-02  1.215100e-02
                                               EX_glcur_e_     0.0     0.0  1.215100e-02  1.215100e-02
                                             EX_glgchlo_e_     0.0     0.0  1.215100e-02  1.215100e-02
                                               EX_gln_L_e_     0.0     0.0  1.215100e-02  1.215100e-02
                                              EX_gltcho_e_     0.0     0.0  1.215100e-02  1.215100e-02
                                           EX_gltdechol_e_     0.0     0.0  1.215100e-02  1.215100e-02
                                               EX_glu_L_e_     0.0     0.0  1.215100e-02  1.215100e-02
                                              EX_gluala_e_     0.0     0.0  1.215100e-02  1.215100e-02
                                                 EX_gly_e_     0.0     0.0  1.215100e-02  1.215100e-02
                                                EX_glyb_e_     0.0     0.0  1.215100e-02  1.215100e-02
                                                EX_glyc_e_     0.0     0.0  1.215100e-02  1.215100e-02
                                              EX_glyc_S_e_     0.0     0.0  1.215100e-02  1.215100e-02
                                              EX_glygly_e_     0.0     0.0  1.215100e-02  1.215100e-02
                                              EX_glygn2_e_     0.0     0.0  1.215100e-02  1.215100e-02
                                              EX_glygn4_e_     0.0     0.0  1.215100e-02  1.215100e-02
                                              EX_glygn5_e_     0.0     0.0  1.215100e-02  1.215100e-02
                                              EX_glyleu_e_     0.0     0.0  1.215100e-02  1.215100e-02
                                              EX_glyphe_e_     0.0     0.0  1.215100e-02  1.215100e-02
                                              EX_glypro_e_     0.0     0.0  1.215100e-02  1.215100e-02
                                              EX_glysar_e_     0.0     0.0  1.215100e-02  1.215100e-02
                                                 EX_gmp_e_     0.0     0.0  1.215100e-02  1.215100e-02
                                            EX_gp1c_cho_e_     0.0     0.0  1.215100e-02  1.215100e-02
                                       EX_gp1calpha_cho_e_     0.0     0.0  1.215100e-02  1.215100e-02
                                            EX_gq1b_cho_e_     0.0     0.0  1.215100e-02  1.215100e-02
                                       EX_gq1balpha_cho_e_     0.0     0.0  1.215100e-02  1.215100e-02
                                                 EX_gsn_e_     0.0     0.0  1.215100e-02  1.215100e-02
                                            EX_gt1a_cho_e_     0.0     0.0  1.215100e-02  1.215100e-02
                                               EX_gthox_e_     0.0     0.0  1.215100e-02  1.215100e-02
                                               EX_gthrd_e_     0.0     0.0  1.215100e-02  1.215100e-02
                                                 EX_gtp_e_     0.0     0.0  1.215100e-02  1.215100e-02
                                                 EX_gua_e_     0.0     0.0  1.215100e-02  1.215100e-02
                                                 EX_gum_e_     0.0     0.0  1.215100e-02  1.215100e-02
                                            EX_gumdchac_e_     0.0     0.0  1.215100e-02  1.215100e-02
                                            EX_gumgchol_e_     0.0     0.0  1.215100e-02  1.215100e-02
                                            EX_gumtchol_e_     0.0     0.0  1.215100e-02  1.215100e-02
                                                   EX_h_e_     0.0     0.0  1.215100e-02  1.215100e-02
                                                 EX_h2o_e_     0.0     0.0  1.215100e-02  1.215100e-02
                                                EX_h2o2_e_     0.0     0.0  1.215100e-02  1.215100e-02
                                                  EX_ha_e_     0.0     0.0  1.215100e-02  1.215100e-02
                                             EX_ha_pre1_e_     0.0     0.0  1.215100e-02  1.215100e-02
                                             EX_HC00229_e_     0.0     0.0  1.215100e-02  1.215100e-02
                                             EX_HC00250_e_     0.0     0.0  1.215100e-02  1.215100e-02
                                             EX_HC00822_e_     0.0     0.0  1.215100e-02  1.215100e-02
                                             EX_HC00955_e_     0.0     0.0  1.215100e-02  1.215100e-02
                                             EX_HC01104_e_     0.0     0.0  1.215100e-02  1.215100e-02
                                             EX_HC01361_e_     0.0     0.0  1.215100e-02  1.215100e-02
                                             EX_HC01440_e_     0.0     0.0  1.215100e-02  1.215100e-02
                                             EX_HC01441_e_     0.0     0.0  1.215100e-02  1.215100e-02
                                             EX_HC01444_e_     0.0     0.0  1.215100e-02  1.215100e-02
                                             EX_HC01446_e_     0.0     0.0  1.215100e-02  1.215100e-02
                                             EX_HC01577_e_     0.0     0.0  1.215100e-02  1.215100e-02
                                             EX_HC01609_e_     0.0     0.0  1.215100e-02  1.215100e-02
                                             EX_HC01700_e_     0.0     0.0  1.215100e-02  1.215100e-02
                                             EX_HC02160_e_     0.0     0.0  1.215100e-02  1.215100e-02
                                             EX_HC02161_e_     0.0     0.0  1.215100e-02  1.215100e-02
                                             EX_HC02202_e_     0.0     0.0  1.215100e-02  1.215100e-02
                                             EX_HC02203_e_     0.0     0.0  1.215100e-02  1.215100e-02
                                             EX_HC02204_e_     0.0     0.0  1.215100e-02  1.215100e-02
                                             EX_HC02205_e_     0.0     0.0  1.215100e-02  1.215100e-02
                                             EX_HC02206_e_     0.0     0.0  1.215100e-02  1.215100e-02
                                             EX_HC02207_e_     0.0     0.0  1.215100e-02  1.215100e-02
                                                EX_hco3_e_     0.0     0.0  1.215100e-02  1.215100e-02
                                           EX_hcoumarin_e_     0.0     0.0  1.215100e-02  1.215100e-02
                                                EX_hdca_e_     0.0     0.0  1.215100e-02  1.215100e-02
                                               EX_hdcea_e_     0.0     0.0  1.215100e-02  1.215100e-02
                                         EX_hestratriol_e_     0.0     0.0  1.215100e-02  1.215100e-02
                                                EX_hexc_e_     0.0     0.0  1.215100e-02  1.215100e-02
                                               EX_his_L_e_     0.0     0.0  1.215100e-02  1.215100e-02
                                               EX_hista_e_     0.0     0.0  1.215100e-02  1.215100e-02
                                               EX_hom_L_e_     0.0     0.0  1.215100e-02  1.215100e-02
                                               EX_hpdca_e_     0.0     0.0  1.215100e-02  1.215100e-02
                                               EX_chopg_e_     0.0     0.0  1.215100e-02  1.215100e-02
                                              EX_htaxol_e_     0.0     0.0  1.215100e-02  1.215100e-02
                                                EX_hxan_e_     0.0     0.0  1.215100e-02  1.215100e-02
                                             EX_hyptaur_e_     0.0     0.0  1.215100e-02  1.215100e-02
                                                   EX_i_e_     0.0     0.0  1.215100e-02  1.215100e-02
                                               EX_idour_e_     0.0     0.0  1.215100e-02  1.215100e-02
                                                 EX_idp_e_     0.0     0.0  1.215100e-02  1.215100e-02
                                               EX_ile_L_e_     0.0     0.0  1.215100e-02  1.215100e-02
                                                 EX_imp_e_     0.0     0.0  1.215100e-02  1.215100e-02
                                               EX_inost_e_     0.0     0.0  1.215100e-02  1.215100e-02
                                                 EX_ins_e_     0.0     0.0  1.215100e-02  1.215100e-02
                                                  EX_ivcrn     0.0     0.0  1.215100e-02  1.215100e-02
                                            EX_ksi_deg1_e_     0.0     0.0  1.215100e-02  1.215100e-02
                                                 EX_ksi_e_     0.0     0.0  1.215100e-02  1.215100e-02
                                          EX_ksii_core2_e_     0.0     0.0  1.215100e-02  1.215100e-02
                                          EX_ksii_core4_e_     0.0     0.0  1.215100e-02  1.215100e-02
                                               EX_lac_D_e_     0.0     0.0  1.215100e-02  1.215100e-02
                                               EX_lac_L_e_     0.0     0.0  1.215100e-02  1.215100e-02
                                                EX_lcts_e_     0.0     0.0  1.215100e-02  1.215100e-02
                                             EX_Lcystin_e_     0.0     0.0  1.215100e-02  1.215100e-02
                                               EX_leu_L_e_     0.0     0.0  1.215100e-02  1.215100e-02
                                              EX_leugly_e_     0.0     0.0  1.215100e-02  1.215100e-02
                                            EX_leuktrA4_e_     0.0     0.0  1.215100e-02  1.215100e-02
                                            EX_leuktrB4_e_     0.0     0.0  1.215100e-02  1.215100e-02
                                            EX_leuktrC4_e_     0.0     0.0  1.215100e-02  1.215100e-02
                                            EX_leuktrD4_e_     0.0     0.0  1.215100e-02  1.215100e-02
                                            EX_leuktrE4_e_     0.0     0.0  1.215100e-02  1.215100e-02
                                            EX_leuktrF4_e_     0.0     0.0  1.215100e-02  1.215100e-02
                                              EX_leuleu_e_     0.0     0.0  1.215100e-02  1.215100e-02
                                                EX_lgnc_e_     0.0     0.0  1.215100e-02  1.215100e-02
                                              EX_limnen_e_     0.0     0.0  1.215100e-02  1.215100e-02
                                              EX_lneldc_e_     0.0     0.0  1.215100e-02  1.215100e-02
                                                EX_lnlc_e_     0.0     0.0  1.215100e-02  1.215100e-02
                                              EX_lnlnca_e_     0.0     0.0  1.215100e-02  1.215100e-02
                                              EX_lnlncg_e_     0.0     0.0  1.215100e-02  1.215100e-02
                                          EX_lpchol_cho_e_     0.0     0.0  1.215100e-02  1.215100e-02
                                               EX_lys_L_e_     0.0     0.0  1.215100e-02  1.215100e-02
                                             EX_mag_cho_e_     0.0     0.0  1.215100e-02  1.215100e-02
                                               EX_mal_L_e_     0.0     0.0  1.215100e-02  1.215100e-02
                                              EX_malcoa_e_     0.0     0.0  1.215100e-02  1.215100e-02
                                                EX_malt_e_     0.0     0.0  1.215100e-02  1.215100e-02
                                              EX_malthp_e_     0.0     0.0  1.215100e-02  1.215100e-02
                                              EX_malthx_e_     0.0     0.0  1.215100e-02  1.215100e-02
                                              EX_maltpt_e_     0.0     0.0  1.215100e-02  1.215100e-02
                                              EX_malttr_e_     0.0     0.0  1.215100e-02  1.215100e-02
                                             EX_maltttr_e_     0.0     0.0  1.215100e-02  1.215100e-02
                                                 EX_man_e_     0.0     0.0  1.215100e-02  1.215100e-02
                                                EX_meoh_e_     0.0     0.0  1.215100e-02  1.215100e-02
                                                EX_mepi_e_     0.0     0.0  1.215100e-02  1.215100e-02
                                         EX_mercplaccys_e_     0.0     0.0  1.215100e-02  1.215100e-02
                                               EX_met_L_e_     0.0     0.0  1.215100e-02  1.215100e-02
                                              EX_mthgxl_e_     0.0     0.0  1.215100e-02  1.215100e-02
                                           EX_n2m2nmasn_e_     0.0     0.0  1.215100e-02  1.215100e-02
                                                 EX_nac_e_     0.0     0.0  1.215100e-02  1.215100e-02
                                                 EX_nad_e_     0.0     0.0  1.215100e-02  1.215100e-02
                                                EX_nadp_e_     0.0     0.0  1.215100e-02  1.215100e-02
                                                EX_ncam_e_     0.0     0.0  1.215100e-02  1.215100e-02
                                                 EX_nh4_e_     0.0     0.0  1.215100e-02  1.215100e-02
                                                  EX_no_e_     0.0     0.0  1.215100e-02  1.215100e-02
                                                 EX_no2_e_     0.0     0.0  1.215100e-02  1.215100e-02
                                               EX_npthl_e_     0.0     0.0  1.215100e-02  1.215100e-02
                                              EX_nrpphr_e_     0.0     0.0  1.215100e-02  1.215100e-02
                                            EX_nrpphrsf_e_     0.0     0.0  1.215100e-02  1.215100e-02
                                               EX_nrvnc_e_     0.0     0.0  1.215100e-02  1.215100e-02
                                                  EX_o2_e_     0.0     0.0  1.215100e-02  1.215100e-02
                                                 EX_o2s_e_     0.0     0.0  1.215100e-02  1.215100e-02
                                           EX_oagd3_cho_e_     0.0     0.0  1.215100e-02  1.215100e-02
                                           EX_oagt3_cho_e_     0.0     0.0  1.215100e-02  1.215100e-02
                                               EX_ocdca_e_     0.0     0.0  1.215100e-02  1.215100e-02
                                              EX_ocdcea_e_     0.0     0.0  1.215100e-02  1.215100e-02
                                                EX_octa_e_     0.0     0.0  1.215100e-02  1.215100e-02
                                          EX_omeprazole_e_     0.0     0.0  1.215100e-02  1.215100e-02
                                              EX_onpthl_e_     0.0     0.0  1.215100e-02  1.215100e-02
                                                 EX_orn_e_     0.0     0.0  1.215100e-02  1.215100e-02
                                                EX_orot_e_     0.0     0.0  1.215100e-02  1.215100e-02
                                                 EX_oxa_e_     0.0     0.0  1.215100e-02  1.215100e-02
                                             EX_paf_cho_e_     0.0     0.0  1.215100e-02  1.215100e-02
                                               EX_pan4p_e_     0.0     0.0  1.215100e-02  1.215100e-02
                                           EX_pchol_cho_e_     0.0     0.0  1.215100e-02  1.215100e-02
                                              EX_pe_cho_e_     0.0     0.0  1.215100e-02  1.215100e-02
                                                EX_pect_e_     0.0     0.0  1.215100e-02  1.215100e-02
                                         EX_pectindchac_e_     0.0     0.0  1.215100e-02  1.215100e-02
                                         EX_pectingchol_e_     0.0     0.0  1.215100e-02  1.215100e-02
                                         EX_pectintchol_e_     0.0     0.0  1.215100e-02  1.215100e-02
                                              EX_peplys_e_     0.0     0.0  1.215100e-02  1.215100e-02
                                            EX_perillyl_e_     0.0     0.0  1.215100e-02  1.215100e-02
                                           EX_pglyc_cho_e_     0.0     0.0  1.215100e-02  1.215100e-02
                                               EX_phe_L_e_     0.0     0.0  1.215100e-02  1.215100e-02
                                            EX_pheacgln_e_     0.0     0.0  1.215100e-02  1.215100e-02
                                               EX_pheme_e_     0.0     0.0  1.215100e-02  1.215100e-02
                                                  EX_pi_e_     0.0     0.0  1.215100e-02  1.215100e-02
                                              EX_pnto_R_e_     0.0     0.0  1.215100e-02  1.215100e-02
                                                 EX_ppa_e_     0.0     0.0  1.215100e-02  1.215100e-02
                                                 EX_ppi_e_     0.0     0.0  1.215100e-02  1.215100e-02
                                             EX_prgstrn_e_     0.0     0.0  1.215100e-02  1.215100e-02
                                               EX_pro_L_e_     0.0     0.0  1.215100e-02  1.215100e-02
                                              EX_progly_e_     0.0     0.0  1.215100e-02  1.215100e-02
                                            EX_prostgd2_e_     0.0     0.0  1.215100e-02  1.215100e-02
                                            EX_prostge1_e_     0.0     0.0  1.215100e-02  1.215100e-02
                                            EX_prostge2_e_     0.0     0.0  1.215100e-02  1.215100e-02
                                            EX_prostgf2_e_     0.0     0.0  1.215100e-02  1.215100e-02
                                            EX_prostgh2_e_     0.0     0.0  1.215100e-02  1.215100e-02
                                            EX_prostgi2_e_     0.0     0.0  1.215100e-02  1.215100e-02
                                                EX_prpp_e_     0.0     0.0  1.215100e-02  1.215100e-02
                                              EX_ps_cho_e_     0.0     0.0  1.215100e-02  1.215100e-02
                                                EX_psyl_e_     0.0     0.0  1.215100e-02  1.215100e-02
                                            EX_psylchol_e_     0.0     0.0  1.215100e-02  1.215100e-02
                                           EX_psyltchol_e_     0.0     0.0  1.215100e-02  1.215100e-02
                                         EX_psyltdechol_e_     0.0     0.0  1.215100e-02  1.215100e-02
                                               EX_ptdca_e_     0.0     0.0  1.215100e-02  1.215100e-02
                                                EX_ptrc_e_     0.0     0.0  1.215100e-02  1.215100e-02
                                                EX_ptth_e_     0.0     0.0  1.215100e-02  1.215100e-02
                                               EX_pydam_e_     0.0     0.0  1.215100e-02  1.215100e-02
                                                EX_pydx_e_     0.0     0.0  1.215100e-02  1.215100e-02
                                              EX_pydx5p_e_     0.0     0.0  1.215100e-02  1.215100e-02
                                               EX_pydxn_e_     0.0     0.0  1.215100e-02  1.215100e-02
                                                 EX_pyr_e_     0.0     0.0  1.215100e-02  1.215100e-02
                                                 EX_q10_e_     0.0     0.0  1.215100e-02  1.215100e-02
                                               EX_q10h2_e_     0.0     0.0  1.215100e-02  1.215100e-02
                                                 EX_rbt_e_     0.0     0.0  1.215100e-02  1.215100e-02
                                               EX_retfa_e_     0.0     0.0  1.215100e-02  1.215100e-02
                                       EX_retinol_9_cis_e_     0.0     0.0  1.215100e-02  1.215100e-02
                                      EX_retinol_cis_11_e_     0.0     0.0  1.215100e-02  1.215100e-02
                                             EX_retinol_e_     0.0     0.0  1.215100e-02  1.215100e-02
                                                EX_retn_e_     0.0     0.0  1.215100e-02  1.215100e-02
                                             EX_retnglc_e_     0.0     0.0  1.215100e-02  1.215100e-02
                                               EX_rib_D_e_     0.0     0.0  1.215100e-02  1.215100e-02
                                              EX_ribflv_e_     0.0     0.0  1.215100e-02  1.215100e-02
                                              EX_Rtotal_e_     0.0     0.0  1.215100e-02  1.215100e-02
                                             EX_Rtotal2_e_     0.0     0.0  1.215100e-02  1.215100e-02
                                             EX_Rtotal3_e_     0.0     0.0  1.215100e-02  1.215100e-02
                                       EX_s2l2fn2m2masn_e_     0.0     0.0  1.215100e-02  1.215100e-02
                                        EX_s2l2n2m2masn_e_     0.0     0.0  1.215100e-02  1.215100e-02
                                               EX_sarcs_e_     0.0     0.0  1.215100e-02  1.215100e-02
                                               EX_sbt_d_e_     0.0     0.0  1.215100e-02  1.215100e-02
                                               EX_ser_D_e_     0.0     0.0  1.215100e-02  1.215100e-02
                                               EX_ser_L_e_     0.0     0.0  1.215100e-02  1.215100e-02
                                               EX_sfcys_e_     0.0     0.0  1.215100e-02  1.215100e-02
                                                EX_sl_L_e_     0.0     0.0  1.215100e-02  1.215100e-02
                                                 EX_so4_e_     0.0     0.0  1.215100e-02  1.215100e-02
                                             EX_spc_cho_e_     0.0     0.0  1.215100e-02  1.215100e-02
                                               EX_sph1p_e_     0.0     0.0  1.215100e-02  1.215100e-02
                                              EX_sphs1p_e_     0.0     0.0  1.215100e-02  1.215100e-02
                                                EX_spmd_e_     0.0     0.0  1.215100e-02  1.215100e-02
                                                EX_sprm_e_     0.0     0.0  1.215100e-02  1.215100e-02
                                                EX_srtn_e_     0.0     0.0  1.215100e-02  1.215100e-02
                                              EX_strch1_e_     0.0     0.0  1.215100e-02  1.215100e-02
                                              EX_strch2_e_     0.0     0.0  1.215100e-02  1.215100e-02
                                              EX_strdnc_e_     0.0     0.0  1.215100e-02  1.215100e-02
                                                EX_succ_e_     0.0     0.0  1.215100e-02  1.215100e-02
                                                EX_sucr_e_     0.0     0.0  1.215100e-02  1.215100e-02
                                             EX_tag_cho_e_     0.0     0.0  1.215100e-02  1.215100e-02
                                                EX_taur_e_     0.0     0.0  1.215100e-02  1.215100e-02
                                               EX_taxol_e_     0.0     0.0  1.215100e-02  1.215100e-02
                                              EX_tchola_e_     0.0     0.0  1.215100e-02  1.215100e-02
                                               EX_tcynt_e_     0.0     0.0  1.215100e-02  1.215100e-02
                                             EX_tdchola_e_     0.0     0.0  1.215100e-02  1.215100e-02
                                            EX_tdechola_e_     0.0     0.0  1.215100e-02  1.215100e-02
                                             EX_tethex3_e_     0.0     0.0  1.215100e-02  1.215100e-02
                                            EX_tetpent3_e_     0.0     0.0  1.215100e-02  1.215100e-02
                                            EX_tetpent6_e_     0.0     0.0  1.215100e-02  1.215100e-02
                                             EX_tettet6_e_     0.0     0.0  1.215100e-02  1.215100e-02
                                                 EX_thf_e_     0.0     0.0  1.215100e-02  1.215100e-02
                                                 EX_thm_e_     0.0     0.0  1.215100e-02  1.215100e-02
                                               EX_thmmp_e_     0.0     0.0  1.215100e-02  1.215100e-02
                                               EX_thmtp_e_     0.0     0.0  1.215100e-02  1.215100e-02
                                               EX_thr_L_e_     0.0     0.0  1.215100e-02  1.215100e-02
                                                EX_thym_e_     0.0     0.0  1.215100e-02  1.215100e-02
                                               EX_thymd_e_     0.0     0.0  1.215100e-02  1.215100e-02
                                             EX_thyox_L_e_     0.0     0.0  1.215100e-02  1.215100e-02
                                              EX_tmndnc_e_     0.0     0.0  1.215100e-02  1.215100e-02
                                         EX_tolbutamide_e_     0.0     0.0  1.215100e-02  1.215100e-02
                                                 EX_tre_e_     0.0     0.0  1.215100e-02  1.215100e-02
                                            EX_triodthy_e_     0.0     0.0  1.215100e-02  1.215100e-02
                                         EX_triodthysuf_e_     0.0     0.0  1.215100e-02  1.215100e-02
                                               EX_trp_L_e_     0.0     0.0  1.215100e-02  1.215100e-02
                                          EX_tststerone_e_     0.0     0.0  1.215100e-02  1.215100e-02
                                       EX_tststeroneglc_e_     0.0     0.0  1.215100e-02  1.215100e-02
                                         EX_tststerones_e_     0.0     0.0  1.215100e-02  1.215100e-02
                                                EX_tsul_e_     0.0     0.0  1.215100e-02  1.215100e-02
                                               EX_ttdca_e_     0.0     0.0  1.215100e-02  1.215100e-02
                                                EX_txa2_e_     0.0     0.0  1.215100e-02  1.215100e-02
                                               EX_tymsf_e_     0.0     0.0  1.215100e-02  1.215100e-02
                                             EX_Tyr_ggn_e_     0.0     0.0  1.215100e-02  1.215100e-02
                                               EX_tyr_L_e_     0.0     0.0  1.215100e-02  1.215100e-02
                                                 EX_udp_e_     0.0     0.0  1.215100e-02  1.215100e-02
                                                EX_udpg_e_     0.0     0.0  1.215100e-02  1.215100e-02
                                              EX_udpgal_e_     0.0     0.0  1.215100e-02  1.215100e-02
                                                 EX_ump_e_     0.0     0.0  1.215100e-02  1.215100e-02
                                                 EX_ura_e_     0.0     0.0  1.215100e-02  1.215100e-02
                                               EX_urate_e_     0.0     0.0  1.215100e-02  1.215100e-02
                                                EX_urea_e_     0.0     0.0  1.215100e-02  1.215100e-02
                                                 EX_uri_e_     0.0     0.0  1.215100e-02  1.215100e-02
                                                 EX_utp_e_     0.0     0.0  1.215100e-02  1.215100e-02
                                                EX_vacc_e_     0.0     0.0  1.215100e-02  1.215100e-02
                                               EX_val_L_e_     0.0     0.0  1.215100e-02  1.215100e-02
                                               EX_vitd3_e_     0.0     0.0  1.215100e-02  1.215100e-02
                                              EX_whddca_e_     0.0     0.0  1.215100e-02  1.215100e-02
                                              EX_whhdca_e_     0.0     0.0  1.215100e-02  1.215100e-02
                                             EX_whttdca_e_     0.0     0.0  1.215100e-02  1.215100e-02
                                          EX_xolest_cho_e_     0.0     0.0  1.215100e-02  1.215100e-02
                                         EX_xolest2_cho_e_     0.0     0.0  1.215100e-02  1.215100e-02
                                            EX_xoltri24_e_     0.0     0.0  1.215100e-02  1.215100e-02
                                            EX_xoltri25_e_     0.0     0.0  1.215100e-02  1.215100e-02
                                            EX_xoltri27_e_     0.0     0.0  1.215100e-02  1.215100e-02
                                               EX_xyl_D_e_     0.0     0.0  1.215100e-02  1.215100e-02
                                                EX_xylt_e_     0.0     0.0  1.215100e-02  1.215100e-02
                                               EX_yvite_e_     0.0     0.0  1.215100e-02  1.215100e-02
                                                     F1Atg -1000.0  1000.0  1.215100e-02  1.215100e-02
                                                  FADH2ETC     0.0  1000.0  1.215100e-02  1.215100e-02
                                                  FADH2tru     0.0  1000.0  1.215100e-02  1.215100e-02
                                                   FADH2tx -1000.0  1000.0  1.215100e-02  1.215100e-02
                                                    FADtru     0.0  1000.0  1.215100e-02  1.215100e-02
                                                     FADtx -1000.0  1000.0  1.215100e-02  1.215100e-02
                                                   FALDtly -1000.0  1000.0  1.215100e-02  1.215100e-02
                                                    FALDtm -1000.0  1000.0  1.215100e-02  1.215100e-02
                                           FAOXMC10OHMC10r     0.0  1000.0  1.215100e-02  1.215100e-02
                                           FAOXOHMC10DC10c     0.0  1000.0  1.215100e-02  1.215100e-02
                                                      FE2t     0.0  1000.0  1.215100e-02  1.215100e-02
                                                     FE2tm     0.0  1000.0  1.215100e-02  1.215100e-02
                                                 FMNALKPle     0.0  1000.0  1.215100e-02  1.215100e-02
                                                    FOLTle     0.0  1000.0  1.215100e-02  1.215100e-02
                                                    FORt2m -1000.0  1000.0  1.215100e-02  1.215100e-02
                                                     FORtr -1000.0  1000.0  1.215100e-02  1.215100e-02
                                                    FRDPtc -1000.0  1000.0  1.215100e-02  1.215100e-02
                                                   FRDPtcr -1000.0  1000.0  1.215100e-02  1.215100e-02
                                                    FRDPtr -1000.0  1000.0  1.215100e-02  1.215100e-02
                   FUC13GALACGLCGAL14ACGLCGALGLUSIDEte_cho -1000.0  1000.0  1.215100e-02  1.215100e-02
                   FUC13GALACGLCGAL14ACGLCGALGLUSIDEtg_cho -1000.0  1000.0  1.215100e-02  1.215100e-02
                             FUC14GALACGLCGALGLUSIDEte_cho -1000.0  1000.0  1.215100e-02  1.215100e-02
                             FUC14GALACGLCGALGLUSIDEtg_cho -1000.0  1000.0  1.215100e-02  1.215100e-02
                       FUCACGALFUCGALACGLCGALGLUSIDEte_cho -1000.0  1000.0  1.215100e-02  1.215100e-02
                       FUCACGALFUCGALACGLCGALGLUSIDEtg_cho -1000.0  1000.0  1.215100e-02  1.215100e-02
                          FUCACNGAL14ACGLCGALGLUSIDEte_cho -1000.0  1000.0  1.215100e-02  1.215100e-02
                          FUCACNGAL14ACGLCGALGLUSIDEtg_cho -1000.0  1000.0  1.215100e-02  1.215100e-02
                            FUCACNGALACGLCGALGLUSIDEte_cho -1000.0  1000.0  1.215100e-02  1.215100e-02
                            FUCACNGALACGLCGALGLUSIDEtg_cho -1000.0  1000.0  1.215100e-02  1.215100e-02
                        FUCFUC12GAL14ACGLCGALGLUSIDEte_cho -1000.0  1000.0  1.215100e-02  1.215100e-02
                        FUCFUC12GAL14ACGLCGALGLUSIDEtg_cho -1000.0  1000.0  1.215100e-02  1.215100e-02
               FUCFUC132GALACGLCGAL14ACGLCGALGLUSIDEte_cho -1000.0  1000.0  1.215100e-02  1.215100e-02
               FUCFUC132GALACGLCGAL14ACGLCGALGLUSIDEtg_cho -1000.0  1000.0  1.215100e-02  1.215100e-02
     FUCFUCFUCGALACGLC13GALACGLCGAL14ACGLCGALGLUSIDEte_cho -1000.0  1000.0  1.215100e-02  1.215100e-02
     FUCFUCFUCGALACGLC13GALACGLCGAL14ACGLCGALGLUSIDEtg_cho -1000.0  1000.0  1.215100e-02  1.215100e-02
               FUCFUCFUCGALACGLCGAL14ACGLCGALGLUSIDEte_cho -1000.0  1000.0  1.215100e-02  1.215100e-02
               FUCFUCFUCGALACGLCGAL14ACGLCGALGLUSIDEtg_cho -1000.0  1000.0  1.215100e-02  1.215100e-02
                            FUCFUCGALACGLCGALGLUSIDEte_cho -1000.0  1000.0  1.215100e-02  1.215100e-02
                            FUCFUCGALACGLCGALGLUSIDEtg_cho -1000.0  1000.0  1.215100e-02  1.215100e-02
                             FUCGAL14ACGLCGALGLUSIDEte_cho -1000.0  1000.0  1.215100e-02  1.215100e-02
                             FUCGAL14ACGLCGALGLUSIDEtg_cho -1000.0  1000.0  1.215100e-02  1.215100e-02
                         FUCGALFUCGALACGLCGALGLUSIDEte_cho -1000.0  1000.0  1.215100e-02  1.215100e-02
                         FUCGALFUCGALACGLCGALGLUSIDEtg_cho -1000.0  1000.0  1.215100e-02  1.215100e-02
                                        FUCGALGBSIDEte_cho -1000.0  1000.0  1.215100e-02  1.215100e-02
                                        FUCGALGBSIDEtg_cho -1000.0  1000.0  1.215100e-02  1.215100e-02
                                                    FUCtly     0.0  1000.0  1.215100e-02  1.215100e-02
                                                 G16MT_cho     0.0  1000.0  1.215100e-02  1.215100e-02
                                            GACPAILter_cho     0.0  1000.0  1.215100e-02  1.215100e-02
                                   GALACGLCGALGBSIDEte_cho -1000.0  1000.0  1.215100e-02  1.215100e-02
                                   GALACGLCGALGBSIDEtg_cho -1000.0  1000.0  1.215100e-02  1.215100e-02
                        GALFUC12GAL14ACGLCGALGLUSIDEte_cho -1000.0  1000.0  1.215100e-02  1.215100e-02
                        GALFUC12GAL14ACGLCGALGLUSIDEtg_cho -1000.0  1000.0  1.215100e-02  1.215100e-02
                  GALFUCGALACGLCGAL14ACGLCGALGLUSIDEte_cho -1000.0  1000.0  1.215100e-02  1.215100e-02
                  GALFUCGALACGLCGAL14ACGLCGALGLUSIDEtg_cho -1000.0  1000.0  1.215100e-02  1.215100e-02
    GALGALFUCFUCGALACGLCGALACGLCGAL14ACGLCGALGLUSIDEte_cho -1000.0  1000.0  1.215100e-02  1.215100e-02
    GALGALFUCFUCGALACGLCGALACGLCGAL14ACGLCGALGLUSIDEtg_cho -1000.0  1000.0  1.215100e-02  1.215100e-02
                                          GALGLUSIDEtg_cho -1000.0  1000.0  1.215100e-02  1.215100e-02
                                          GALGLUSIDEtl_cho -1000.0  1000.0  1.215100e-02  1.215100e-02
                                                GALSGLT1le     0.0  1000.0  1.215100e-02  1.215100e-02
                                             GALSIDEtg_cho -1000.0  1000.0  1.215100e-02  1.215100e-02
                                             GALSIDEtl_cho -1000.0  1000.0  1.215100e-02  1.215100e-02
                                                    GALtly     0.0  1000.0  1.215100e-02  1.215100e-02
                                              GBSIDEte_cho -1000.0  1000.0  1.215100e-02  1.215100e-02
                                              GBSIDEtl_cho -1000.0  1000.0  1.215100e-02  1.215100e-02
                                                  GCHOLAte -1000.0  1000.0  1.215100e-02  1.215100e-02
                                                  GCHOLAtx -1000.0  1000.0  1.215100e-02  1.215100e-02
                                               GD1B2te_cho -1000.0  1000.0  1.215100e-02  1.215100e-02
                                               GD1B2tg_cho -1000.0  1000.0  1.215100e-02  1.215100e-02
                                                GD1Cte_cho -1000.0  1000.0  1.215100e-02  1.215100e-02
                                                GD1Ctg_cho -1000.0  1000.0  1.215100e-02  1.215100e-02
                                                     GDPtg -1000.0  1000.0  1.215100e-02  1.215100e-02
                                                   GLACter -1000.0  1000.0  1.215100e-02  1.215100e-02
                                                   GLCMter     0.0  1000.0  1.215100e-02  1.215100e-02
                                                GLCSGLT1le     0.0  1000.0  1.215100e-02  1.215100e-02
                                                    GLCter -1000.0  1000.0  1.215100e-02  1.215100e-02
                                                    GLCtly     0.0  1000.0  1.215100e-02  1.215100e-02
                                                  GLCURter     0.0  1000.0  1.215100e-02  1.215100e-02
                                                 GLNATB0tc     0.0  1000.0  1.215100e-02  1.215100e-02
                                                     GLNtm     0.0  1000.0  1.215100e-02  1.215100e-02
                                                GLNyLATthc     0.0  1000.0  1.215100e-02  1.215100e-02
                                                    GLRASE -1000.0  1000.0  5.840456e-03  1.215100e-02
                                                 GLU5SAtmc -1000.0  1000.0  1.215100e-02  1.215100e-02
                                                    GLUt7l     0.0  1000.0  1.215100e-02  1.215100e-02
                                                     GLUtr -1000.0  1000.0  1.215100e-02  1.215100e-02
                                                     GLXtm -1000.0  1000.0  1.215100e-02  1.215100e-02
                                                     GLXtp -1000.0  1000.0  1.215100e-02  1.215100e-02
                                                    GLY3Pt -1000.0  1000.0  1.215100e-02  1.215100e-02
                                                    GLYBtm -1000.0  1000.0  1.215100e-02  1.215100e-02
                                                   GLYC_St     0.0  1000.0  1.215100e-02  1.215100e-02
                                                GLYC3PFADm     0.0  1000.0  1.215100e-02  1.215100e-02
                                                 GLYC3Ptmc -1000.0  1000.0  1.215100e-02  1.215100e-02
                                                  GLYCLTtp     0.0  1000.0  1.215100e-02  1.215100e-02
                                                    GLYCtm -1000.0  1000.0  1.215100e-02  1.215100e-02
                                                 GLYGLYCNc     0.0  1000.0  1.215100e-02  1.215100e-02
                                             GLYGLYPEPT1tc     0.0  1000.0  1.215100e-02  1.215100e-02
                                              GLYLEUHYDROc     0.0  1000.0  1.215100e-02  1.215100e-02
                                             GLYLEUPEPT1tc     0.0  1000.0  1.215100e-02  1.215100e-02
                                                 GLYPHEHYc     0.0  1000.0  1.215100e-02  1.215100e-02
                                             GLYPHEPEPT1tc     0.0  1000.0  1.215100e-02  1.215100e-02
                                             GLYPROPEPT1tc     0.0  1000.0  1.215100e-02  1.215100e-02
                                               GLYPROPRO1c     0.0  1000.0  1.215100e-02  1.215100e-02
                                                 GLYSARCNc     0.0  1000.0  1.215100e-02  1.215100e-02
                                             GLYSARPEPT1tc     0.0  1000.0  1.215100e-02  1.215100e-02
                                                GLYSNAT5tc -1000.0  1000.0  1.215100e-02  1.215100e-02
                                                     GLYtm -1000.0  1000.0  1.215100e-02  1.215100e-02
                                                     GLYtp -1000.0  1000.0  1.215100e-02  1.215100e-02
                                                     GMPtg -1000.0  1000.0  1.215100e-02  1.215100e-02
                                                     GMPtn -1000.0  1000.0  1.215100e-02  1.215100e-02
                                                     GNDer     0.0  1000.0  1.303419e-02  1.303419e-02
                                           GP1CALPHAte_cho -1000.0  1000.0  1.215100e-02  1.215100e-02
                                           GP1CALPHAtg_cho -1000.0  1000.0  1.215100e-02  1.215100e-02
                                                GP1Cte_cho -1000.0  1000.0  1.215100e-02  1.215100e-02
                                                GP1Ctg_cho -1000.0  1000.0  1.215100e-02  1.215100e-02
                                           GQ1BALPHAte_cho -1000.0  1000.0  1.215100e-02  1.215100e-02
                                           GQ1BALPHAtg_cho -1000.0  1000.0  1.215100e-02  1.215100e-02
                                                GQ1Bte_cho -1000.0  1000.0  1.215100e-02  1.215100e-02
                                                GQ1Btg_cho -1000.0  1000.0  1.215100e-02  1.215100e-02
                                                GT1Ate_cho -1000.0  1000.0  1.215100e-02  1.215100e-02
                                                GT1Atg_cho -1000.0  1000.0  1.215100e-02  1.215100e-02
                                                    GTHRDt     0.0  1000.0  1.215100e-02  1.215100e-02
                                                   GTHRDtr -1000.0  1000.0  1.215100e-02  1.215100e-02
                                                 GULLACter     0.0  1000.0  1.215100e-02  1.215100e-02
                                                   GULNDer -1000.0  1000.0  5.341880e-03  1.215100e-02
                                                   GULNter     0.0  1000.0  1.215100e-02  1.215100e-02
                                                  GUMDCHAe     0.0  1000.0  1.215100e-02  1.215100e-02
                                                  GUMGCHLe     0.0  1000.0  1.215100e-02  1.215100e-02
                                                 GUMTCHOLe     0.0  1000.0  1.215100e-02  1.215100e-02
                                                    GUR1PP     0.0  1000.0  1.215100e-02  1.215100e-02
                                                     H2O2t -1000.0  1000.0  1.215100e-02  1.215100e-02
                                                   H2O2tly -1000.0  1000.0  1.215100e-02  1.215100e-02
                                                    H2O2tm -1000.0  1000.0  1.215100e-02  1.215100e-02
                                                    H2O2tn -1000.0  1000.0  1.215100e-02  1.215100e-02
                                                    H2O2tp -1000.0  1000.0  1.215100e-02  1.215100e-02
                                                    H2Otly -1000.0  1000.0  1.215100e-02  1.215100e-02
                                                     H2Otn -1000.0  1000.0  1.215100e-02  1.215100e-02
                                                     H2Otp -1000.0  1000.0  1.215100e-02  1.215100e-02
                                                     HAtly     0.0  1000.0  1.215100e-02  1.215100e-02
                                               HCOUMARINte -1000.0  1000.0  1.215100e-02  1.215100e-02
                                                   HDCAter -1000.0  1000.0  1.215100e-02  1.215100e-02
                                                 HDD2COAtx -1000.0  1000.0  1.215100e-02  1.215100e-02
                                                   HDDACBP -1000.0  1000.0  1.215100e-02  1.215100e-02
                                                 HDECAACBP -1000.0  1000.0  1.215100e-02  1.215100e-02
                                             HESTRATRIOLte -1000.0  1000.0  1.215100e-02  1.215100e-02
                                             HESTRATRIOLtr -1000.0  1000.0  1.215100e-02  1.215100e-02
                                                 HEXCCOAtx -1000.0  1000.0  1.215100e-02  1.215100e-02
                                                     HEXCt -1000.0  1000.0  1.215100e-02  1.215100e-02
                                                  HEXDCRNe     0.0  1000.0  1.215100e-02  1.215100e-02
                                                 HISyLATtc     0.0  1000.0  1.215100e-02  1.215100e-02
                                                HISyLATthc     0.0  1000.0  1.215100e-02  1.215100e-02
                                                  HMGCOAtm -1000.0  1000.0  1.215100e-02  1.215100e-02
                                                  HMGCOAtx -1000.0  1000.0  1.215100e-02  1.215100e-02
                                                    HPACtr -1000.0  1000.0  1.215100e-02  1.215100e-02
                                                    HPDCAt -1000.0  1000.0  1.215100e-02  1.215100e-02
                                                    HPYRDC     0.0  1000.0  1.215100e-02  1.215100e-02
                                                    HPYRtp -1000.0  1000.0  1.215100e-02  1.215100e-02
                                                   HRETNtn -1000.0  1000.0  1.215100e-02  1.215100e-02
                                                  HSPASEly     0.0  1000.0  1.215100e-02  1.215100e-02
                                                   HSPGtly     0.0  1000.0  1.215100e-02  1.215100e-02
                                                  HTAXOLte -1000.0  1000.0  1.215100e-02  1.215100e-02
                                                  HTDCACBP -1000.0  1000.0  1.215100e-02  1.215100e-02
                                                   HTDCRNe     0.0  1000.0  1.215100e-02  1.215100e-02
                                                       Htg -1000.0  1000.0  1.215100e-02  1.215100e-02
                                                       Htr -1000.0  1000.0  1.215100e-02  1.215100e-02
                                                       Htx -1000.0  1000.0  1.215100e-02  1.215100e-02
                                                    HXANtx     0.0  1000.0  1.215100e-02  1.215100e-02
                                               HYPTROX_cho     0.0  1000.0  1.215100e-02  1.215100e-02
                                                  HYPTROXe     0.0  1000.0  1.215100e-02  1.215100e-02
                                                   IDOURte -1000.0  1000.0  1.215100e-02  1.215100e-02
                                                     IDPtn -1000.0  1000.0  1.215100e-02  1.215100e-02
                                                 ILEATB0tc     0.0  1000.0  1.215100e-02  1.215100e-02
                                                    ILEt5m -1000.0  1000.0  1.215100e-02  1.215100e-02
                                                      INSK     0.0  1000.0  1.215100e-02  1.215100e-02
                                                    IPDPtx -1000.0  1000.0  1.215100e-02  1.215100e-02
                                                     ITPtn -1000.0  1000.0  1.215100e-02  1.215100e-02
                                                 IVCOAACBP     0.0  1000.0  1.215100e-02  1.215100e-02
                                                    IVCRNe     0.0  1000.0  1.215100e-02  1.215100e-02
                                                      KDNH     0.0  1000.0  1.215100e-02  1.215100e-02
                                                      KHte -1000.0  1000.0  1.215100e-02  1.215100e-02
                                               KSII_CORE2t     0.0  1000.0  1.215100e-02  1.215100e-02
                                             KSII_CORE2tly     0.0  1000.0  1.215100e-02  1.215100e-02
                                               KSII_CORE4t     0.0  1000.0  1.215100e-02  1.215100e-02
                                             KSII_CORE4tly     0.0  1000.0  1.215100e-02  1.215100e-02
                                                      KSIt     0.0  1000.0  1.215100e-02  1.215100e-02
                                                    KSItly     0.0  1000.0  1.215100e-02  1.215100e-02
                                                  L_LACt4r -1000.0  1000.0  1.215100e-02  1.215100e-02
                                                     LACLt     0.0  1000.0  1.215100e-02  1.215100e-02
                                                   LAPCOAe     0.0  1000.0  1.215100e-02  1.215100e-02
                                                    LCTStg     0.0  1000.0  1.215100e-02  1.215100e-02
                                                 LEUATB0tc     0.0  1000.0  1.215100e-02  1.215100e-02
                                                 LEUGLYHYc -1000.0  1000.0  1.215100e-02  1.215100e-02
                                             LEUGLYPEPT1tc     0.0  1000.0  1.215100e-02  1.215100e-02
                                                 LEUKTRA4t -1000.0  1000.0  1.215100e-02  1.215100e-02
                                                LEUKTRA4tr -1000.0  1000.0  1.215100e-02  1.215100e-02
                                                 LEUKTRB4t -1000.0  1000.0  1.215100e-02  1.215100e-02
                                                 LEUKTRD4t -1000.0  1000.0  1.215100e-02  1.215100e-02
                                                LEUKTRD4tr -1000.0  1000.0  1.215100e-02  1.215100e-02
                                                 LEUKTRE4t -1000.0  1000.0  1.215100e-02  1.215100e-02
                                                 LEUKTRF4t -1000.0  1000.0  1.215100e-02  1.215100e-02
                                                LEULEULAPc -1000.0  1000.0  1.215100e-02  1.215100e-02
                                             LEULEUPEPT1tc     0.0  1000.0  1.215100e-02  1.215100e-02
                                                    LEUt5m -1000.0  1000.0  1.215100e-02  1.215100e-02
                                                LEUyLAThtc     0.0  1000.0  1.215100e-02  1.215100e-02
                                                     LGNCt -1000.0  1000.0  1.215100e-02  1.215100e-02
                                                  LIMNENte -1000.0  1000.0  1.215100e-02  1.215100e-02
                                                LINKDEG1ly     0.0  1000.0  1.215100e-02  1.215100e-02
                                                LINKDEG2ly     0.0  1000.0  1.215100e-02  1.215100e-02
                                                LINKDEG3ly     0.0  1000.0  1.215100e-02  1.215100e-02
                                                LINKDEG4ly     0.0  1000.0  1.215100e-02  1.215100e-02
                                                LINOFATPtc     0.0  1000.0  1.215100e-02  1.215100e-02
                                                   LNELDCt -1000.0  1000.0  1.215100e-02  1.215100e-02
                                                     LNLCt -1000.0  1000.0  1.215100e-02  1.215100e-02
                                                   LNLNCAt -1000.0  1000.0  1.215100e-02  1.215100e-02
                                                   LNLNCGt -1000.0  1000.0  1.215100e-02  1.215100e-02
                                               LPCHOLt_cho -1000.0  1000.0  1.215100e-02  1.215100e-02
                                                 LRAT1_cho     0.0  1000.0  1.215100e-02  1.215100e-02
                                                 LRAT2_cho     0.0  1000.0  1.215100e-02  1.215100e-02
                                                    LTC4CP -1000.0  1000.0  1.396011e-02  1.215100e-02
                                                    LTD4DP -1000.0  1000.0  1.396011e-02  1.215100e-02
                                                 LYSATB0tc     0.0  1000.0  1.215100e-02  1.215100e-02
                                                    LYSOXp     0.0  1000.0  1.606125e-02  1.606125e-02
                                                    LYStip     0.0  1000.0  1.215100e-02  1.215100e-02
                                                     LYStn -1000.0  1000.0  1.215100e-02  1.215100e-02
                                               M4MPDOL_ter     0.0  1000.0  1.215100e-02  1.215100e-02
                                               M7MASNBterg     0.0  1000.0  1.215100e-02  1.215100e-02
                                                M8MASNterg     0.0  1000.0  1.215100e-02  1.215100e-02
                                                  MAGt_cho -1000.0  1000.0  1.215100e-02  1.215100e-02
                                                   MAL_Lte -1000.0  1000.0  1.215100e-02  1.215100e-02
                                                   MAL_Ltx -1000.0  1000.0  1.215100e-02  1.215100e-02
                                                    MANter     0.0  1000.0  1.215100e-02  1.215100e-02
                                                     MANtg     0.0  1000.0  1.215100e-02  1.215100e-02
                                                    MANtly     0.0  1000.0  1.215100e-02  1.215100e-02
                                                     MCITS     0.0  1000.0  1.215100e-02  1.215100e-02
                                                 MCLACCYSR     0.0  1000.0  1.215100e-02  1.215100e-02
                                                      MDHx -1000.0  1000.0  1.215100e-02  1.215100e-02
                                                    MEOHt2 -1000.0  1000.0  1.215100e-02  1.215100e-02
                                                   MEOHtly -1000.0  1000.0  1.215100e-02  1.215100e-02
                                            MEPIVESSte_cho     0.0  1000.0  1.215100e-02  1.215100e-02
                                              MERCPLACCYSt     0.0  1000.0  1.215100e-02  1.215100e-02
                                                 METATB0tc     0.0  1000.0  1.215100e-02  1.215100e-02
                                                METyLATthc     0.0  1000.0  1.215100e-02  1.215100e-02
                                                     MG2er     0.0  1000.0  1.215100e-02  1.215100e-02
                                                     MG3er     0.0  1000.0  1.215100e-02  1.215100e-02
                                                    MI13PP     0.0  1000.0  1.830484e-02  1.830484e-02
                                                   MI14Ptn -1000.0  1000.0  1.215100e-02  1.215100e-02
                                                  MI1P_Dtn -1000.0  1000.0  1.215100e-02  1.215100e-02
                                                  MINOHPtn -1000.0  1000.0  1.215100e-02  1.215100e-02
                                                   MMTSADm     0.0  1000.0  3.561254e-02  3.561254e-02
                                                   MTHGXLt     0.0  1000.0  1.215100e-02  1.215100e-02
                                                N2M2NMASNt     0.0  1000.0  1.215100e-02  1.215100e-02
                                              N2M2NMASNtly     0.0  1000.0  1.215100e-02  1.215100e-02
                                                      N4Tg     0.0  1000.0  1.215100e-02  1.215100e-02
                                                  NACASPtm     0.0  1000.0  1.215100e-02  1.215100e-02
                                                     NACDe -1000.0  1000.0  1.215100e-02  1.215100e-02
                                              NACHORCTL3le     0.0  1000.0  1.215100e-02  1.215100e-02
                                                   NADHtpu -1000.0  1000.0  1.215100e-02  1.215100e-02
                                                   NADHtru     0.0  1000.0  1.215100e-02  1.215100e-02
                                                      NADN     0.0  1000.0  2.932797e-04  2.932797e-04
                                                  NADPHtru     0.0  1000.0  1.215100e-02  1.215100e-02
                                                  NADPHtxu     0.0  1000.0  1.215100e-02  1.215100e-02
                                                   NADPtru     0.0  1000.0  1.215100e-02  1.215100e-02
                                                   NADPtxu     0.0  1000.0  1.215100e-02  1.215100e-02
                                                     NADtn -1000.0  1000.0  1.215100e-02  1.215100e-02
                                                    NADtru     0.0  1000.0  1.215100e-02  1.215100e-02
                                                     NADtx -1000.0  1000.0  1.215100e-02  1.215100e-02
                                                  NAGLCAly     0.0  1000.0  1.215100e-02  1.215100e-02
                                                    NCAMDe -1000.0  1000.0  1.215100e-02  1.215100e-02
                                                      NDP6     0.0  1000.0  8.547009e-03  8.547009e-03
                                                    NDP7er     0.0  1000.0  8.547009e-03  8.547009e-03
                                                     NH4tn -1000.0  1000.0  1.215100e-02  1.215100e-02
                                                     NH4tp -1000.0  1000.0  1.215100e-02  1.215100e-02
                                                  NICRNTtn -1000.0  1000.0  1.215100e-02  1.215100e-02
                                                     NMNtn -1000.0  1000.0  1.215100e-02  1.215100e-02
                                                      NODe -1000.0  1000.0  1.215100e-02  1.215100e-02
                                                   NPTHLte -1000.0  1000.0  1.215100e-02  1.215100e-02
                                                 NRPPHRSFt     0.0  1000.0  1.215100e-02  1.215100e-02
                                                NRVNCCOAtx -1000.0  1000.0  1.215100e-02  1.215100e-02
                                               NRVNCCOAtxc     0.0  1000.0  1.215100e-02  1.215100e-02
                                                    NRVNCt -1000.0  1000.0  1.215100e-02  1.215100e-02
                                                      O2St -1000.0  1000.0  1.215100e-02  1.215100e-02
                                                     O2Stm -1000.0  1000.0  1.215100e-02  1.215100e-02
                                                     O2Stn -1000.0  1000.0  1.215100e-02  1.215100e-02
                                                     O2Stx -1000.0  1000.0  1.215100e-02  1.215100e-02
                                                       O2t -1000.0  1000.0  1.215100e-02  1.215100e-02
                                                     O2ter -1000.0  1000.0  1.215100e-02  1.215100e-02
                                                      O2tm -1000.0  1000.0  1.215100e-02  1.215100e-02
                                                      O2tn -1000.0  1000.0  1.215100e-02  1.215100e-02
                                                      O2tp -1000.0  1000.0  1.215100e-02  1.215100e-02
                                                     OAADC     0.0  1000.0  1.215100e-02  1.215100e-02
                                               OAGD3te_cho -1000.0  1000.0  1.215100e-02  1.215100e-02
                                               OAGD3tg_cho -1000.0  1000.0  1.215100e-02  1.215100e-02
                                               OAGT3te_cho -1000.0  1000.0  1.215100e-02  1.215100e-02
                                               OAGT3tg_cho -1000.0  1000.0  1.215100e-02  1.215100e-02
                                                     OBDHc     0.0  1000.0  1.923077e-03  1.923077e-03
                                                   OCCOAtm     0.0  1000.0  1.215100e-02  1.215100e-02
                                                   OCCOAtx -1000.0  1000.0  1.215100e-02  1.215100e-02
                                                OCDCAFATPc     0.0  1000.0  1.215100e-02  1.215100e-02
                                                   OCDCAtr -1000.0  1000.0  1.215100e-02  1.215100e-02
                                                  OCDCEAtr -1000.0  1000.0  1.215100e-02  1.215100e-02
                                              OCDEAFABP1tc -1000.0  1000.0  1.215100e-02  1.215100e-02
                                                OCT11EFATP     0.0  1000.0  1.215100e-02  1.215100e-02
                                                     OCTAt -1000.0  1000.0  1.215100e-02  1.215100e-02
                                                  ODECOAtx -1000.0  1000.0  1.215100e-02  1.215100e-02
                                               OLEICFATPtc     0.0  1000.0  1.215100e-02  1.215100e-02
                                              OMEPRAZOLEte -1000.0  1000.0  1.215100e-02  1.215100e-02
                                               OMHDEACIDTD -1000.0  1000.0  1.215100e-02  1.215100e-02
                                                  ONPTHLte -1000.0  1000.0  1.215100e-02  1.215100e-02
                                                ORETNF_cho     0.0  1000.0  1.215100e-02  1.215100e-02
                                               ORETNF2_cho     0.0  1000.0  1.215100e-02  1.215100e-02
                                                   ORETNtn -1000.0  1000.0  1.215100e-02  1.215100e-02
                                                  ORETNtn2 -1000.0  1000.0  1.215100e-02  1.215100e-02
                                              ORNALArBATtc     0.0  1000.0  1.215100e-02  1.215100e-02
                                              ORNLEUrBATtc     0.0  1000.0  1.215100e-02  1.215100e-02
                                                  OROTGLUt -1000.0  1000.0  1.215100e-02  1.215100e-02
                                                     OXAtp     0.0  1000.0  1.215100e-02  1.215100e-02
                                                 P450SCC1m     0.0  1000.0  1.215100e-02  1.215100e-02
                                                 PA_CHOter -1000.0  1000.0  1.215100e-02  1.215100e-02
                                                  PA_CHOtg -1000.0  1000.0  1.215100e-02  1.215100e-02
                                                  PA_CHOtn -1000.0  1000.0  1.215100e-02  1.215100e-02
                                                   PACCOAL     0.0  1000.0  4.451567e-03  4.451567e-03
                                                  PAFt_cho -1000.0  1000.0  1.215100e-02  1.215100e-02
                                                PAIL_CHOtn -1000.0  1000.0  1.215100e-02  1.215100e-02
                                             PAIL45P_CHOtn -1000.0  1000.0  1.215100e-02  1.215100e-02
                                              PAIL4P_CHOtn -1000.0  1000.0  1.215100e-02  1.215100e-02
                                                 PALFATPtc     0.0  1000.0  1.215100e-02  1.215100e-02
                                                    PAN4PP     0.0  1000.0  1.215100e-02  1.215100e-02
                                                   PAN4PPe     0.0  1000.0  1.215100e-02  1.215100e-02
                                                     PAPtg     0.0  1000.0  1.215100e-02  1.215100e-02
                                              PCHOL_CHOter -1000.0  1000.0  1.215100e-02  1.215100e-02
                                               PCHOL_CHOtg -1000.0  1000.0  1.215100e-02  1.215100e-02
                                                PCHOLHSTDe     0.0  1000.0  1.215100e-02  1.215100e-02
                                            PCREATtmdiffir     0.0  1000.0  1.215100e-02  1.215100e-02
                                                    PCRNtc     0.0  1000.0  1.215100e-02  1.215100e-02
                                                 PE_CHOter -1000.0  1000.0  1.215100e-02  1.215100e-02
                                                  PE_CHOtm -1000.0  1000.0  1.215100e-02  1.215100e-02
                                                   PECDCHe     0.0  1000.0  1.215100e-02  1.215100e-02
                                                  PECGCHLe     0.0  1000.0  1.215100e-02  1.215100e-02
                                                  PECTCHLe     0.0  1000.0  1.215100e-02  1.215100e-02
                                                  PEPLYStn -1000.0  1000.0  1.215100e-02  1.215100e-02
                                                PERILLYLte -1000.0  1000.0  1.215100e-02  1.215100e-02
                                                   PEt_cho -1000.0  1000.0  1.215100e-02  1.215100e-02
                                                PGLYCt_cho -1000.0  1000.0  1.215100e-02  1.215100e-02
                                                  PGPP_cho     0.0  1000.0  1.215100e-02  1.215100e-02
                                              PHACCOAGLNAC     0.0  1000.0  4.273504e-03  4.273504e-03
                                                 PHEACGLNt -1000.0  1000.0  1.215100e-02  1.215100e-02
                                                 PHEATB0tc     0.0  1000.0  1.215100e-02  1.215100e-02
                                                   PHEMEtm -1000.0  1000.0  1.215100e-02  1.215100e-02
                                                PHEyLATthc     0.0  1000.0  1.215100e-02  1.215100e-02
                                                     PHYQt     0.0  1000.0  1.215100e-02  1.215100e-02
                                             PI345P5Pn_cho     0.0  1000.0  1.215100e-02  1.215100e-02
                                              PI34P4Pn_cho     0.0  1000.0  1.215100e-02  1.215100e-02
                                              PI34P5Kn_cho     0.0  1000.0  1.215100e-02  1.215100e-02
                                               PI3P4Kn_cho     0.0  1000.0  1.215100e-02  1.215100e-02
                                              PI45P3Kn_cho     0.0  1000.0  1.215100e-02  1.215100e-02
                                               PI45P4P_cho     0.0  1000.0  1.215100e-02  1.215100e-02
                                              PI45P5Pn_cho     0.0  1000.0  1.215100e-02  1.215100e-02
                                               PI4P3Kn_cho     0.0  1000.0  1.215100e-02  1.215100e-02
                                               PI4P5Kn_cho     0.0  1000.0  1.215100e-02  1.215100e-02
                                                 PI4PP_cho     0.0  1000.0  1.215100e-02  1.215100e-02
                                               PI5P4Kn_cho     0.0  1000.0  1.215100e-02  1.215100e-02
                                                 PIK3n_cho     0.0  1000.0  1.215100e-02  1.215100e-02
                                                 PIK4n_cho     0.0  1000.0  1.215100e-02  1.215100e-02
                                                 PIK5n_cho     0.0  1000.0  1.215100e-02  1.215100e-02
                                                     PIter -1000.0  1000.0  1.215100e-02  1.215100e-02
                                                      PItg     0.0  1000.0  1.215100e-02  1.215100e-02
                                                      PItn -1000.0  1000.0  1.215100e-02  1.215100e-02
                                                      PItx -1000.0  1000.0  1.215100e-02  1.215100e-02
                                             PMTCOAFABP1tc -1000.0  1000.0  1.215100e-02  1.215100e-02
                                                  PMTCOAtx -1000.0  1000.0  1.215100e-02  1.215100e-02
                                                    PNTEHe     0.0  1000.0  1.215100e-02  1.215100e-02
                                                    PNTOte -1000.0  1000.0  1.215100e-02  1.215100e-02
                                                      PPAt     0.0  1000.0  1.215100e-02  1.215100e-02
                                                     PPAtm     0.0  1000.0  1.215100e-02  1.215100e-02
                                                  PPD2CSPp     0.0  1000.0  1.215100e-02  1.215100e-02
                                                     PPItm -1000.0  1000.0  1.215100e-02  1.215100e-02
                                                     PPItr -1000.0  1000.0  1.215100e-02  1.215100e-02
                                                     PPItx -1000.0  1000.0  1.215100e-02  1.215100e-02
                                              PPMI12346Ptn -1000.0  1000.0  1.215100e-02  1.215100e-02
                                                   PPPG9tm -1000.0  1000.0  1.215100e-02  1.215100e-02
                                                PRGNLONEtm -1000.0  1000.0  1.215100e-02  1.215100e-02
                                                PRGNLONEtr -1000.0  1000.0  1.215100e-02  1.215100e-02
                                                  PRGSTRNt -1000.0  1000.0  1.215100e-02  1.215100e-02
                                               PRISTANALtx -1000.0  1000.0  1.215100e-02  1.215100e-02
                                               PRISTCOAtcx     0.0  1000.0  1.215100e-02  1.215100e-02
                                                PRISTCOAtx -1000.0  1000.0  1.215100e-02  1.215100e-02
                                                   PRISTtx -1000.0  1000.0  1.215100e-02  1.215100e-02
                                                  PRO_Dtde -1000.0  1000.0  1.215100e-02  1.215100e-02
                                             PROGLYPEPT1tc     0.0  1000.0  1.215100e-02  1.215100e-02
                                               PROGLYPRO1c -1000.0  1000.0  1.215100e-02  1.215100e-02
                                                PROIMINOtc     0.0  1000.0  1.215100e-02  1.215100e-02
                                                 PROSTGH2t -1000.0  1000.0  1.215100e-02  1.215100e-02
                                                 PROSTGI2t -1000.0  1000.0  1.215100e-02  1.215100e-02
                                                PROSTGI2tr -1000.0  1000.0  1.215100e-02  1.215100e-02
                                                     PROtm -1000.0  1000.0  1.215100e-02  1.215100e-02
                                                  PSt3_cho -1000.0  1000.0  1.215100e-02  1.215100e-02
                                                   PSYGCHe     0.0  1000.0  1.215100e-02  1.215100e-02
                                                   PSYTCHe     0.0  1000.0  1.215100e-02  1.215100e-02
                                                 PSYTDECHe     0.0  1000.0  1.215100e-02  1.215100e-02
                                                    PTCRTD -1000.0  1000.0  1.215100e-02  1.215100e-02
                                                    PTDCAt -1000.0  1000.0  1.215100e-02  1.215100e-02
                                                    PTPATe     0.0  1000.0  1.215100e-02  1.215100e-02
                                                      PVD3 -1000.0  1000.0  1.215100e-02  1.215100e-02
                                                   PYDAMtr -1000.0  1000.0  1.215100e-02  1.215100e-02
                                                   PYDXNtr -1000.0  1000.0  1.215100e-02  1.215100e-02
                                                    PYDXtr -1000.0  1000.0  1.215100e-02  1.215100e-02
                                                    Q10H2e -1000.0  1000.0  1.215100e-02  1.215100e-02
                                                   q10h2tc -1000.0  1000.0  1.215100e-02  1.215100e-02
                                                     q10tm -1000.0  1000.0  1.215100e-02  1.215100e-02
                                                   QUILSYN     0.0  1000.0  1.215100e-02  1.215100e-02
                                     R_group_phosphotase_1     0.0  1000.0  1.215100e-02  1.215100e-02
                                     R_group_phosphotase_2     0.0  1000.0  1.215100e-02  1.215100e-02
                                     R_group_phosphotase_3     0.0  1000.0  1.215100e-02  1.215100e-02
                                                     r0002 -1000.0  1000.0  1.215100e-02  1.215100e-02
                                                     r0021 -1000.0  1000.0  1.215100e-02  1.215100e-02
                                                     r0027 -1000.0  1000.0  1.215100e-02  1.215100e-02
                                                     r0028     0.0  1000.0  1.215100e-02  1.215100e-02
                                                     r0033     0.0  1000.0  1.215100e-02  1.215100e-02
                                                     r0047     0.0  1000.0  1.215100e-02  1.215100e-02
                                                     r0051 -1000.0  1000.0  1.215100e-02  1.215100e-02
                                                     r0062     0.0  1000.0  1.215100e-02  1.215100e-02
                                                     r0068     0.0  1000.0  1.215100e-02  1.215100e-02
                                                     r0081 -1000.0  1000.0  1.215100e-02  1.215100e-02
                                                     r0082 -1000.0  1000.0  1.215100e-02  1.215100e-02
                                                     r0093     0.0  1000.0  1.215100e-02  1.215100e-02
                                                     r0097     0.0  1000.0  1.215100e-02  1.215100e-02
                                                     r0113     0.0  1000.0  1.215100e-02  1.215100e-02
                                                     r0119     0.0  1000.0  1.215100e-02  1.215100e-02
                                                     r0122     0.0  1000.0  1.215100e-02  1.215100e-02
                                                     r0129     0.0  1000.0  1.215100e-02  1.215100e-02
                                                     r0130 -1000.0  1000.0  1.215100e-02  1.215100e-02
                                                     r0139 -1000.0  1000.0  1.215100e-02  1.215100e-02
                                                     r0142     0.0  1000.0  1.215100e-02  1.215100e-02
                                                     r0149 -1000.0  1000.0  1.215100e-02  1.215100e-02
                                                     r0153     0.0  1000.0  1.215100e-02  1.215100e-02
                                                     r0156     0.0  1000.0  1.215100e-02  1.215100e-02
                                                     r0157     0.0  1000.0  1.215100e-02  1.215100e-02
                                                     r0163     0.0  1000.0  1.215100e-02  1.215100e-02
                                                     r0165     0.0  1000.0  1.215100e-02  1.215100e-02
                                                     r0166     0.0  1000.0  1.215100e-02  1.215100e-02
                                                     r0173 -1000.0  1000.0  1.215100e-02  1.215100e-02
                                                     r0179 -1000.0  1000.0  1.215100e-02  1.215100e-02
                                                     r0186     0.0  1000.0  1.215100e-02  1.215100e-02
                                                     r0191     0.0  1000.0  1.215100e-02  1.215100e-02
                                                     r0193 -1000.0  1000.0  1.215100e-02  1.215100e-02
                                                     r0202 -1000.0  1000.0  1.215100e-02  1.215100e-02
                                                     r0220 -1000.0  1000.0  1.215100e-02  1.215100e-02
                                                     r0221 -1000.0  1000.0  1.215100e-02  1.215100e-02
                                                     r0224     0.0  1000.0  1.215100e-02  1.215100e-02
                                                     r0226     0.0  1000.0  1.215100e-02  1.215100e-02
                                                     r0236 -1000.0  1000.0  1.215100e-02  1.215100e-02
                                                     r0239 -1000.0  1000.0  1.215100e-02  1.215100e-02
                                                     r0242 -1000.0  1000.0  1.215100e-02  1.215100e-02
                                                     r0246     0.0  1000.0  1.215100e-02  1.215100e-02
                                                     r0249 -1000.0  1000.0  1.215100e-02  1.215100e-02
                                                     r0280     0.0  1000.0  1.215100e-02  1.215100e-02
                                                     r0281     0.0  1000.0  1.215100e-02  1.215100e-02
                                                     r0283     0.0  1000.0  1.215100e-02  1.215100e-02
                                                     r0301     0.0  1000.0  1.215100e-02  1.215100e-02
                                                     r0308     0.0  1000.0  1.215100e-02  1.215100e-02
                                                     r0311     0.0  1000.0  1.215100e-02  1.215100e-02
                                                     r0317 -1000.0  1000.0  1.215100e-02  1.215100e-02
                                                     r0318     0.0  1000.0  1.215100e-02  1.215100e-02
                                                     r0319     0.0  1000.0  1.215100e-02  1.215100e-02
                                                     r0321     0.0  1000.0  1.215100e-02  1.215100e-02
                                                     r0330     0.0  1000.0  1.215100e-02  1.215100e-02
                                                     r0331     0.0  1000.0  1.215100e-02  1.215100e-02
                                                     r0354     0.0  1000.0  1.215100e-02  1.215100e-02
                                                     r0355     0.0  1000.0  1.215100e-02  1.215100e-02
                                                     r0357     0.0  1000.0  1.215100e-02  1.215100e-02
                                                     r0358     0.0  1000.0  1.215100e-02  1.215100e-02
                                                     r0360     0.0  1000.0  1.215100e-02  1.215100e-02
                                                     r0361     0.0  1000.0  1.215100e-02  1.215100e-02
                                                     r0363     0.0  1000.0  1.215100e-02  1.215100e-02
                                                     r0364     0.0  1000.0  1.215100e-02  1.215100e-02
                                                     r0365     0.0  1000.0  1.215100e-02  1.215100e-02
                                                     r0366     0.0  1000.0  1.215100e-02  1.215100e-02
                                                     r0368     0.0  1000.0  1.215100e-02  1.215100e-02
                                                     r0380 -1000.0  1000.0  1.215100e-02  1.215100e-02
                                                     r0381     0.0  1000.0  1.215100e-02  1.215100e-02
                                                     r0383     0.0  1000.0  1.215100e-02  1.215100e-02
                                                     r0384     0.0  1000.0  1.215100e-02  1.215100e-02
                                                     r0385     0.0  1000.0  1.215100e-02  1.215100e-02
                                                     r0386     0.0  1000.0  1.215100e-02  1.215100e-02
                                                     r0388 -1000.0  1000.0  1.215100e-02  1.215100e-02
                                                     r0389 -1000.0  1000.0  1.215100e-02  1.215100e-02
                                                     r0390 -1000.0  1000.0  1.215100e-02  1.215100e-02
                                                     r0392 -1000.0  1000.0  1.215100e-02  1.215100e-02
                                                     r0393     0.0  1000.0  1.215100e-02  1.215100e-02
                                                     r0394     0.0  1000.0  1.215100e-02  1.215100e-02
                                                     r0398 -1000.0  1000.0  1.215100e-02  1.215100e-02
                                                     r0399     0.0  1000.0  1.215100e-02  1.215100e-02
                                                     r0407 -1000.0  1000.0  1.215100e-02  1.215100e-02
                                                     r0408     0.0  1000.0  1.215100e-02  1.215100e-02
                                                     r0409     0.0  1000.0  1.215100e-02  1.215100e-02
                                                     r0410 -1000.0  1000.0  1.215100e-02  1.215100e-02
                                                     r0413     0.0  1000.0  1.215100e-02  1.215100e-02
                                                     r0422 -1000.0  1000.0  1.215100e-02  1.215100e-02
                                                     r0423 -1000.0  1000.0  1.215100e-02  1.215100e-02
                                                     r0424 -1000.0  1000.0  1.215100e-02  1.215100e-02
                                                     r0425 -1000.0  1000.0  1.215100e-02  1.215100e-02
                                                     r0426 -1000.0  1000.0  1.215100e-02  1.215100e-02
                                                     r0430 -1000.0  1000.0  1.215100e-02  1.215100e-02
                                                     r0431 -1000.0  1000.0  1.215100e-02  1.215100e-02
                                                     r0433     0.0  1000.0  1.215100e-02  1.215100e-02
                                                     r0434 -1000.0  1000.0  1.215100e-02  1.215100e-02
                                                     r0437 -1000.0  1000.0  1.215100e-02  1.215100e-02
                                                     r0441 -1000.0  1000.0  1.215100e-02  1.215100e-02
                                                     r0443     0.0  1000.0  1.215100e-02  1.215100e-02
                                                     r0450 -1000.0  1000.0  1.215100e-02  1.215100e-02
                                                     r0451     0.0  1000.0  1.215100e-02  1.215100e-02
                                                     r0456     0.0  1000.0  1.215100e-02  1.215100e-02
                                                     r0463 -1000.0  1000.0  1.215100e-02  1.215100e-02
                                                     r0464 -1000.0  1000.0  1.215100e-02  1.215100e-02
                                                     r0465     0.0  1000.0  1.215100e-02  1.215100e-02
                                                     r0480 -1000.0  1000.0  1.215100e-02  1.215100e-02
                                                     r0483 -1000.0  1000.0  1.215100e-02  1.215100e-02
                                                     r0494 -1000.0  1000.0  1.215100e-02  1.215100e-02
                                                     r0497 -1000.0  1000.0  1.215100e-02  1.215100e-02
                                                     r0512 -1000.0  1000.0  1.215100e-02  1.215100e-02
                                                     r0514     0.0  1000.0  1.215100e-02  1.215100e-02
                                                     r0522     0.0  1000.0  1.215100e-02  1.215100e-02
                                                     r0523     0.0  1000.0  1.215100e-02  1.215100e-02
                                                     r0525 -1000.0  1000.0  1.215100e-02  1.215100e-02
                                                     r0527     0.0  1000.0  1.215100e-02  1.215100e-02
                                                     r0531 -1000.0  1000.0  1.215100e-02  1.215100e-02
                                                     r0537     0.0  1000.0  1.215100e-02  1.215100e-02
                                                     r0546 -1000.0  1000.0  1.215100e-02  1.215100e-02
                                                     r0548 -1000.0  1000.0  1.215100e-02  1.215100e-02
                                                     r0553 -1000.0  1000.0  1.215100e-02  1.215100e-02
                                                     r0555     0.0  1000.0  1.215100e-02  1.215100e-02
                                                     r0556 -1000.0  1000.0  1.215100e-02  1.215100e-02
                                                     r0557     0.0  1000.0  1.215100e-02  1.215100e-02
                                                     r0558 -1000.0  1000.0  1.215100e-02  1.215100e-02
                                                     r0559     0.0  1000.0  1.215100e-02  1.215100e-02
                                                     r0568     0.0  1000.0  1.215100e-02  1.215100e-02
                                                     r0570 -1000.0  1000.0  1.215100e-02  1.215100e-02
                                                     r0571     0.0  1000.0  1.215100e-02  1.215100e-02
                                                     r0573     0.0  1000.0  1.215100e-02  1.215100e-02
                                                     r0578     0.0  1000.0  1.215100e-02  1.215100e-02
                                                     r0579     0.0  1000.0  1.215100e-02  1.215100e-02
                                                     r0580 -1000.0  1000.0  1.215100e-02  1.215100e-02
                                                     r0587 -1000.0  1000.0  1.215100e-02  1.215100e-02
                                                     r0590     0.0  1000.0  1.215100e-02  1.215100e-02
                                                   DPCOAPP     0.0  1000.0  1.215100e-02  1.215100e-02
                                                     r0604     0.0  1000.0  1.215100e-02  1.215100e-02
                                                     r0614 -1000.0  1000.0  1.215100e-02  1.215100e-02
                                                     r0615 -1000.0  1000.0  1.215100e-02  1.215100e-02
                                                     r0617 -1000.0  1000.0  1.215100e-02  1.215100e-02
                                                     r0620 -1000.0  1000.0  1.215100e-02  1.215100e-02
                                                     r0627 -1000.0  1000.0  1.215100e-02  1.215100e-02
                                                     r0629 -1000.0  1000.0  1.215100e-02  1.215100e-02
                                                     r0630 -1000.0  1000.0  1.215100e-02  1.215100e-02
                                                     r0638 -1000.0  1000.0  1.215100e-02  1.215100e-02
                                                     r0641 -1000.0  1000.0  1.215100e-02  1.215100e-02
                                                     r0642 -1000.0  1000.0  1.215100e-02  1.215100e-02
                                                    AM6SAD -1000.0  1000.0  1.303419e-02  1.303419e-02
                                                     r0648 -1000.0  1000.0  1.215100e-02  1.215100e-02
                                                     r0649 -1000.0  1000.0  1.215100e-02  1.215100e-02
                                                     r0650     0.0  1000.0  1.215100e-02  1.215100e-02
                                                     r0651     0.0  1000.0  1.215100e-02  1.215100e-02
                                                     r0652 -1000.0  1000.0  1.215100e-02  1.215100e-02
                                                     r0653     0.0  1000.0  1.215100e-02  1.215100e-02
                                                     r0656     0.0  1000.0  1.215100e-02  1.215100e-02
                                                     r0670     0.0  1000.0  1.215100e-02  1.215100e-02
                                                     r0671     0.0  1000.0  1.215100e-02  1.215100e-02
                                                     r0672 -1000.0  1000.0  1.215100e-02  1.215100e-02
                                                     r0679     0.0  1000.0  1.215100e-02  1.215100e-02
                                                     r0680 -1000.0  1000.0  1.215100e-02  1.215100e-02
                                                     r0686 -1000.0  1000.0  1.215100e-02  1.215100e-02
                                                     r0706     0.0  1000.0  1.215100e-02  1.215100e-02
                                                     r0707 -1000.0  1000.0  1.215100e-02  1.215100e-02
                                                     r0714     0.0  1000.0  1.215100e-02  1.215100e-02
                                                     r0716     0.0  1000.0  1.215100e-02  1.215100e-02
                                                     r0744     0.0  1000.0  1.215100e-02  1.215100e-02
                                                     r0750 -1000.0  1000.0  1.215100e-02  1.215100e-02
                                                     r0753 -1000.0  1000.0  1.215100e-02  1.215100e-02
                                                     r0754 -1000.0  1000.0  1.215100e-02  1.215100e-02
                                                     r0782     0.0  1000.0  1.215100e-02  1.215100e-02
                                                     r0783 -1000.0  1000.0  1.215100e-02  1.215100e-02
                                                     r0784 -1000.0  1000.0  1.215100e-02  1.215100e-02
                                                     r0786     0.0  1000.0  1.215100e-02  1.215100e-02
                                                     r0787     0.0  1000.0  1.215100e-02  1.215100e-02
                                                     r0788 -1000.0  1000.0  1.215100e-02  1.215100e-02
                                                     r0789 -1000.0  1000.0  1.215100e-02  1.215100e-02
                                                     r0795     0.0  1000.0  1.215100e-02  1.215100e-02
                                                     r0796 -1000.0  1000.0  1.215100e-02  1.215100e-02
                                                     r0797 -1000.0  1000.0  1.215100e-02  1.215100e-02
                                                     r0801 -1000.0  1000.0  1.215100e-02  1.215100e-02
                                                     r0809 -1000.0  1000.0  1.215100e-02  1.215100e-02
                                                     r0812 -1000.0  1000.0  1.215100e-02  1.215100e-02
                                                     r0813     0.0  1000.0  1.215100e-02  1.215100e-02
                                                     r0817 -1000.0  1000.0  1.215100e-02  1.215100e-02
                                                     r0818     0.0  1000.0  1.215100e-02  1.215100e-02
                                                     r0819 -1000.0  1000.0  1.215100e-02  1.215100e-02
                                                     r0821 -1000.0  1000.0  1.215100e-02  1.215100e-02
                                                     r0822 -1000.0  1000.0  1.215100e-02  1.215100e-02
                                                     r0829 -1000.0  1000.0  1.215100e-02  1.215100e-02
                                                     r0830 -1000.0  1000.0  1.215100e-02  1.215100e-02
                                                     r0834 -1000.0  1000.0  1.215100e-02  1.215100e-02
                                                     r0835 -1000.0  1000.0  1.215100e-02  1.215100e-02
                                                     r0836 -1000.0  1000.0  1.215100e-02  1.215100e-02
                                                     r0838 -1000.0  1000.0  1.215100e-02  1.215100e-02
                                                     r0839 -1000.0  1000.0  1.215100e-02  1.215100e-02
                                                     r0840 -1000.0  1000.0  1.215100e-02  1.215100e-02
                                                     r0841 -1000.0  1000.0  1.215100e-02  1.215100e-02
                                                     r0842 -1000.0  1000.0  1.215100e-02  1.215100e-02
                                                     r0845     0.0  1000.0  1.215100e-02  1.215100e-02
                                                     r0853     0.0  1000.0  1.215100e-02  1.215100e-02
                                                     r0860 -1000.0  1000.0  1.215100e-02  1.215100e-02
                                                     r0870 -1000.0  1000.0  1.215100e-02  1.215100e-02
                                                     r0871 -1000.0  1000.0  1.215100e-02  1.215100e-02
                                                     r0879     0.0  1000.0  1.215100e-02  1.215100e-02
                                                     r0881     0.0  1000.0  1.215100e-02  1.215100e-02
                                                     r0885 -1000.0  1000.0  1.215100e-02  1.215100e-02
                                                     r0892 -1000.0  1000.0  1.215100e-02  1.215100e-02
                                                     r0899 -1000.0  1000.0  1.215100e-02  1.215100e-02
                                                     r0907 -1000.0  1000.0  1.215100e-02  1.215100e-02
                                                     r0911 -1000.0  1000.0  1.215100e-02  1.215100e-02
                                                     r0913 -1000.0  1000.0  1.215100e-02  1.215100e-02
                                                     r0915 -1000.0  1000.0  1.215100e-02  1.215100e-02
                                                     r0917 -1000.0  1000.0  1.215100e-02  1.215100e-02
                                                     r0921     0.0  1000.0  1.215100e-02  1.215100e-02
                                                     r0924     0.0  1000.0  1.215100e-02  1.215100e-02
                                                     r0926     0.0  1000.0  1.215100e-02  1.215100e-02
                                                     r0931     0.0  1000.0  1.215100e-02  1.215100e-02
                                                     r0932 -1000.0  1000.0  1.215100e-02  1.215100e-02
                                                     r0934     0.0  1000.0  1.215100e-02  1.215100e-02
                                                     r0940 -1000.0  1000.0  1.215100e-02  1.215100e-02
                                                     r0941 -1000.0  1000.0  1.215100e-02  1.215100e-02
                                                     r0942 -1000.0  1000.0  1.215100e-02  1.215100e-02
                                                     r0946 -1000.0  1000.0  1.215100e-02  1.215100e-02
                                                     r0947 -1000.0  1000.0  1.215100e-02  1.215100e-02
                                                     r0950     0.0  1000.0  1.215100e-02  1.215100e-02
                                                     r0954 -1000.0  1000.0  1.215100e-02  1.215100e-02
                                                     r0960 -1000.0  1000.0  1.215100e-02  1.215100e-02
                                                     r0961     0.0  1000.0  1.215100e-02  1.215100e-02
                                                     r0962     0.0  1000.0  1.215100e-02  1.215100e-02
                                                     r0963     0.0  1000.0  1.215100e-02  1.215100e-02
                                                     r0968     0.0  1000.0  1.215100e-02  1.215100e-02
                                                     r0970 -1000.0  1000.0  1.215100e-02  1.215100e-02
                                                     r0973 -1000.0  1000.0  1.215100e-02  1.215100e-02
                                                     r0974 -1000.0  1000.0  1.215100e-02  1.215100e-02
                                                     r0975     0.0  1000.0  1.215100e-02  1.215100e-02
                                                     r0983     0.0  1000.0  1.215100e-02  1.215100e-02
                                                     r0984 -1000.0  1000.0  1.215100e-02  1.215100e-02
                                                     r0986     0.0  1000.0  1.215100e-02  1.215100e-02
                                                     r0987 -1000.0  1000.0  1.215100e-02  1.215100e-02
                                                     r0989 -1000.0  1000.0  1.215100e-02  1.215100e-02
                                                     r0990 -1000.0  1000.0  1.215100e-02  1.215100e-02
                                                     r0992 -1000.0  1000.0  1.215100e-02  1.215100e-02
                                                     r0993     0.0  1000.0  1.215100e-02  1.215100e-02
                                                     r0994 -1000.0  1000.0  1.215100e-02  1.215100e-02
                                                     r0995 -1000.0  1000.0  1.215100e-02  1.215100e-02
                                                     r0998 -1000.0  1000.0  1.215100e-02  1.215100e-02
                                                     r0999 -1000.0  1000.0  1.215100e-02  1.215100e-02
                                                     r1004 -1000.0  1000.0  1.215100e-02  1.215100e-02
                                                     r1006     0.0  1000.0  1.215100e-02  1.215100e-02
                                                     r1007 -1000.0  1000.0  1.215100e-02  1.215100e-02
                                                     r1008     0.0  1000.0  1.215100e-02  1.215100e-02
                                                     r1010 -1000.0  1000.0  1.215100e-02  1.215100e-02
                                                     r1011     0.0  1000.0  1.215100e-02  1.215100e-02
                                                     r1012     0.0  1000.0  1.215100e-02  1.215100e-02
                                                     r1017     0.0  1000.0  1.215100e-02  1.215100e-02
                                                     r1018 -1000.0  1000.0  1.215100e-02  1.215100e-02
                                                     r1019 -1000.0  1000.0  1.215100e-02  1.215100e-02
                                                     r1020 -1000.0  1000.0  1.215100e-02  1.215100e-02
                                                     r1024     0.0  1000.0  1.215100e-02  1.215100e-02
                                                     r1025     0.0  1000.0  1.215100e-02  1.215100e-02
                                                     r1026     0.0  1000.0  1.215100e-02  1.215100e-02
                                                     r1027 -1000.0  1000.0  1.215100e-02  1.215100e-02
                                                     r1028     0.0  1000.0  1.215100e-02  1.215100e-02
                                                     r1029     0.0  1000.0  1.215100e-02  1.215100e-02
                                                     r1030 -1000.0  1000.0  1.215100e-02  1.215100e-02
                                                     r1043     0.0  1000.0  1.215100e-02  1.215100e-02
                                                     r1044     0.0  1000.0  1.215100e-02  1.215100e-02
                                                     r1045     0.0  1000.0  1.215100e-02  1.215100e-02
                                                     r1052 -1000.0  1000.0  1.215100e-02  1.215100e-02
                                                     r1078     0.0  1000.0  1.215100e-02  1.215100e-02
                                                     r1088 -1000.0  1000.0  1.215100e-02  1.215100e-02
                                                     r1106 -1000.0  1000.0  1.215100e-02  1.215100e-02
                                                     r1109 -1000.0  1000.0  1.215100e-02  1.215100e-02
                                                     r1116 -1000.0  1000.0  1.215100e-02  1.215100e-02
                                                     r1117 -1000.0  1000.0  1.215100e-02  1.215100e-02
                                                     r1143     0.0  1000.0  1.215100e-02  1.215100e-02
                                                     r1144     0.0  1000.0  1.215100e-02  1.215100e-02
                                                     r1147 -1000.0  1000.0  1.215100e-02  1.215100e-02
                                                     r1148 -1000.0  1000.0  1.215100e-02  1.215100e-02
                                                     r1154 -1000.0  1000.0  1.215100e-02  1.215100e-02
                                                     r1155     0.0  1000.0  1.215100e-02  1.215100e-02
                                                     r1156 -1000.0  1000.0  1.215100e-02  1.215100e-02
[truncated: 86,520 more chars]
