# Supplementary material for: Characterizing steady states of genome-scale metabolic networks in continuous cell cultures
Source: PLoS Comput Biol. 2017 Nov 13;13(11):e1005835. doi: 10.1371/journal.pcbi.1005835 (PMC5703580; doi:10.1371/journal.pcbi.1005835)
Supplement: S1 Data — Contains the source code of scripts used in the manuscript. (ZIP) [file pcbi.1005835.s002.zip › DFBAeq-master/cho.sto]

i     k           s                                                     met                                                         rxn
 200   496   -1.000000                                                 thr_L_c                                                       r2005
 201   472   -1.000000                                                 thr_L_e                                                       r1981
 209    67    1.000000                                                     k_e                                                      ASPDt6
1243  1728   -1.000000                                                   ctp_n                                                     CMPSASn
 540  2528   -1.000000                                                   h2o_l                                                   CSCPASEly
 168   227    1.000000                                                   na1_c                                                       r1715
2581  3258   -1.000000                                            gbside_cho_c                                                GBSIDEtl_cho
  49   619    1.000000                                                   coa_c                                                 FAEL183_cho
 815  2644   -1.000000                                             estradiol_r                                                 ESTRADIOLtr
2704  4137    1.000000                                               HC02192_c                                                       r2169
1254  2995   -1.000000                                                   imp_e                                                   EX_imp_e_
   8  2143   -1.000000                                                     h_c                                                      PYRt2m
1791  1644    1.000000                                               acgam6p_c                                                   ACGAM6PSi
1717  1611    1.000000                                         c142_5Z_8Zcoa_m                                            FAOXC162_7Z_10Zm
   8   651    1.000000                                                     h_c                                                        DOLK
1094  4611   -1.000000                                                   thf_c                                                       THFtl
 166   287   -1.000000                                                   na1_e                                                       r1780
 168   449    1.000000                                                   na1_c                                                       r1958
  58  2130    1.000000                                                  nadh_m                                                      SSALxm
  67   869    1.000000                                                    pi_c                                                      OPAHir
 198  4015    1.000000                                                 ser_L_c                                                       r1592
2442  4289   -1.000000                                               HC02208_e                                                       r2325
 165    80   -1.000000                                                     h_e                                                      CRNtHa
 166   113   -1.000000                                                   na1_e                                                 GLUPROASCT1
 364  3684    1.000000                                                 tyr_L_c                                                       r0399
 195  2541   -1.000000                                                 cys_L_e                                                   CYSATB0tc
  81   744   -1.000000                                      em2emgacpail_cho_r                                                 H7ET2er_cho
1653  2929   -1.000000                                                glygn2_e                                                EX_glygn2_e_
  13  3957   -1.000000                                                   h2o_c                                                       r1514
 727  2167    1.000000                                                   ump_c                                                GLCNACPT_cho
1200  2018    1.000000                                                   g6p_c                                                        PGMT
  67  1518   -7.000000                                                    pi_c                                                    GLPASE2a
 127  2054    1.000000                                                     h_g                                                      S23T3g
 363   257   -1.000000                                                 trp_L_e                                                       r1750
2390  3245   -1.000000                      galfuc12gal14acglcgalgluside_cho_e                          GALFUC12GAL14ACGLCGALGLUSIDEte_cho
   7  1925   -1.000000                                                   nad_c                                                       LDH_D
 365   439   -1.000000                                                 tyr_L_e                                                       r1948
 147  1538    1.000000                                                   akg_m                                                       r0086
1259  1195    1.000000                                                  dudp_c                                                    DNDPt38m
   8  1901    1.000000                                                     h_c                                                        HEX4
 142   315   -1.000000                                                 phe_L_c                                                       r1813
 425  3807    1.000000                                                 gthrd_m                                                       r0885
1447  4398   -1.000000                                                  lnlc_c                                                       r2511
 598   658   -1.000000                                             n3rm2masn_g                                                       F6T6g
 184    49   -1.000000                                                    ac_e                                                       ACt2r
 992   906    1.000000                                                  2mop_m                                                       HIBDm
1873  1749    1.000000                                             dsmsterol_r                                                     DHCR71r
 193   494    1.000000                                                 asn_L_e                                                       r2003
 231   118   -1.000000                                                   h2o_e                                                        H2Ot
 676  3942    1.000000                                                   ppi_n                                                       r1459
2716  4225    1.000000                                               HC02203_c                                                       r2260
1896  4630    1.000000                                                 tdcoa_c                                                  TTDCAFATPc
 198   774   -1.000000                                                 ser_L_c                                                       SERPT
1104   954    1.000000                                                  5dhf_e                                                   GGH_6DHFe
1171  4550    1.000000                                                   so4_l                                                   S3TASE2ly
 206   315    1.000000                                                 phe_L_e                                                       r1813
 435  3889   -1.000000                                              chsterol_r                                                       r1169
 193  4015    1.000000                                                 asn_L_e                                                       r1592
   8   593    1.000000                                                     h_c                                                       HCO3E
 313   449   -1.000000                                                 leu_L_e                                                       r1958
1983  1896   -1.000000                                                glucys_c                                                        GTHS
 717  1143   -1.000000                                                  dttp_n                                                     DTTPDPn
1896  1775    1.000000                                                 tdcoa_c                                                  FACOAL140i
 167  4199    1.000000                                                  hco3_e                                                       r2231
 127  1444    1.000000                                                     h_g                                                     AG13T7g
 712  1198   -1.000000                                                  dadp_m                                                    DNDPt40m
2429  4137   -1.000000                                               HC02192_e                                                       r2169
 704   750    1.000000                                                   adp_n                                                     RE2973N
 418  3549   -1.000000                                                   h2o_n                                                PI45P5Pn_cho
  66   823    1.000000                                                   adp_c                                                     ATPasel
2315  2569    1.000000                                                dgchol_c                                                    DGCHOLte
1949  3459   -1.000000                                                 core6_l                                                    NAGLCAly
 915   851   -1.000000                                                glu5sa_m                                                     G5SADrm
1248  2630    1.000000                                                  duri_c                                                       DURIt
2268  3341   -1.000000                                              3hexdcrn_c                                                    HEXDCRNe
1579  1459    1.000000                                              ksi_pre8_g                                                       S6T5g
  12  2145    1.000000                                                 nadph_c                                                         ALR
 159  3737    1.000000                                                   amp_c                                                     DPCOAPP
 201   579   -1.000000                                                 thr_L_e                                                  THRGLNNaEx
 313   125    1.000000                                                 leu_L_e                                                   ILELAT1tc
 702  1995   -1.000000                                                   atp_n                                                      NMNATn
   8   602    1.000000                                                     h_c                                                     RE1835C
 471  1546    1.000000                                                 accoa_x                                                FAOXC220200x
2635  3836   -1.000000                                                56dthm_m                                                       r0975
 166   418   -1.000000                                                   na1_e                                                       r1926
 166   372   -1.000000                                                   na1_e                                                       r1880
 168   280    1.000000                                                   na1_c                                                       r1773
 417  3554    1.000000                                                     h_n                                                   PIK3n_cho
1793  2715   -1.000000                                                   ach_e                                                   EX_ach_e_
2534  3148   -1.000000                                               tettet6_e                                               EX_tettet6_e_
 171   409    1.000000                                                 ala_L_c                                                       r1917
1237  1064   -1.000000                                                  dcmp_n                                                     CYTK12n
 361   551   -1.000000                                                citr_L_e                                                       r2062
1843  2668   -1.000000                                                35cgmp_e                                                EX_35cgmp_e_
 166   132   -1.000000                                                   na1_e                                                       LEUt4
 148  2141   -4.000000                                                 glu_L_m                                                      FPGS7m
 290  3256    1.000000                                                   gal_c                                                      GALtly
 239   571    1.000000                                                    cl_c                                                   TAUBETAtc
 119    29    1.000000                                             g2m8mpdol_r                                                   DOLPGT2er
   8  1054   -1.000000                                                     h_c                                                       AMPDA
  13  3722   -1.000000                                                   h2o_c                                                       r0553
1224  3594   -1.000000                                                   atp_e                                                      PTPATe
2706  4148    1.000000                                               HC02195_c                                                       r2180
 168  1884    3.000000                                                   na1_c                                                       GLUt6
 136   718    4.000000                                                   cmp_g                                                    S23TN22g
 484  1567    1.000000                                                 accoa_m                                                FAOXC120100m
1082   942   -1.000000                                                CE2053_r                                                     RE3012R
 453   600   -1.000000                                                   nad_x                                                       r0743
 496  1456   -1.000000                                                  paps_g                                                       S6T1g
 433  3820    1.000000                                                  taur_x                                                       r0934
2118  4178   -1.000000                                               HC02200_c                                                       r2210
  61  2020   -1.000000                                                   nad_m                                                       PHCDm
 767  2066    1.000000                                                     h_l                                                  S6TASE20ly
 128  1822    1.000000                                                   udp_g                                                      G14T7g
 163  2404   -1.000000                                                 fadh2_m                                                ARTFR210_cho
1408  1572   -1.000000                                                dcacoa_x                                                 FAOXC10080x
2387  2902   -1.000000                                      fucgalgbside_cho_e                                      EX_fucgalgbside_cho_e_
   3    37   -1.000000                                                    o2_c                                                      PEAMNO
2606  4672   -1.000000                                                 xyl_D_l                                                      XYLtly
  11   620    2.000000                                                  nadp_c                                                 FAEL184_cho
 193   347   -1.000000                                                 asn_L_e                                                       r1850
 160  2387    1.000000                                                   ppi_c                                                  ARACHFATPc
 166   570   -3.000000                                                   na1_e                                                    SUCCt4_3
 685   736   -1.000000                                          gpi_prot_cho_r                                                 GPIDAer_cho
1069  3391    1.000000                                              leuktrE4_c                                                   LEUKTRE4t
 318   751    1.000000                                                 inost_c                                                     RE3273C
 127  1683    1.000000                                                     h_g                                                B3GALT3g_cho
1630  3196   -1.000000                                                   q10_m                                                    FADH2ETC
 187  2040    1.000000                                                   ade_c                                                       PUNP1
 192  1679    1.000000                                                 asn_L_c                                                       ASNS1
 151  4067   -1.000000                                                   ppa_c                                                       r2096
 202   511   -1.000000                                                 arg_L_e                                                       r2020
 117  2612   -1.000000                                               dolglcp_r                                                   DOLGPP_er
 154  1584   -1.000000                                                   coa_m                                                    FAOXC180
  61  1576   -1.000000                                                   nad_m                                     FAOXC204_5Z_8Z_11Z_14Zm
 145  3507   -1.000000                                                 glu_L_c                                                    OROTGLUt
1441  1336   -1.000000                                                 ptdca_c                                                   FACOAL150
 167  4148    1.000000                                                  hco3_e                                                       r2180
1456  4622    1.000000                                                tmndnc_c                                                     TMNDNCt
   3   617   -1.000000                                                    o2_c                                                   DESAT20_1
1276  1210   -1.000000                                                  dcdp_m                                                    DNDPt51m
 198  4563   -1.000000                                                 ser_L_c                                                       SERtp
 501   734   -1.000000                                                pmtcoa_c                                                   GPIAT_cho
 642  1972    1.000000                                                   man_g                                                       MM8Ag
 410  4291   -1.000000                                                 gthrd_c                                                       r2327
 331  4029   -1.000000                                                 met_L_e                                                       r1607
 212   916    1.000000                                                 asp_L_c                                                        ASNN
 167  4382   -1.000000                                                  hco3_e                                                       r2492
  49  2218    1.000000                                                   coa_c                                                     RE3110C
2120  4242   -1.000000                                               HC02201_c                                                       r2277
1217  3661   -1.000000                                                  datp_c                                                       r0355
 330  3665   -1.000000                                                   man_c                                                       r0361
   8  2124    1.000000                                                     h_c                                                        XYLK
 388  4178   -1.000000                                              triodthy_e                                                       r2210
 549   642    1.000000                                                 acgam_l                                                  NACHEX18ly
1126  2014    1.000000                                                 cdpea_c                                                      PETHCT
 201   496    1.000000                                                 thr_L_e                                                       r2005
 313   170   -1.000000                                                 leu_L_e                                                       r1646
 183  4056   -1.000000                                                  acac_c                                                       r2084
1492  1588    1.000000                                              ptdcacoa_m                                                FAOXC170150m
 105    76   -2.000000                                                   for_c                                                    CLFORtex
1874  1932    1.000000                                            ddsmsterol_r                                                      LSTO1r
1521  1406   -1.000000                                                dhlpro_m                                                       GCCcm
  11  2125    1.000000                                                  nadp_c                                                       XYLUR
   8  4485   -1.000000                                                     h_c                                                     RE3229C
 466  4438   -1.000000                                                   atp_r                                                     RE1441R
  77    18   -1.000000                                          mgacpail_cho_r                                                      H2MTer
 921   856   -1.000000                                                5mdr1p_c                                                        MTRI
 199  4013   -1.000000                                                 ser_L_e                                                       r1590
2507  3095   -1.000000                                           psyltdechol_e                                           EX_psyltdechol_e_
 145   869    1.000000                                                 glu_L_c                                                      OPAHir
  13  1110   -1.000000                                                   h2o_c                                                        NTD8
 199   517    1.000000                                                 ser_L_e                                                       r2027
 669  3717   -1.000000                                                   nmn_c                                                       r0527
  94  1907    1.000000                                                glyc_R_c                                                      HPYRRy
 956   880    1.000000                                             L2aadp6sa_c                                                      AAPSAS
  13  3577   -1.000000                                                   h2o_c                                                 PRISTCOAtcx
 309   372    1.000000                                                 hom_L_e                                                       r1880
 166   215   -1.000000                                                   na1_e                                                       r1696
 168   393    1.000000                                                   na1_c                                                       r1901
 137    37    1.000000                                                pacald_c                                                      PEAMNO
 538  4465   -1.000000                                                udpgal_c                                                     RE2677C
  12  3941   -1.000000                                                 nadph_c                                                       r1457
   8  2576   -1.000000                                                     h_c                                                      DGULND
 151  4082   -1.000000                                                   ppa_c                                                       r2111
 170    61    1.000000                                                 ala_L_e                                                  ASNALANaEx
   6   335    1.000000                                                 pro_L_c                                                       r1833
 744   767   -1.000000                                                 sphgn_c                                                    DSAT_cho
 127   709    4.000000                                                     h_g                                                    S23TN13g
1897  2033    2.000000                                                  ppp9_m                                                      PPPGOm
 112  1137    1.000000                                                   gdp_c                                                       DADK3
 203   189    1.000000                                                 arg_L_c                                                       r1667
1336  1264    1.000000                                               13dampp_c                                                      SPMDOX
2681  3839    1.000000                                                  lnlc_r                                                       r0986
  66  2225    1.000000                                                   adp_c                                                  LGNCCOAtcx
 171   546   -1.000000                                                 ala_L_c                                                       r2057
 141   202    1.000000                                                   gly_c                                                       r1680
 360   472   -1.000000                                                citr_L_c                                                       r1981
 203   415   -1.000000                                                 arg_L_c                                                       r1923
2119  4232    1.000000                                               HC02200_e                                                       r2267
 323  4189   -1.000000                                              leuktrC4_e                                                       r2221
  13  3726   -1.000000                                                   h2o_c                                                       r0558
   1  4500   -1.000000                                                   h2o_r                                                     RE3268R
  64  1168    1.000000                                                   atp_c                                                       ATPtm
2266  3355   -1.000000                                                3tdcrn_c                                                     HTDCRNe
 713  1204    1.000000                                                  dttp_m                                                    DNDPt46m
 200   576    1.000000                                                 thr_L_c                                                  THRALANaEx
 159  1412    1.000000                                                   amp_c                                                       Adpgk
  60  1597   -1.000000                                                   h2o_m                                                FAOXC141_5Em
 251  2842   -1.000000                                                  cytd_e                                                  EX_cytd_e_
 771   780    1.000000                                           sphmyln_cho_c                                                     SMS_cho
1401  4340    1.000000                                                  icit_m                                                       r2388
2406  3308    1.000000                                         gq1balpha_cho_e                                             GQ1BALPHAte_cho
1451  3917   -1.000000                                                lnlnca_c                                                       r1365
 218  4173   -1.000000                                               bilirub_e                                                       r2205
 548  2057    1.000000                                              ksi_deg7_l                                                  S6TASE11ly
2717  4229    1.000000                                               HC02204_c                                                       r2264
 362   274   -1.000000                                                 trp_L_c                                                       r1767
   8  3314    1.000000                                                     h_c                                                      GTHRDt
 940  3795    1.000000                                                   nh4_m                                                       r0838
 682   743    1.000000                                 em2emgacpail_prot_cho_r                                                 H7_TAer_cho
 136   709    4.000000                                                   cmp_g                                                    S23TN13g
2119  4187    1.000000                                               HC02200_e                                                       r2219
  12   940   -1.000000                                                 nadph_c                                                         PGS
 305   192    1.000000                                                 his_L_e                                                       r1670
2161  2241   -1.000000                                           11docrtstrn_c                                               11DOCRTSTRNtr
  81   741    1.000000                                      em2emgacpail_cho_r                                                 H6_ETer_cho
 165  1692   -1.000000                                                     h_e                                                       BTNt2
   7  1414   -1.000000                                                   nad_c                                                      ALDD2x
  64  1348   -1.000000                                                   atp_c                                                   FACOAL184
 107   503   -1.000000                                                 met_L_c                                                       r2012
 198   990   -1.000000                                                 ser_L_c                                                   PSSA2_cho
 360   427   -1.000000                                                citr_L_c                                                       r1936
 362  4009   -1.000000                                                 trp_L_c                                                       r1586
 508  1767   -1.000000                                                od2coa_c                                                   ELAIDCPT1
  65  4199   -1.000000                                                  hco3_c                                                       r2231
1958  1848    1.000000                                             ksi_deg18_l                                                   GALASE7ly
 157  1594    1.000000                                                 ppcoa_m                                                  FAOXC5030m
 167  4271    1.000000                                                  hco3_e                                                       r2306
1888  1767    1.000000                                              elaidcrn_c                                                   ELAIDCPT1
1716  1554    1.000000                                     c163_4Z_7Z_10Zcoa_m                                         FAOXC183_6Z_9Z_12Zm
 540  1293   -1.000000                                                   h2o_l                                                   S6TASE5ly
 159  3639    1.000000                                                   amp_c                                                       r0220
1077  1118    1.000000                                                 trdox_c                                                       RNDR4
   8  2079    1.000000                                                     h_c                                                       SFGTH
2594  3304   -1.000000                                         gp1calpha_cho_c                                             GP1CALPHAte_cho
   5   757   -2.000000                                                  h2o2_c                                                         CAT
 829   807    1.000000                                                 crtsl_m                                                  P45011B12m
 406   596   -1.000000                                               dhdascb_c                                                      DASCBR
 159  3494    1.000000                                                   amp_c                                                  OCT11EFATP
1332  3678   -1.000000                                                 pydxn_c                                                       r0389
 728  2429   -2.000000                                                   o2s_c                                                      ASCBOX
   8  4444    1.000000                                                     h_c                                                     RE1711C
1241  1987   -1.000000                                                   udp_n                                                      NDPK2n
 168   250    1.000000                                                   na1_c                                                       r1743
 161  1599   -1.000000                                                   fad_m                                                FAOXC181_9Zm
1731  1573    1.000000                                                 c6coa_m                                                  FAOXC8060m
 699  1786    1.000000                                                   adp_m                                                      FPGS5m
 717  2627    1.000000                                                  dttp_n                                                      DTTPtn
  66   781    1.000000                                                   adp_c                                                     SPHK21c
 170   350    1.000000                                                 ala_L_e                                                       r1853
2015  1961   -1.000000                                              m5masnB2_g                                                       MM5cg
 166   378   -1.000000                                                   na1_e                                                       r1886
 168   480    1.000000                                                   na1_c                                                       r1989
 367  2095    1.000000                                                   so4_c                                                      SULFOX
 688   741    1.000000                                               dag_cho_r                                                 H6_ETer_cho
  10   966    1.000000                                                  nadh_c                                                       r0792
 484  1947    1.000000                                                 accoa_m                                                        MCDm
 283   101   -1.000000                                                   fe2_e                                                     FE2DMT1
 475   804    1.000000                                                  nadh_r                                                    HSD3B13r
1312  1424   -1.000000                                                   3pg_c                                                         PGK
 127   658    1.000000                                                     h_g                                                       F6T6g
1325  1247   -1.000000                                                   fmn_c                                                    ACP1_FMN
2370  3645   -1.000000                                                  dhap_e                                                       r0242
2010  2147    1.000000                                                 mev_R_x                                                    HMGCOARx
2120  4236   -1.000000                                               HC02201_c                                                       r2271
1476  1371    1.000000                                               lnlccrn_m                                                    LNLCCRNt
2115  4189   -1.000000                                               HC02199_c                                                       r2221
 364   223   -1.000000                                                 tyr_L_c                                                       r1708
 209  3946    1.000000                                                     k_e                                                       r1492
1913  1788    1.000000                                                  7dhf_m                                                      FPGS6m
  64  3604   -1.000000                                                   atp_c                                       R_group_phosphotase_2
1601  2298   -1.000000                                                5oxpro_e                                                     5OXPROt
 194   308    1.000000                                                 cys_L_c                                                       r1806
 229  3833   -1.000000                                               cholate_c                                                       r0970
 492  2407    1.375000                                             R2coa_cho_c                                                ARTFR213_cho
  27     5   -1.000000                                            antipyrene_c                                                    P4502C18
 484  1623    1.000000                                                 accoa_m                                 FAOXC205_5Z_8Z_11Z_14Z_17Zm
2479  3045   -1.000000                                                    no_e                                                    EX_no_e_
 161  1556   -1.000000                                                   fad_m                                             FAOXC142_5Z_8Zm
 312   373    1.000000                                                 ile_L_e                                                       r1881
  64  1252   -1.000000                                                   atp_c                                                      PYDAMK
1259  1208    1.000000                                                  dudp_c                                                     DNDPt4m
 142   278    1.000000                                                 phe_L_c                                                       r1771
 716   753    1.000000                                                  dadp_n                                                     RE0453N
2118  4138   -1.000000                                               HC02200_c                                                       r2170
2608  3415    1.000000                                                 lys_L_x                                                      LYStip
1758  1557    1.000000                                            c101_4Zcoa_m                                             FAOXC122_3Z_6Zm
1134   987    1.000000                                            lpchol_cho_c                                                  PLA2_2_cho
1546  1437   -1.000000                                       ksii_core4_pre7_g                                                    AG13T18g
 725  3627   -1.000000                                                   pep_c                                                       r0153
 444  2495    1.000000                                              chsterol_m                                                  CHSTEROLt2
  67  3560   -1.000000                                                    pi_c                                                        PItx
  64  3966   -1.000000                                                   atp_c                                                       r1523
  45  3759   -1.000000                                                  nadp_r                                                       r0672
 134  1448   -1.000000                                               cmpacna_g                                                      S23T4g
1277  1174    1.000000                                                  dcyt_m                                                      DCYTtm
 756  4579    1.000000                                                sphs1p_r                                                    SPHS1Ptr
 247  3977   -1.000000                                                   gly_e                                                       r1548
2506  3590    1.000000                                             psyltchol_e                                                     PSYTCHe
1215  1044    1.000000                                            pail5p_cho_c                                                    PIK5_cho
   6  4034   -1.000000                                                 pro_L_c                                                       r1612
   7  2075   -1.000000                                                   nad_c                                                     SBTD_D2
 206   278   -1.000000                                                 phe_L_e                                                       r1771
2134  3576   -1.000000                                             pristanal_x                                                 PRISTANALtx
 202   439    1.000000                                                 arg_L_e                                                       r1948
 167  4220    1.000000                                                  hco3_e                                                       r2255
 197   256    1.000000                                                 gln_L_e                                                       r1749
 712  1225   -1.000000                                                  dadp_m                                                     DNDPt7m
1988  1892    1.000000                                                  frdp_x                                                       GRTTx
 410  4283   -1.000000                                                 gthrd_c                                                       r2319
 511   619    1.000000                                             dlnlcgcoa_c                                                 FAEL183_cho
 238  3583   -1.000000                                                    cl_e                                                  PROIMINOtc
  57  1246    2.000000                                                     h_m                                                       r0757
 163  1586    1.000000                                                 fadh2_m                                                FAOXC200180m
 913  1511    1.000000                                                   pyr_m                                                        ME2m
1325  1776    1.000000                                                   fmn_c                                                       FADDP
 243    80    1.000000                                                   crn_e                                                      CRNtHa
 165  3632    1.000000                                                     h_e                                                       r0166
2694  3912   -1.000000                                                ocdcea_l                                                       r1302
1885  3856    1.000000                                                   adp_x                                                       r1017
1197  1957   -1.000000                                                 mi14p_c                                                      MI14PP
2384  2899   -1.000000                          fucfucgalacglcgalgluside_cho_e                          EX_fucfucgalacglcgalgluside_cho_e_
  60  1533    1.000000                                                   h2o_m                                                       COQ7m
2557  4559   -1.000000                                                sebcoa_x                                                  SEBCOACROT
   8   629    1.000000                                                     h_c                                                       TRIOK
1037  3246   -1.000000                      galfuc12gal14acglcgalgluside_cho_g                          GALFUC12GAL14ACGLCGALGLUSIDEtg_cho
 166   397   -1.000000                                                   na1_e                                                       r1905
 168   371    1.000000                                                   na1_c                                                       r1879
 542  1870    1.000000                                                   gal_l                                                    GLB1_cho
  13  1054   -1.000000                                                   h2o_c                                                       AMPDA
  10  3641   -1.000000                                                  nadh_c                                                       r0224
 706   825    1.000000                                                pa_cho_c                                                  AGPAT1_cho
1171  1292    1.000000                                                   so4_l                                                   S6TASE4ly
   8  4339   -1.000000                                                     h_c                                                       r2387
 166   239   -1.000000                                                   na1_e                                                       r1732
 222  4096    1.000000                                                   but_e                                                       r2125
1478  1372    1.000000                                             lnlncacrn_c                                                  LNLNCACPT1
 213   336   -1.000000                                                 pro_L_e                                                       r1834
   8  1642    1.000000                                                     h_c                                                   ACETONEt2
 145   936   -1.000000                                                 glu_L_c                                                        GGT6
   2   803    1.000000                                                     h_r                                                    HSD3B12r
 494   675   -3.000000                                                udpgal_g                                                      G14N2g
 751  4468   -1.000000                                           gluside_cho_c                                                     RE2680C
  49  1348   -1.000000                                                   coa_c                                                   FACOAL184
 198  2163    1.000000                                                 ser_L_c                                                       PSP_L
 159  1981    1.000000                                                   amp_c                                                       NADS2
1304  1697    1.000000                                                   crn_m                                                    C161CPT2
  59   805   -1.000000                                                 nadph_m                                                   P45011A1m
1590  2540   -1.000000                                                    o2_e                                                     CYSAMOe
2681  3895    1.000000                                                  lnlc_r                                                       r1179
1499  1389   -1.000000                                            Rtotal2crn_m                                              RTOTAL2CRNCPT2
2717  4230    1.000000                                               HC02204_c                                                       r2265
  58  1605    1.000000                                                  nadh_m                                                FAOXC141_7Em
 718  1081   -1.000000                                                   utp_n                                                      CYTK7n
 365   289   -1.000000                                                 tyr_L_e                                                       r1782
  57  1554    1.000000                                                     h_m                                         FAOXC183_6Z_9Z_12Zm
  57  1138    1.000000                                                     h_m                                                      DCK1mi
2752  4494    1.000000                                                CE5162_r                                                     RE3243R
1263  3883   -1.000000                                                  dutp_c                                                       r1156
  48  2218   -1.000000                                                malcoa_c                                                     RE3110C
 499  3734    1.000000                                                  ptth_c                                                       r0580
1309  3693    1.000000                                               HC01434_m                                                       r0425
  60   915   -1.000000                                                   h2o_m                                                       r0643
1306  4351    1.000000                                                 lys_L_m                                                       r2399
 163  2397   -2.000000                                                 fadh2_m                                                ARTFR203_cho
1015  2094    1.000000                                                    pi_m                                                     SUCOASm
 494  1684   -1.000000                                                udpgal_g                                               B3GALT41g_cho
 147  1682   -1.000000                                                   akg_m                                                      ASPTAm
2254  2450    1.000000                                             gltdechol_e                                                 BGLUTDECHOe
   6   859   -1.000000                                                 pro_L_c                                                       PROD2
 727   756    1.000000                                                   ump_c                                                       URIK1
  46  2634   -1.000000                                            ebastineoh_r                                                EBASTINEOHtr
 142   395   -1.000000                                                 phe_L_c                                                       r1903
1139   981   -1.000000                                             pchol_cho_g                                                 PCHOLPg_cho
 534   633    1.000000                                                glyald_c                                                       r0245
1257  3172   -1.000000                                                   udp_e                                                   EX_udp_e_
1152   988    1.000000                                            lpchol_cho_e                                                 PLA2_2e_cho
 105  1527    1.000000                                                   for_c                                                       FKYNH
2473  3034   -1.000000                                                  meoh_e                                                  EX_meoh_e_
  49  1006    1.000000                                                   coa_c                                                     HSAT3ly
1993  4660    1.000000                                              xol7aone_r                                                  XOL7AONEtr
1239  1063   -1.000000                                                  dctp_c                                                      CYTK12
1246  3867    1.000000                                                 dad_2_c                                                       r1043
  66  1794    1.000000                                                   adp_c                                                       FTHFL
 373  3672    1.000000                                                  taur_c                                                       r0381
 201    57    1.000000                                                 thr_L_e                                                  ALATHRNaEx
2463  4214   -1.000000                                              leuktrE4_e                                                       r2249
1445  4646    1.000000                                                  vacc_c                                                       VACCt
 741  1714   -1.000000                                               crm_cho_c                                                    CERK_cho
  61  1565   -1.000000                                                   nad_m                                                FAOXC160140m
   8     8   -1.000000                                                     h_c                                                     P4502E1
2691  3896   -1.000000                                               HC02025_r                                                       r1181
 196   256   -1.000000                                                 gln_L_c                                                       r1749
1984  1882   -1.000000                                                 gln_L_m                                                       GLUNm
 206   395    1.000000                                                 phe_L_e                                                       r1903
1257  1093   -1.000000                                                   udp_e                                                      NDP7ex
  13   623   -1.000000                                                   h2o_c                                                     RE0344C
   3  1257   -1.000000                                                    o2_c                                                   13DAMPPOX
 128  1446    1.000000                                                   udp_g                                                     AG13T9g
 574   646    1.000000                                                  m2mn_l                                                  NACHEX22ly
 134   719   -2.000000                                               cmpacna_g                                                     S23TN2g
 361   477    1.000000                                                citr_L_e                                                       r1986
 147  3787    1.000000                                                   akg_m                                                       r0819
   2  1909    1.000000                                                     h_r                                                     HSD3B7P
 334   440    1.000000                                                   orn_e                                                       r1949
 404  1949    1.000000                                                   co2_m                                                        ME1m
  64   972   -1.000000                                                   atp_c                                                        DHAK
 358   306   -1.000000                                                 val_L_c                                                       r1803
  57   805   -1.000000                                                     h_m                                                   P45011A1m
 171   213    1.000000                                                 ala_L_c                                                       r1693
 110  3241   -1.000000                                               gdpmann_c                                                   G16MT_cho
 291  3843   -1.000000                                                gchola_e                                                       r0992
   8   972    1.000000                                                     h_c                                                        DHAK
 167  4137    1.000000                                                  hco3_e                                                       r2169
 166   480   -1.000000                                                   na1_e                                                       r1989
 205    60    1.000000                                                ascb_L_c                                                      ASCBt5
1044   926   -1.000000                                   acglcgalgluside_cho_g                                               B3GNT310g_cho
 540   640   -1.000000                                                   h2o_l                                                  NACHEX16ly
1274  1220   -1.000000                                                  dudp_m                                                    DNDPt60m
 161  2397    2.000000                                                   fad_m                                                ARTFR203_cho
  13  3542   -1.000000                                                   h2o_c                                                       PHYQt
 465  3904   -1.000000                                                   coa_r                                                       r1260
 166   306   -1.000000                                                   na1_e                                                       r1803
2120  4142   -1.000000                                               HC02201_c                                                       r2174
 851  2044    1.000000                                                  hxan_c                                                       PUNP5
 192   494   -1.000000                                                 asn_L_c                                                       r2003
 851  3359   -1.000000                                                  hxan_c                                                      HXANtx
 860  3285   -1.000000                                                glyc3p_m                                                   GLYC3Ptmc
  13  3644   -1.000000                                                   h2o_c                                                       r0239
 368  4378    1.000000                                                  srtn_e                                                       r2488
 127   682    1.000000                                                     h_g                                                      G14N9g
1235  1061   -1.000000                                                  dcmp_c                                                      CYTK11
  19  2193    1.000000                                                  ddca_c                                                       r2444
 196  3537   -1.000000                                                 gln_L_c                                                PHACCOAGLNAC
 641  1124    2.000000                                                   udp_c                                                       UMPK3
  13  1527   -1.000000                                                   h2o_c                                                       FKYNH
 199   230   -1.000000                                                 ser_L_e                                                       r1720
1508  1670   -1.000000                                                mthgxl_c                                                        ALR2
2626  4616    1.000000                                                 thmpp_m                                                 THMPPtm_cho
 767  1001    1.000000                                                     h_l                                                       HS2ly
1960  1850    1.000000                                             ksi_deg24_l                                                   GALASE9ly
 721  1217    1.000000                                                  dgtp_m                                                    DNDPt58m
2289  2515   -1.000000                                              coumarin_e                                                  COUMARINte
  64  1899   -1.000000                                                   atp_c                                                        HEX1
1808  1938   -1.000000                                                 mal_L_c                                                    MALSO3tm
 198   421    1.000000                                                 ser_L_c                                                       r1930
 315  2997   -1.000000                                                   ins_e                                                   EX_ins_e_
  64  4403   -1.000000                                                   atp_c                                                       r2518
 165  2544    1.000000                                                     h_e                                                  CYSSNAT5tc
1803  2356    1.000000                                                 aicar_c                                                     AICARte
  60  1556   -1.000000                                                   h2o_m                                             FAOXC142_5Z_8Zm
 357  1308    1.000000                                                   pyr_c                                                       r0595
   8  1876    3.000000                                                     h_c                                                      GLGNS1
 359   250    1.000000                                                 val_L_e                                                       r1743
 105  4073   -1.000000                                                   for_c                                                       r2102
 693   746   -1.000000                                            pail3p_cho_c                                                   PI3PP_cho
1370  4547    1.000000                                             cs_d_deg3_l                                                   S2TASE4ly
 244  2168   -1.000000                                                   crn_c                                               RTOTALCRNCPT1
 154  2404   -0.125000                                                   coa_m                                                ARTFR210_cho
   7   614    1.000000                                                   nad_c                                                   DESAT18_3
  13  2531   -1.000000                                                   h2o_c                                                        CSND
  64  1097   -1.000000                                                   atp_c                                                      NDPK10
 107   242    1.000000                                                 met_L_c                                                       r1735
  57  4334    1.000000                                                     h_m                                                       r2381
 193   459   -1.000000                                                 asn_L_e                                                       r1968
1384  1294    1.000000                                             cs_d_deg1_l                                                   S6TASE6ly
 261  4384   -1.000000                                                  dopa_c                                                       r2494
  58  1597    1.000000                                                  nadh_m                                                FAOXC141_5Em
 367   567    1.000000                                                   so4_c                                                    SO4CLtex
 136    34    2.000000                                                   cmp_g                                                       S26Tg
2675  3792    1.000000                                               HC00319_m                                                       r0834
 142  4690   -0.236049                                                 phe_L_c                                       biomass_cho_producing
2710  4145    1.000000                                               HC02194_c                                                       r2177
 362  4020   -1.000000                                                 trp_L_c                                                       r1597
 177    46    1.000000                                                 5fthf_c                                                     5FTHFt2
  67  3314    1.000000                                                    pi_c                                                      GTHRDt
 201   164    1.000000                                                 thr_L_e                                                       r1639
1129  3512    1.000000                                                pa_cho_n                                                    PA_CHOtn
 470  3902    1.000000                                                   amp_r                                                       r1257
 167  4228    1.000000                                                  hco3_e                                                       r2263
2614  2154   -1.000000                                                odecrn_m                                                    C181CPT2
   8  3665    1.000000                                                     h_c                                                       r0361
 310   497   -1.000000                                                 hom_L_c                                                       r2006
 399  3192   -1.000000                                                 xyl_D_e                                                 EX_xyl_D_e_
 696  3816    1.000000                                                   adp_r                                                       r0924
1903  1783   -1.000000                                                  6thf_c                                                       FPGS3
1209  3551   -1.000000                                            pail4p_cho_n                                                 PI4P5Kn_cho
   8  2102    1.000000                                                     h_c                                                       TMDPK
 466  2439    1.000000                                                   atp_r                                                     ATP2ter
 532   628   -1.000000                                                 man1p_c                                                       r0208
 313   316   -1.000000                                                 leu_L_e                                                       r1814
1384  1288   -1.000000                                             cs_d_deg1_l                                                   NACHEX6ly
1962  2910   -1.000000                                                   gam_e                                                   EX_gam_e_
 194  1737   -1.000000                                                 cys_L_c                                                       CYSTA
 195   164   -1.000000                                                 cys_L_e                                                       r1639
1957  2060   -1.000000                                             ksi_deg15_l                                                  S6TASE14ly
 587  1122    1.000000                                                   cdp_c                                                       UMPK2
 465  3695    1.000000                                                   coa_r                                                       r0430
2281  2779   -1.000000                                                 cbasp_e                                                 EX_cbasp_e_
 575   647   -1.000000                                       ksii_core2_deg4_l                                                  NACHEX23ly
 168   213    1.000000                                                   na1_c                                                       r1693
 165  3688    1.000000                                                     h_e                                                       r0410
   5  1501    1.000000                                                  h2o2_c                                                        XAO2
 466  2209   -1.000000                                                   atp_r                                                       r1487
2703  3944    1.000000                                             dlnlcgcoa_r                                                       r1466
1686  2508    1.000000                                           2dp6mobq_me_m                                                       COQ5m
 471  1579    1.000000                                                 accoa_x                                               FAOXC2242046x
 357  2143   -1.000000                                                   pyr_c                                                      PYRt2m
1304  1317    1.000000                                                   crn_m                                                   ARACHCPT2
 166   325   -1.000000                                                   na1_e                                                       r1823
 168   315    1.000000                                                   na1_c                                                       r1813
 334   527   -1.000000                                                   orn_e                                                       r2038
2177  2260   -1.000000                                                 34hpp_e                                                     34HPPte
2141  2205    1.000000                                                3hdcoa_x                                                       r0729
 542  1846    1.000000                                                   gal_l                                                   GALASE5ly
 105  2079    1.000000                                                   for_c                                                       SFGTH
  68  2195   -1.000000                                                 occoa_x                                                       r0637
1148  2508    1.000000                                                 ahcys_m                                                       COQ5m
 287  2888   -1.000000                                                   fru_e                                                   EX_fru_e_
 700  4439   -1.000000                                           pail45p_cho_m                                                     RE1447M
1265  3666   -1.000000                                                   itp_c                                                       r0363
  64    70   -1.000000                                                   atp_c                                                  BILGLCURte
 202   514   -1.000000                                                 arg_L_e                                                       r2023
 311  3506   -1.000000                                                 leu_L_c                                                ORNLEUrBATtc
2323  4421    1.000000                                           13_cis_retn_n                                                       RAtn3
1398  4325    1.000000                                                  icit_c                                                       r2372
1308  4357   -1.000000                                                 his_L_m                                                       r2406
 194  4042   -1.000000                                                 cys_L_c                                                       r1627
 491   610    1.000000                                            xolest_cho_c                                                  SOAT11_cho
  60  2377   -1.000000                                                   h2o_m                                              APOC_LYS_BTNPm
1430  1325   -1.000000                                            dcsptn1crn_c                                                 DCSPTN1CRNt
2550  3187   -1.000000                                            xolest_cho_e                                            EX_xolest_cho_e_
  70  2176   -1.000000                                                     h_x                                                        MCDp
2409  3319    1.000000                                              gumdchac_e                                                    GUMDCHAe
1692  1831    1.000000                                                 creat_c                                                     GACMTRc
 168   205    1.000000                                                   na1_c                                                       r1683
  10   613   -1.000000                                                  nadh_c                                                   DESAT16_2
 484  1598    1.000000                                                 accoa_m                                                FAOXC121_3Em
 197   547    1.000000                                                 gln_L_e                                                       r2058
 252  1738    1.000000                                                  cytd_c                                                       CYTDt
  58  3441    1.000000                                                  nadh_m                                                     MMTSADm
2105  2162    1.000000                                                pser_L_c                                                       PSERT
   8  1831    1.000000                                                     h_c                                                     GACMTRc
  64  3707   -1.000000                                                   atp_c                                                       r0465
1234  1123    1.000000                                                   cdp_n                                                      UMPK2n
1711  1549   -1.000000                                     c143_5Z_8Z_11Zcoa_m                                         FAOXC143_5Z_8Z_11Zm
2119  4376   -1.000000                                               HC02200_e                                                       r2486
 323  4301   -1.000000                                              leuktrC4_e                                                       r2341
  23    94   -1.000000                                                  hdca_c                                                      FATP1t
2093  2123   -1.000000                                                   xan_x                                                        XAOx
  67  1094    1.000000                                                    pi_c                                                        NDP8
  11  4485    1.000000                                                  nadp_c                                                     RE3229C
 326   485    1.000000                                                 lys_L_c                                                       r1994
 365  4634   -1.000000                                                 tyr_L_e                                                   TYRATB0tc
 357  1423    1.000000                                                   pyr_c                                                       LDH_L
 469  3905    1.000000                                                   ppi_r                                                       r1262
2117  4228    1.000000                                               HC02199_e                                                       r2263
 494  1812   -1.000000                                                udpgal_g                                                     G14T17g
1123  2582   -1.000000                                                 5mthf_c                                                       DHPR2
2250  2760   -1.000000                                                  bglc_e                                                  EX_bglc_e_
  67  1896    1.000000                                                    pi_c                                                        GTHS
  49   626    1.000000                                                   coa_c                                                     RE0579C
2111  2549   -1.000000                                                3aib_D_c                                                     D_3AIBt
2121  4182    1.000000                                               HC02201_e                                                       r2214
 523  1587   -1.000000                                              arachcoa_x                                                FAOXC200180x
1644  3865    1.000000                                                    pi_x                                                       r1029
  64   919   -1.000000                                                   atp_c                                                      ACGALK
 358   182    1.000000                                                 val_L_c                                                       r1659
1186  2955   -1.000000                                               ha_pre1_e                                               EX_ha_pre1_e_
 138  3513   -1.000000                                                   pac_c                                                     PACCOAL
 205  2429   -1.000000                                                ascb_L_c                                                      ASCBOX
 202   410    1.000000                                                 arg_L_e                                                       r1918
1306  2379   -1.000000                                                 lys_L_m                                                      APOCFm
 154  1547   -1.000000                                                   coa_m                                        FAOXC183_9Z_12Z_15Zm
1790  1644   -1.000000                                                 gam6p_c                                                   ACGAM6PSi
   8    80    1.000000                                                     h_c                                                      CRNtHa
1532  1430   -1.000000                                             ksi_pre21_g                                                    AG13T11g
 677  1491   -1.000000                                                   r1p_c                                                         PPM
 311   133    1.000000                                                 leu_L_c                                                      LEUtec
 293  2916   -1.000000                                                 glc_D_e                                                   EX_glc_e_
1648  1509   -1.000000                                                lald_D_c                                                     LCADi_D
2146  2213   -1.000000                                               lnlccoa_r                                                       r0438
  12  1998   -1.000000                                                 nadph_c                                                        NOS1
1266  1107   -1.000000                                                   cmp_e                                                       NTD4e
 773   989   -1.000000                                             pchol_cho_c                                                   PSSA1_cho
 134   775   -1.000000                                               cmpacna_g                                                 SIAT4Bg_cho
2753  4499   -1.000000                                                CE4874_c                                                     RE3252C
 168   108    1.000000                                                   na1_c                                                  GLNASNNaEx
2004  2146   -1.000000                                                lanost_r                                                    LNS14DMr
2551  4665    1.000000                                              xoltri24_e                                                  XOLTRI24te
1452  4584    1.000000                                                strdnc_c                                                     STRDNCt
 104   854    1.000000                                                 dkmpp_c                                                       MDRPD
   8   660    1.000000                                                     h_c                                                  G12MT2_cho
 128  1684    1.000000                                                   udp_g                                               B3GALT41g_cho
 166  3955   -2.000000                                                   na1_e                                                       r1503
 471  1736   -1.000000                                                 accoa_x                                                      CSNATp
 357  4068    1.000000                                                   pyr_c                                                       r2097
1511  3282   -1.000000                                                  glyb_m                                                      GLYBtm
 166   408   -1.000000                                                   na1_e                                                       r1916
 168   330    1.000000                                                   na1_c                                                       r1828
 239  2444    1.000000                                                    cl_c                                                  BALABETAtc
 249   948    1.000000                                                 glu_L_e                                             GGH_10FTHF7GLUe
  91  1627   -1.000000                                                    o2_x                                     FAOXC204_5Z_8Z_11Z_14Zx
  51  1158    1.000000                                                   co2_c                                              3SALACBOXL_cho
1549  1818   -1.000000                                       ksii_core2_pre3_g                                                      G14T3g
 161  2396    2.000000                                                   fad_m                                                ARTFR202_cho
2331  3594   -1.000000                                                 pan4p_e                                                      PTPATe
  59  3721    1.000000                                                 nadph_m                                                       r0548
2544  3177   -1.000000                                                 urate_e                                                 EX_urate_e_
 470  2439   -1.000000                                                   amp_r                                                     ATP2ter
 309   337    1.000000                                                 hom_L_e                                                       r1835
 742  3199    1.000000                                                   fad_c                                                      FADtru
 166   202   -1.000000                                                   na1_e                                                       r1680
 168   432    1.000000                                                   na1_c                                                       r1941
1211  3544    1.000000                                            pail3p_cho_n                                                PI34P4Pn_cho
 302  2042    1.000000                                                   gua_c                                                       PUNP3
  64  1775   -1.000000                                                   atp_c                                                  FACOAL140i
 886  4452    1.000000                                           13_cis_retn_r                                                     RE1903R
  72    20   -1.000000                                               dolmanp_r                                                      H5MTer
 128  1688    1.000000                                                   udp_g                                                B3GNT11g_cho
 856  4539    1.000000                                            Rtotal3coa_c                                                RTOTAL3FATPc
 465  3903   -1.000000                                                   coa_r                                                       r1259
  49  1369    1.000000                                                   coa_c                                                    LNLCCPT1
  70  2243   -1.000000                                                     h_x                                                     1PPDCRp
   8  1496   -1.000000                                                     h_c                                                         ADA
  71  2214    1.000000                                                   coa_x                                                       r0440
 166    44   -1.000000                                                   na1_e                                                4HPROLTASCT1
2120  4380    1.000000                                               HC02201_c                                                       r2490
   7  1506   -1.000000                                                   nad_c                                                    ALCD22_L
 476  1705   -1.000000                                            4mzym_int2_r                                                   C4STMO2Pr
 704  1985    1.000000                                                   adp_n                                                     NDPK10n
  66  1785    1.000000                                                   adp_c                                                       FPGS5
 305   529   -1.000000                                                 his_L_e                                                       r2040
 141   239   -1.000000                                                   gly_c                                                       r1732
1151  3524    1.000000                                             pchol_cho_e                                                  PCHOLHSTDe
2315  3950    1.000000                                                dgchol_c                                                       r1498
  21  1333    1.000000                                                 ttdca_c                                                   FA140ACPH
 170  3991   -1.000000                                                 ala_L_e                                                       r1565
 166   222   -1.000000                                                   na1_e                                                       r1707
2696  3909    1.000000                                                lnlncg_r                                                       r1298
 737  3244    1.000000                                 galacglcgalgbside_cho_g                                     GALACGLCGALGBSIDEtg_cho
 212    68    1.000000                                                 asp_L_c                                                 ASPPROASCT1
   8  1948    1.000000                                                     h_c                                                         MDH
  13     8    1.000000                                                   h2o_c                                                     P4502E1
1046  1688   -1.000000                              gal14acglcgalgluside_cho_g                                                B3GNT11g_cho
1171  2066    1.000000                                                   so4_l                                                  S6TASE20ly
2044  2100    1.000000                                                 thymd_m                                                     THYMDtm
 321  4402    1.000000                                                 lac_L_c                                                       r2516
 154  2396   -0.125000                                                   coa_m                                                ARTFR202_cho
1302  1170   -1.000000                                              chsterol_l                                                  CHSTEROLt1
2517  4078    1.000000                                                  retn_e                                                       r2107
1767  1619    1.000000                                            dcsptn1coa_x                                               FAOXC2452256x
1875  1933    1.000000                                           7dhchsterol_r                                                      LSTO2r
 255  2358    1.000000                                                 ala_D_e                                                    ALA_DTDe
  11  1887    1.000000                                                  nadp_c                                                    GLYCLTDy
1087  4687    1.000000                                                   amp_x                                                 FAOXC15ATPx
   8  1722    1.000000                                                     h_c                                                   CHSTEROLt
1519  1404   -1.000000                                                  lpro_m                                                       GCCam
1314  3817   -1.000000                                                   3pg_m                                                       r0926
 768   782    1.000000                                               spc_cho_c                                                 SPHMDAc_cho
  65  4262   -1.000000                                                  hco3_c                                                       r2297
 151  4054    1.000000                                                   ppa_c                                                       r2082
 128   675    3.000000                                                   udp_g                                                      G14N2g
  60   963   -1.000000                                                   h2o_m                                                      MTHFCm
1127  1713    1.000000                                                   cmp_c                                                   CEPTC_cho
   8    35    2.000000                                                     h_c                                                     ALDD19x
  67  2043   -1.000000                                                    pi_c                                                       PUNP4
 325   423    1.000000                                                 lys_L_e                                                       r1932
2633  4333   -1.000000                                               HC00342_m                                                       r2380
  59  2403   -2.000000                                                 nadph_m                                                ARTFR209_cho
  64   796   -1.000000                                                   atp_c                                                      DPMVDc
 141   529   -1.000000                                                   gly_c                                                       r2040
  65  4164   -1.000000                                                  hco3_c                                                       r2196
 314  4029   -1.000000                                                 ile_L_c                                                       r1607
 242  2822   -1.000000                                                   co2_e                                                   EX_co2_e_
1170  1000    1.000000                                               hs_deg2_l                                                       HS1ly
 361   482    1.000000                                                citr_L_e                                                       r1991
 748   768   -1.000000                                           galside_cho_l                                                    GALC_cho
2138  2201    1.125000                                             R4coa_cho_c                                                 ARTFR43_cho
  70  1544    1.000000                                                     h_x                                                FAOXC201181x
   8  3737    2.000000                                                     h_c                                                     DPCOAPP
 170    44   -1.000000                                                 ala_L_e                                                4HPROLTASCT1
 159  3604    1.000000                                                   amp_c                                       R_group_phosphotase_2
2461  4281   -1.000000                                              leuktrB4_e                                                       r2317
1566  1447   -1.000000                                                 core2_g                                                      S23T2g
  45  3203    1.000000                                                  nadp_r                                             FAOXMC10OHMC10r
1527  3267   -1.000000                                                 glc_D_r                                                     GLCMter
1856  2825   -1.000000                                                 creat_e                                                 EX_creat_e_
1115   961    1.000000                                                  6thf_l                                                   GGH_7THFl
 198  4013    1.000000                                                 ser_L_c                                                       r1590
  62  2397    1.000000                                                  nadp_m                                                ARTFR203_cho
 196   351   -1.000000                                                 gln_L_c                                                       r1854
 711  1188    1.000000                                                  dtdp_m                                                    DNDPt25m
 168   157    1.000000                                                   na1_c                                                       PROt4
  49   621    1.000000                                                   coa_c                                                 FAEL204_cho
 199   563   -1.000000                                                 ser_L_e                                                  SERCYSNaEx
 631   722   -1.000000                                           l3fn3m2masn_g                                                     S23TN5g
 471  1619    1.000000                                                 accoa_x                                               FAOXC2452256x
 127   718    4.000000                                                     h_g                                                    S23TN22g
1304  1389    1.000000                                                   crn_m                                              RTOTAL2CRNCPT2
 166   285   -1.000000                                                   na1_e                                                       r1778
 694  4686   -0.018177                                              pail_cho_c                                                 biomass_cho
 168   451    1.000000                                                   na1_c                                                       r1960
  10   993   -1.000000                                                  nadh_c                                                    BILIRED2
   7  3456    1.000000                                                   nad_c                                                       NADtn
  13  4614    1.000000                                                   h2o_c                                                 THMMPtm_cho
 171   310   -1.000000                                                 ala_L_c                                                       r1808
 485  1274    1.000000                                                  acac_m                                                        BDHm
  49  1391    1.000000                                                   coa_c                                              RTOTAL3CRNCPT1
 306   539    1.000000                                                 his_L_c                                                       r2050
1249  1151    1.000000                                                  dump_c                                                      DUTPDP
 127   691    1.000000                                                     h_g                                                    M13N4T3g
 194   332   -1.000000                                                 cys_L_c                                                       r1830
  42  1749   -1.000000                                                 nadph_r                                                     DHCR71r
  69  3856   -1.000000                                                   h2o_x                                                       r1017
 404  1239    1.000000                                                   co2_m                                                       r0083
2115  4258   -1.000000                                               HC02199_c                                                       r2293
2061  3865   -1.000000                                               tdchola_x                                                       r1029
  10  4459    1.000000                                                  nadh_c                                                     RE2625C
1236  1070    1.000000                                                  dcdp_c                                                       CYTK2
1315  1241    1.000000                                               HC00900_c                                                       r0644
1979  3252    1.000000                                        galgluside_cho_l                                            GALGLUSIDEtl_cho
  13  3959   -1.000000                                                   h2o_c                                                       r1516
   8  4641   -2.000000                                                     h_c                                                    UNK2_cho
2108  2169   -1.000000                                             Rtotalcrn_m                                               RTOTALCRNCPT2
 194   303    1.000000                                                 cys_L_c                                                       r1799
2253  3144   -1.000000                                              tdechola_e                                              EX_tdechola_e_
 202  3396    1.000000                                                 arg_L_e                                                  LEUyLAThtc
1965  1854    1.000000                                             oagd3_cho_g                                                   GAO1g_cho
 312   348    1.000000                                                 ile_L_e                                                       r1851
 256  2358   -1.000000                                                 ala_D_c                                                    ALA_DTDe
   5  1634    1.000000                                                  h2o2_c                                               41R2A1H12BOOX
 166  2078   -1.000000                                                   na1_e                                                  SERLYSNaex
  71  1587   -1.000000                                                   coa_x                                                FAOXC200180x
 743  3198   -1.000000                                                 fadh2_c                                                     FADH2tx
 198  2078    1.000000                                                 ser_L_c                                                  SERLYSNaex
 219   992    1.000000                                               bilirub_c                                                     BILIRED
  13  2560   -1.000000                                                   h2o_c                                               DCSPTN1COAtxc
1015  2142    4.000000                                                    pi_m                                                       FPGSm
   6  3587   -1.000000                                                 pro_L_c                                                       PROtm
  45  2089    1.000000                                                  nadp_r                                                       SQLEr
1202  1958   -1.000000                                                 mi34p_c                                                      MI34PP
2102  2136   -1.000000                                                   fol_e                                                       FOLt2
2106  2611   -1.000000                                               dolglcp_c                                                 DOLGLCP_ter
 145  1631    1.000000                                                 glu_L_c                                                    3SALATAi
2167  2246    1.000000                                           2425dhvitd3_e                                               24_25DHVITD3t
  58  1576    1.000000                                                  nadh_m                                     FAOXC204_5Z_8Z_11Z_14Zm
1305  1199    1.000000                                                  dutp_m                                                    DNDPt41m
 154  1697   -1.000000                                                   coa_m                                                    C161CPT2
 732   770    1.000000                                               crm_cho_l                                                    GBAl_cho
2305  2536   -1.000000                                                cspg_e_e                                                   CSPG_Etly
 495   821    1.000000                                                   h2o_g                                                       H2Otg
2716  4227    1.000000                                               HC02203_c                                                       r2262
 197    63    1.000000                                                 gln_L_e                                                  ASNGLNNaEx
1049   928    1.000000                      galacglcgal14acglcgalgluside_cho_g                                               B3GNT312g_cho
2573  3234    1.000000                           fucgal14acglcgalgluside_cho_c                               FUCGAL14ACGLCGALGLUSIDEte_cho
 741  1716   -1.000000                                               crm_cho_c                                                 CERT1rt_cho
 291  4124   -1.000000                                                gchola_e                                                       r2156
  64   943   -1.000000                                                   atp_c                                                      FTHFCL
 896  3110   -1.000000                                               retinol_e                                               EX_retinol_e_
 504  1348    1.000000                                             strdnccoa_c                                                   FACOAL184
 842   817    1.000000                                             bildglcur_r                                                     UGT1A2r
  65  4145   -1.000000                                                  hco3_c                                                       r2177
 313   451   -1.000000                                                 leu_L_e                                                       r1960
 244  2519   -1.000000                                                   crn_c                                                    CRNCARtp
1231  1743    1.000000                                                  dgdp_c                                                        DGK1
   8   152    1.000000                                                     h_c                                                      PNTOt5
 935  4111    1.000000                                                 gthrd_e                                                       r2143
 167  4197    1.000000                                                  hco3_e                                                       r2229
 127  1442    1.000000                                                     h_g                                                     AG13T5g
 197   221   -1.000000                                                 gln_L_e                                                       r1706
  66  3959    1.000000                                                   adp_c                                                       r1516
2429  4139   -1.000000                                               HC02192_e                                                       r2171
 498   844    1.000000                                                   udp_r                                                    UGT1A5r2
2449  2978   -1.000000                                             hcoumarin_e                                             EX_hcoumarin_e_
 147  4337   -1.000000                                                   akg_m                                                       r2385
1651  3133   -1.000000                                                strch1_e                                                EX_strch1_e_
   2  2080    1.000000                                                     h_r                                                     SGPL12r
 587  1099   -1.000000                                                   cdp_c                                                       NDPK3
 341  1091    1.000000                                                    pi_e                                                     NDP10ex
 168    52    1.000000                                                   na1_c                                                  ALACYSNaEx
 917  2280    1.000000                                              4hpro_LT_m                                                  4HPRO_LTte
 167  2182    1.000000                                                  hco3_e                                                       r2238
 201   581   -1.000000                                                 thr_L_e                                                       THRt4
 699  1744    1.000000                                                   adp_m                                                      DGNSKm
1203  1028    1.000000                                            ppmi12346p_c                                                     MINOHPK
   2  3898    1.000000                                                     h_r                                                       r1183
 200  4027   -1.000000                                                 thr_L_c                                                       r1605
 596   702   -1.000000                                             fn3m2masn_g                                                    M16N6T1g
  11  2106    1.000000                                                  nadp_c                                                        TRDR
 193  3981    1.000000                                                 asn_L_e                                                       r1553
 124  1937    1.000000                                              n2m2masn_g                                                      M16NTg
1050   929    1.000000           galacgalfucgalacglcgal14acglcgalgluside_cho_g                                               B3GNT313g_cho
 166   432   -1.000000                                                   na1_e                                                       r1941
 168   274    1.000000                                                   na1_c                                                       r1767
1860  1736    1.000000                                                  acrn_x                                                      CSNATp
 417  3556    1.000000                                                     h_n                                                   PIK5n_cho
   2  4492   -1.000000                                                     h_r                                                     RE3242R
  11  1629    1.000000                                                  nadp_c                                                      3DSPHR
  13  1027   -1.000000                                                   h2o_c                                                       MI4PP
   6   456    1.000000                                                 pro_L_c                                                       r1965
 432  3842   -1.000000                                               cholcoa_x                                                       r0990
1594  2657   -1.000000                                                23cump_e                                                EX_23cump_e_
 361   553   -1.000000                                                citr_L_e                                                       r2064
2442  4242   -1.000000                                               HC02208_e                                                       r2277
 770   779    1.000000                                                 cholp_c                                                       SMPDE
2058  3737    1.000000                                                 pan4p_c                                                     DPCOAPP
  42  1704   -3.000000                                                 nadph_r                                                    C4STMO1r
   2  4438    1.000000                                                     h_r                                                     RE1441R
 278  2525   -1.000000                                                 crvnc_e                                                     CRVNCtr
  66  1657    1.000000                                                   adp_c                                                       ADNK1
 159  2610    1.000000                                                   amp_c                                                    DOCOSACT
  67  1018    1.000000                                                    pi_c                                                    MI134P4P
 163  1273    1.000000                                                 fadh2_m                                                    ACOAD1fm
2327  3653    1.000000                                                pmtcoa_r                                                       r0311
 309   559    1.000000                                                 hom_L_e                                                       r2070
  60  3681   -1.000000                                                   h2o_m                                                       r0393
2128  2557   -1.000000                                                   dca_e                                                      DCATDc
  57  2452    1.000000                                                     h_m                                                       BHBtm
1435  1327    1.000000                                             dlnlcgcoa_m                                                  DLNLCGCPT2
 136   720    3.000000                                                   cmp_g                                                     S23TN3g
  66  2140    4.000000                                                   adp_c                                                       FPGS7
1100  2651   -1.000000                                            10fthf6glu_e                                            EX_10fthf6glu_e_
  64  4525   -1.000000                                                   atp_c                                                    RIBFLVt3
1365  2155   -1.000000                                                  acrn_c                                                      ACRNtm
 496  1450   -1.000000                                                  paps_g                                                      S6T11g
 160  2111    1.000000                                                   ppi_c                                                       UAGDP
  64  3650   -1.000000                                                   atp_c                                                       r0283
 410  3947   -1.000000                                                 gthrd_c                                                       r1493
2648  3700    1.000000                                             arachdcrn_r                                                       r0441
 708  4442    1.000000                                              pail_cho_r                                                     RE1448R
 767  2072    1.000000                                                     h_l                                                  S6TASE26ly
 163  2402   -3.000000                                                 fadh2_m                                                ARTFR208_cho
  13  1707   -1.000000                                                   h2o_c                                                       CAMPt
 326  4696  -13.000000                                                 lys_L_c                                                      igg_lc
 154  3657   -1.000000                                                   coa_m                                                       r0321
 291  3320   -1.000000                                                gchola_e                                                    GUMGCHLe
1705  3470    1.000000                                              nrvnccoa_x                                                  NRVNCCOAtx
 196   108    1.000000                                                 gln_L_c                                                  GLNASNNaEx
 331   487    1.000000                                                 met_L_e                                                       r1996
  49  3696    1.000000                                                   coa_c                                                       r0431
1210  2022    1.000000                                                    pi_n                                               PI345P3Pn_cho
2430  4113   -1.000000                                               HC02193_e                                                       r2145
2082  2158    1.000000                                             tmndnccrn_m                                                  TMNDNCCRNt
 202   509   -1.000000                                                 arg_L_e                                                       r2018
  92  1585    1.000000                                                  h2o2_x                                                   FAOXC180x
 154  1582   -1.000000                                                   coa_m                                                FAOXC161140m
 196   219    1.000000                                                 gln_L_c                                                       r1702
 362   231   -1.000000                                                 trp_L_c                                                       r1721
2121  4377   -1.000000                                               HC02201_e                                                       r2487
  37  2279    1.000000                                        4hdebrisoquine_c                                            4HDEBRISOQUINEte
   1  3893   -1.000000                                                   h2o_r                                                       r1174
 107  3975   -1.000000                                                 met_L_c                                                       r1546
 540  1835   -1.000000                                                   h2o_l                                                  GALASE13ly
 410  4289   -1.000000                                                 gthrd_c                                                       r2325
 331  4027   -1.000000                                                 met_L_e                                                       r1605
 496  2007    1.000000                                                  paps_g                                                      PAPStg
 167  4372   -1.000000                                                  hco3_e                                                       r2482
1003   905   -1.000000                                               3hmbcoa_m                                                      HACD9m
  66  3268    1.000000                                                   adp_c                                                  GLCSGLT1le
2723  4253    1.000000                                               HC02213_c                                                       r2288
 166  1681   -3.000000                                                   na1_e                                                       ASPt6
1217  3663   -1.000000                                                  datp_c                                                       r0358
 168    71    1.000000                                                   na1_c                                                       BTNt3
   8  2118   -2.000000                                                     h_c                                                        UPPN
 162    42    1.000000                                               prpncoa_m                                                     PPCOAOm
 549   644    1.000000                                                 acgam_l                                                  NACHEX20ly
 144  1926   -1.000000                                                   akg_c                                                       LEUTA
 183  4054   -1.000000                                                  acac_c                                                       r2082
  12  1864   -1.000000                                                 nadph_c                                                       GFUCS
 239  2541    1.000000                                                    cl_c                                                   CYSATB0tc
1756  1606    1.000000                                            c101_3Ecoa_m                                                FAOXC121_5Em
 405  2010   -1.000000                                                  hco3_m                                                         PCm
 309   382   -1.000000                                                 hom_L_e                                                       r1890
 166   213   -1.000000                                                   na1_e                                                       r1693
  57  2275    1.000000                                                     h_m                                                    3SPYRSPm
 168   395    1.000000                                                   na1_c                                                       r1903
 309  4006    1.000000                                                 hom_L_e                                                       r1583
2521  4552   -1.000000                                                 sarcs_e                                                    SARCStex
   6   333    1.000000                                                 pro_L_c                                                       r1831
 194   165    1.000000                                                 cys_L_c                                                       r1640
 127   715    4.000000                                                     h_g                                                    S23TN19g
 941  1405    1.000000                                                 mlthf_m                                                      GCCbim
2199  2304   -1.000000                                          6htststerone_c                                              6HTSTSTERONEtr
 292  3260    1.000000                                                gchola_c                                                    GCHOLAtx
  13  2116    1.000000                                                   h2o_c                                                       UPP3S
 728  3473   -1.000000                                                   o2s_c                                                        O2St
 145   896    1.000000                                                 glu_L_c                                                       TYRTA
 335   519    1.000000                                                   orn_c                                                       r2029
 681  3242   -1.000000                                           gacpail_cho_c                                              GACPAILter_cho
  11   857    1.000000                                                  nadp_c                                                        P5CR
 193   108    1.000000                                                 asn_L_e                                                  GLNASNNaEx
   8  1169   -1.000000                                                     h_c                                                      BUTt2m
 141   204    1.000000                                                   gly_c                                                       r1682
  64  3605   -1.000000                                                   atp_c                                       R_group_phosphotase_3
2084  2107    1.000000                                         tststeroneglc_e                                             TSTSTERONEGLCte
   8  3962    1.000000                                                     h_c                                                       r1519
2118  4259   -1.000000                                               HC02200_c                                                       r2294
1231  1193   -1.000000                                                  dgdp_c                                                    DNDPt32m
  10  1525    1.000000                                                  nadh_c                                                5HOXINDACTOX
 155  1784   -1.000000                                                   atp_m                                                      FPGS3m
 198   392   -1.000000                                                 ser_L_c                                                       r1900
 713  1206    1.000000                                                  dttp_m                                                    DNDPt48m
 265  4192    1.000000                                              estrones_c                                                       r2224
1915  2232   -1.000000                                            10fthf6glu_c                                                10FTHF6GLUtl
 742   859   -1.000000                                                   fad_c                                                       PROD2
  60  1599   -1.000000                                                   h2o_m                                                FAOXC181_9Zm
2674  3793   -1.000000                                               HC00319_c                                                       r0835
 145  1785   -1.000000                                                 glu_L_c                                                       FPGS5
 252  1057   -1.000000                                                  cytd_c                                                      CYTDK1
 552  1846   -1.000000                                             ksi_deg11_l                                                   GALASE5ly
 166   587   -1.000000                                                   na1_e                                                       TYRt4
 558  1849   -1.000000                                             ksi_deg20_l                                                   GALASE8ly
 219  4161    1.000000                                               bilirub_c                                                       r2193
  64  1136   -1.000000                                                   atp_c                                                       DADK1
1357  1273    1.000000                                                 b2coa_m                                                    ACOAD1fm
1905  2306   -1.000000                                                  6thf_m                                                      6THFtm
 207   138    2.000000                                                     k_c                                                        NaKt
  70  3652   -1.000000                                                     h_x                                                       r0308
1247  2588    1.000000                                                   din_c                                                        DINt
  57  2419   -2.000000                                                     h_m                                                 ARTFR55_cho
  60   982   -1.000000                                                   h2o_m                                                 PCHOLPm_cho
  61  1623   -1.000000                                                   nad_m                                 FAOXC205_5Z_8Z_11Z_14Z_17Zm
  64  1358   -1.000000                                                   atp_c                                                   FACOAL240
  64  1355   -1.000000                                                   atp_c                                                  FACOAL2251
 326  4351   -1.000000                                                 lys_L_c                                                       r2399
 668   728   -1.000000                                                   nac_c                                                      NACPRT
 359   295    1.000000                                                 val_L_e                                                       r1788
  64  3471   -1.000000                                                   atp_c                                                 NRVNCCOAtxc
  65  4217   -1.000000                                                  hco3_c                                                       r2252
2462  4203   -1.000000                                              leuktrD4_e                                                       r2235
 367   814    1.000000                                                   so4_c                                                        STS3
 537  3631    1.000000                                                   utp_c                                                       r0165
 834   809    1.000000                                             prgnlones_c                                                PRGNLONESULT
  67  1722    1.000000                                                    pi_c                                                   CHSTEROLt
 167  4269    1.000000                                                  hco3_e                                                       r2304
 357  3648    1.000000                                                   pyr_c                                                       r0280
 453  1585   -1.000000                                                   nad_x                                                   FAOXC180x
  70  1571    1.000000                                                     h_x                                                FAOXC120100x
   8  3768    1.000000                                                     h_c                                                       r0750
 125   694   -3.000000                                                uacgam_g                                               M1613N3xN3T1g
2216  2337   -1.000000                                   acnacngalgbside_cho_c                                       ACNACNGALGBSIDEtg_cho
1272  1120    1.000000                                                  dtmp_c                                                       TMDK1
 540  1295   -1.000000                                                   h2o_l                                                   S6TASE7ly
1486  1380    1.000000                                               vacccoa_m                                                OCD11CRNCPT2
   8  2073    1.000000                                                     h_c                                                    SALMCOM2
1620  4684   -1.000000                                               Ser_Thr_g                                               SK_Ser_Thr_g_
  63  1006   -1.000000                                                 accoa_c                                                     HSAT3ly
1265  3368   -1.000000                                                   itp_c                                                       ITPtn
 702  1071   -1.000000                                                   atp_n                                                      CYTK2n
 619   669    1.000000                                      l2n2cdl4n4m2masn_g                                                     G14N17g
1259  3718    1.000000                                                  dudp_c                                                       r0531
 203  1676    1.000000                                                 arg_L_c                                                    ARGLYSex
2132  2196   -1.000000                                                 c8crn_x                                                       r0997
   3  3360   -1.000000                                                    o2_c                                                 HYPTROX_cho
 168   252    1.000000                                                   na1_c                                                       r1745
2363  4458    1.000000                                                CE4881_e                                                     RE2514E
 266   120   -1.000000                                                  hdca_e                                                      HDCAtr
1612  1473    1.000000                                                 q10h2_c                                                       TRDR3
2704  4138    1.000000                                               HC02192_c                                                       r2170
 540   650   -2.000000                                                   h2o_l                                                  NACHEX26ly
 171    61   -1.000000                                                 ala_L_c                                                  ASNALANaEx
 507  2201   -1.000000                                               vacccoa_c                                                 ARTFR43_cho
2652  3830    1.000000                                                   fol_m                                                       r0962
 166   360   -1.000000                                                   na1_e                                                       r1863
1899  3540   -1.000000                                                 pheme_m                                                     PHEMEtm
2120  4200   -1.000000                                               HC02201_c                                                       r2232
 168   474    1.000000                                                   na1_c                                                       r1983
 597   702    1.000000                                             fn4m2masn_g                                                    M16N6T1g
1349  2457    1.000000                                                   btn_n                                                       BTNtn
1055  3251    1.000000                                        galgluside_cho_g                                            GALGLUSIDEtg_cho
 699  2010    1.000000                                                   adp_m                                                         PCm
 662   724    1.000000                                         s4l4fn4m2masn_g                                                     S23TN7g
 475  2198    1.000000                                                  nadh_r                                                     RE3011R
1327  1248   -1.000000                                                   fad_e                                                     FADDPle
  65  4224   -1.000000                                                  hco3_c                                                       r2259
  66    45    1.000000                                                   adp_c                                          5ADTSTSTERONEGLCte
 127   664    1.000000                                                     h_g                                                     G14N12g
 167  4202    1.000000                                                  hco3_e                                                       r2234
2759  4566   -1.000000                                          sgalside_cho_c                                              SGALSIDEtg_cho
 166    90   -1.000000                                                   na1_e                                                  CYSTHRNaEx
2494  3533   -1.000000                                              perillyl_e                                                  PERILLYLte
2120  4230   -1.000000                                               HC02201_c                                                       r2265
2268  2464    1.000000                                              3hexdcrn_c                                                      C16OHc
1800  1654    1.000000                                                acetol_c                                                      ACTNMO
 198   561    1.000000                                                 ser_L_c                                                  SERALANaEx
1904  1782   -1.000000                                                  5thf_m                                                      FPGS2m
 194   306    1.000000                                                 cys_L_c                                                       r1803
 250  2542   -1.000000                                               Lcystin_c                                                     CYSGLTH
 484  1625    1.000000                                                 accoa_m                                 FAOXC225_4Z_7Z_10Z_13Z_16Zm
1021  1298    1.000000                                                   oaa_c                                                       ACITL
 840   816    1.000000                                            estroneglc_r                                                     UGT1A1r
1569  1808   -1.000000                                             ksi_pre23_g                                                     G14T13g
 239  3539    1.000000                                                    cl_c                                                   PHEATB0tc
 364  4695  -22.000000                                                 tyr_L_c                                                      igg_hc
1015  4364   -1.000000                                                    pi_m                                                       r2419
 305   481    1.000000                                                 his_L_e                                                       r1990
 528   627   -1.000000                                                malcoa_r                                                     RE3241R
 142   276    1.000000                                                 phe_L_c                                                       r1769
 239  1898   -1.000000                                                    cl_c                                                    HCO3_CLt
2118  4120   -1.000000                                               HC02200_c                                                       r2152
1879  1892   -1.000000                                                  ipdp_x                                                       GRTTx
 179  2696   -1.000000                                                 5htrp_e                                                 EX_5htrp_e_
 518  2405   -1.000000                                              clpndcoa_c                                                ARTFR211_cho
2716  4508   -1.000000                                               HC02203_c                                                     RE3566C
  57  4356    1.000000                                                     h_m                                                       r2405
1035   922   -1.000000                                               HC00822_l                                                       r0013
2121  4245    1.000000                                               HC02201_e                                                       r2280
 540  1842   -2.000000                                                   h2o_l                                                   GALASE1ly
 199  4408   -1.000000                                                 ser_L_e                                                       r2526
  64   728   -1.000000                                                   atp_c                                                      NACPRT
 729   759   -2.000000                                                   o2s_n                                                      SPODMn
  13   152   -1.000000                                                   h2o_c                                                      PNTOt5
2634  3815    1.000000                                                  thym_m                                                       r0921
  64  3968   -1.000000                                                   atp_c                                                       r1529
  58  1547    1.000000                                                  nadh_m                                        FAOXC183_9Z_12Z_15Zm
1893  1771   -1.000000                                                 etfrd_m                                                       ETFQO
 358  4648   -1.000000                                                 val_L_c                                                      VALt5m
 359   590   -1.000000                                                 val_L_e                                                   VALLAT1tc
 291  3530   -1.000000                                                gchola_e                                                    PECGCHLe
1976  1876   -1.000000                                                   ggn_c                                                      GLGNS1
1721  1628    1.000000                                     c163_4Z_7Z_10Zcoa_x                                      FAOXC184_3Z_6Z_9Z_12Zx
1331  2012   -1.000000                                                 pdx5p_c                                                      PDX5PO
 247  3983   -1.000000                                                   gly_e                                                       r1556
   8  3941   -1.000000                                                     h_c                                                       r1457
1215  1042   -1.000000                                            pail5p_cho_c                                                  PI5P4K_cho
 206   276   -1.000000                                                 phe_L_e                                                       r1769
   9   850    1.000000                                                1pyr5c_c                                                      G5SADr
1097   945   -1.000000                                            10fthf5glu_l                                             GGH_10FTHF5GLUl
 167  4218    1.000000                                                  hco3_e                                                       r2253
 712  1227    1.000000                                                  dadp_m                                                     DNDPt9m
1730  1598    1.000000                                                dcacoa_m                                                FAOXC121_3Em
1238  1075    1.000000                                                  dcdp_n                                                      CYTK4n
  69  2568    2.000000                                                   h2o_x                                                  DESAT22_2p
 156  1141    1.000000                                                   ppi_m                                                     DCTPDPm
   8  2544   -1.000000                                                     h_c                                                  CYSSNAT5tc
 356  4065   -1.000000                                                   pyr_e                                                       r2093
 410  4281   -1.000000                                                 gthrd_c                                                       r2317
 193  4409   -1.000000                                                 asn_L_e                                                       r2532
 313   262    1.000000                                                 leu_L_e                                                       r1755
 511   617   -1.000000                                             dlnlcgcoa_c                                                   DESAT20_1
1528  1418    1.000000                                                 23dpg_c                                                        DPGM
1249  2629   -1.000000                                                  dump_c                                                      DUMPtn
 332  4377    1.000000                                                nrpphr_e                                                       r2487
 785  1684   -1.000000                                               ga2_cho_g                                               B3GALT41g_cho
 159  4695  451.000000                                                   amp_c                                                      igg_hc
2723  4293    1.000000                                               HC02213_c                                                       r2329
 165  3626    1.000000                                                     h_e                                                       r0149
  11  1864    1.000000                                                  nadp_c                                                       GFUCS
1082  2198    1.000000                                                CE2053_r                                                     RE3011R
   8   631    1.000000                                                     h_c                                                        GLNS
1977  3936    1.000000                                                 ser_L_m                                                       r1435
  66  3542    1.000000                                                   adp_c                                                       PHYQt
 166   395   -1.000000                                                   na1_e                                                       r1903
   2  1466    1.000000                                                     h_r                                                       PPAer
 168   365    1.000000                                                   na1_c                                                       r1871
 417  3545    1.000000                                                     h_n                                                PI34P5Kn_cho
 200  4680   -1.000000                                                 thr_L_c                                                       THR3D
1247  2045   -1.000000                                                   din_c                                                       PUNP6
 223  4101    1.000000                                                   but_c                                                       r2130
1197  1022   -1.000000                                                 mi14p_c                                                     MI14P4P
 866  3116   -1.000000                                               Rtotal2_e                                               EX_Rtotal2_e_
  60  1245   -1.000000                                                   h2o_m                                                       r0756
  11  3941    1.000000                                                  nadp_c                                                       r1457
 951   877   -1.000000                                                mhista_c                                                      MHISOR
 166   237   -1.000000                                                   na1_e                                                       r1730
 168    63    1.000000                                                   na1_c                                                  ASNGLNNaEx
  10   881    1.000000                                                  nadh_c                                                      AASAD3
 213   330   -1.000000                                                 pro_L_e                                                       r1828
1440  3669   -1.000000                                                   ACP_c                                                       r0366
   2   801   -1.000000                                                     h_r                                                    HSD17B7r
 494   673   -3.000000                                                udpgal_g                                                     G14N20g
1861  1739    1.000000                                                  cytd_m                                                      CYTDtm
  49  1350   -1.000000                                                   coa_c                                                   FACOAL203
 486  3345    1.000000                                                hmgcoa_x                                                    HMGCOAtx
1336  1257   -1.000000                                               13dampp_c                                                   13DAMPPOX
2021  1969   -1.000000                                               m7masnB_g                                                      MM7B2g
2119  4132    1.000000                                               HC02200_e                                                       r2164
  11  1912   -1.000000                                                  nadp_c                                                       ICDHy
  10   595   -1.000000                                                  nadh_c                                                       P5CRx
 839   818   -1.000000                                              udpglcur_r                                                     UGT1A4r
 365  4047   -1.000000                                                 tyr_L_e                                                       r1632
 537  1098    1.000000                                                   utp_c                                                       NDPK2
 365   291   -1.000000                                                 tyr_L_e                                                       r1784
  57  1556    1.000000                                                     h_m                                             FAOXC142_5Z_8Zm
 193    84    1.000000                                                 asn_L_e                                                  CYSASNNaEx
  66  1756    1.000000                                                   adp_c                                                      DPCOAK
   8  1241    1.000000                                                     h_c                                                       r0644
2752  4496   -1.000000                                                CE5162_r                                                     RE3244R
 924  3592    1.000000                                                  ptrc_c                                                      PTCRTD
 499  3732   -1.000000                                                  ptth_c                                                       r0578
 203   469   -1.000000                                                 arg_L_c                                                       r1978
  61  2011   -1.000000                                                   nad_m                                                        PDHm
1306  4349   -1.000000                                                 lys_L_m                                                       r2397
1198  2026    1.000000                                                mi1p_D_c                                                   PIPLC_cho
1404  1306    1.000000                                                   fum_m                                                      SUCD1m
   6   857    1.000000                                                 pro_L_c                                                        P5CR
 359   163    1.000000                                                 val_L_e                                                       r1638
2461  3388   -1.000000                                              leuktrB4_e                                                   LEUKTRB4t
2743  4482    1.000000                                                CE5156_c                                                     RE3226C
 521   624   -1.000000                                              arachcoa_c                                                     RE0577C
2545  3181   -1.000000                                                  vacc_e                                                  EX_vacc_e_
  13  2024   -1.000000                                                   h2o_c                                                  PI4PLC_cho
2498  3612   -1.000000                                                   ppi_e                                                       r0051
 608   699    1.000000                                         ncl4fn4m2masn_g                                                 M16N12N3T2g
 596   689    1.000000                                             fn3m2masn_g                                                    M13N4T1g
 305   122   -1.000000                                                 his_L_e                                                       HISt4
  49  2477    1.000000                                                   coa_c                                                       C6DCc
  65  4227   -1.000000                                                  hco3_c                                                       r2262
2117  4204    1.000000                                               HC02199_e                                                       r2239
 154  1617   -1.000000                                                   coa_m                                                FAOXC101_4Em
  61  1567   -1.000000                                                   nad_m                                                FAOXC120100m
   8     2   -1.000000                                                     h_c                                                        FAH1
 549  2640    1.000000                                                 acgam_l                                                   ENGASE3ly
 196   226    1.000000                                                 gln_L_c                                                       r1713
 460  4125    1.000000                                                C02528_c                                                       r2157
 310   362   -1.000000                                                 hom_L_c                                                       r1865
 362  4690   -0.031823                                                 trp_L_c                                       biomass_cho_producing
1257  1095    1.000000                                                   udp_e                                                      NDP8ex
2417  3764    1.000000                                               HC01361_e                                                       r0707
 159  2387    1.000000                                                   amp_c                                                  ARACHFATPc
  66  1058    1.000000                                                   adp_c                                                       CYTK1
  13   617    2.000000                                                   h2o_c                                                   DESAT20_1
 201   281    1.000000                                                 thr_L_e                                                       r1774
 537  3687   -1.000000                                                   utp_c                                                       r0409
 134   717   -4.000000                                               cmpacna_g                                                    S23TN21g
2500  3581   -1.000000                                                progly_e                                               PROGLYPEPT1tc
1203  3571   -1.000000                                            ppmi12346p_c                                                PPMI12346Ptn
 952  1997    1.000000                                                 ahcys_c                                                        NNMT
 168    94   -1.000000                                                   na1_c                                                      FATP1t
 869   831    1.000000                                               dag_cho_e                                                    LPSe_cho
 358   320   -1.000000                                                 val_L_c                                                       r1818
   8  2145    2.000000                                                     h_c                                                         ALR
  57   807   -1.000000                                                     h_m                                                  P45011B12m
 371  3791   -1.000000                                                  succ_c                                                       r0830
 171   211    1.000000                                                 ala_L_c                                                       r1691
   8   966    2.000000                                                     h_c                                                       r0792
  13  3314   -1.000000                                                   h2o_c                                                      GTHRDt
 499  3519    1.000000                                                  ptth_c                                                      PAN4PP
 166   478   -1.000000                                                   na1_e                                                       r1987
 168   132    1.000000                                                   na1_c                                                       LEUt4
 495  1984   -1.000000                                                   h2o_g                                                       NDP7g
1998  2372    1.000000                                                  anth_c                                                      ANTHte
 195   246    1.000000                                                 cys_L_e                                                       r1739
1375  1283   -1.000000                                             cs_a_deg1_l                                                   NACHEX1ly
2066  2082    1.000000                                       ksii_core2_deg1_l                                                   SIAASE3ly
 203  3343   -1.000000                                                 arg_L_c                                                  HISyLATthc
 161  2399    2.000000                                                   fad_m                                                ARTFR205_cho
 465  3890    1.000000                                                   coa_r                                                       r1170
 166   320   -1.000000                                                   na1_e                                                       r1818
 168   482    1.000000                                                   na1_c                                                       r1991
 198  4690   -0.408331                                                 ser_L_c                                       biomass_cho_producing
2756  4585   -1.000000                                                subeac_x                                                    SUBEACTD
 145   631   -1.000000                                                 glu_L_c                                                        GLNS
 296  3282    1.000000                                                  glyb_c                                                      GLYBtm
1404  1801    1.000000                                                   fum_m                                                    FUMSO3tm
 469  1466   -1.000000                                                   ppi_r                                                       PPAer
   8  1418    1.000000                                                     h_c                                                        DPGM
 398  2119    1.000000                                                   uri_c                                                        URIt
  10  2113    2.000000                                                  nadh_c                                                       UDPGD
 127   688    1.000000                                                     h_g                                                 M13N14N3T4g
2183  2270   -1.000000                                                  3mob_e                                                      3MOBte
1490  1384   -1.000000                                              ptdcacrn_c                                                   PTDCACRNt
 838  4627   -1.000000                                           tststerones_c                                               TSTSTERONESte
 305   190    1.000000                                                 his_L_e                                                       r1668
 166   563   -1.000000                                                   na1_e                                                  SERCYSNaEx
 641  1126    1.000000                                                   udp_c                                                       UMPK4
1297  2582   -1.000000                                                 dhbpt_c                                                       DHPR2
 624   719   -1.000000                                            l2n2m2masn_g                                                     S23TN2g
  57  1601    1.000000                                                     h_m                                                FAOXC141_5Zm
2248  2447   -1.000000                                                 3bcrn_c                                                       BCRNe
 767  1007    1.000000                                                     h_l                                                     HSAT4ly
1749  1599   -1.000000                                                odecoa_m                                                FAOXC181_9Zm
  10  1504    1.000000                                                  nadh_c                                                    ALCD21_L
2166  4455    1.000000                                           2425dhvitd3_c                                                     RE2240C
1808  1940   -1.000000                                                 mal_L_c                                                       MALtm
 198   419    1.000000                                                 ser_L_c                                                       r1928
2240  2380   -1.000000                                                 appnn_e                                                     APPNNte
1051   930   -1.000000                 acglcgalacglcgal14acglcgalgluside_cho_g                                               B3GNT314g_cho
 166  2097   -2.000000                                                   na1_e                                                  TAURt4_2_r
1293  1162    1.000000                                                CE2705_c                                                     RE2660C
 358   557   -1.000000                                                 val_L_c                                                       r2068
2265  3354    1.000000                                               3htdcoa_c                                                    HTDCACBP
 154  2402   -0.250000                                                   coa_m                                                ARTFR208_cho
  64  1099   -1.000000                                                   atp_c                                                       NDPK3
 540   635   -1.000000                                                   h2o_l                                                  NACHEX11ly
2121  4269    1.000000                                               HC02201_e                                                       r2304
  64   752   -1.000000                                                   atp_c                                                       CTPS2
  57  4336    1.000000                                                     h_m                                                       r2384
 193   461   -1.000000                                                 asn_L_e                                                       r1970
 105  3209    1.000000                                                   for_c                                                      FORt2m
  36     7   -1.000000                                          debrisoquine_c                                                     P4502D6
  58  1603    1.000000                                                  nadh_m                                               FAOXC181_11Em
 438  3763    1.000000                                             cholcoads_x                                                       r0706
  10  1948    1.000000                                                  nadh_c                                                         MDH
   2    28    1.000000                                                     h_r                                                   DOLPGT1er
 756   773   -1.000000                                                sphs1p_r                                                     SBPP3er
   3   757    1.000000                                                    o2_c                                                         CAT
2231  2739   -1.000000                                               aldstrn_e                                               EX_aldstrn_e_
 159  2368   -1.000000                                                   amp_c                                                       AMPtp
1041  2325   -1.000000   acgalfucgalacgalfucgalacglcgal14acglcgalgluside_cho_g       ACGALFUCGALACGALFUCGALACGLCGAL14ACGLCGALGLUSIDEtg_cho
 402   847   -1.000000                                                 arg_L_m                                                      ARGDCm
2434  4154   -1.000000                                               HC02197_e                                                       r2186
 196   107    1.000000                                                 gln_L_c                                                  GLNALANaEx
 786   789    1.000000                                             gd1b2_cho_g                                             ST6GALNAC24_cho
   2  1830    1.000000                                                     h_r                                                   G6PDH2rer
1795  1648    1.000000                                                  kdnp_c                                                   ACNAM9PL2
1903  1781    1.000000                                                  6thf_c                                                       FPGS2
1629  1541   -4.000000                                                    h_im                                                  ATPS4m_cho
1586  2275    1.000000                                                   so3_m                                                    3SPYRSPm
  57   852    2.000000                                                     h_m                                                      HPROxm
 313   318   -1.000000                                                 leu_L_e                                                       r1816
 186    50   -1.000000                                                   ade_e                                                        ADEt
 194    85    1.000000                                                 cys_L_c                                                  CYSGLNNaEx
1602  2808   -1.000000                                                CE5867_e                                                EX_CE5867_e_
   2  2171    3.000000                                                     h_r                                                 PETOHMr_cho
 195   162   -1.000000                                                 cys_L_e                                                       r1637
  49  2108    1.000000                                                   coa_c                                                     TTDCPT1
 309   170    1.000000                                                 hom_L_e                                                       r1646
 168   215    1.000000                                                   na1_c                                                       r1696
 721  2574    1.000000                                                  dgtp_m                                                  DGTPtm_cho
 377  1120   -1.000000                                                 thymd_c                                                       TMDK1
 842  3784   -1.000000                                             bildglcur_r                                                       r0813
  13   962   -1.000000                                                   h2o_c                                                       MTHFC
 382   575   -1.000000                                                 thmtp_c                                                      THMTPt
  34  4623    1.000000                                           tolbutamide_c                                               TOLBUTAMIDEte
 193   562    1.000000                                                 asn_L_e                                                  SERASNNaEx
 231  1242   -1.000000                                                   h2o_e                                                       r0737
 127   927    1.000000                                                     h_g                                               B3GNT311g_cho
 473   802   -1.000000                                                   nad_r                                                    HSD3B11r
 573  1837    1.000000                                             ksi_deg41_l                                                  GALASE15ly
 166   323   -1.000000                                                   na1_e                                                       r1821
 168   309    1.000000                                                   na1_c                                                       r1807
 334   525   -1.000000                                                   orn_e                                                       r2036
  66  4652    1.000000                                                   adp_c                                                      VITEtl
 542  1844    2.000000                                                   gal_l                                                   GALASE3ly
 194  3758   -1.000000                                                 cys_L_c                                                       r0671
 466  3905   -1.000000                                                   atp_r                                                       r1262
  66    72    1.000000                                                   adp_c                                                      BTNt3i
1189  1014    1.000000                                               ha_pre1_l                                                  NACHEX27ly
  63  1946    1.000000                                                 accoa_c                                                         MCD
  64  2465   -1.000000                                                   atp_c                                                      C16txc
 374  3321   -1.000000                                                tchola_e                                                   GUMTCHOLe
2120  4257   -1.000000                                               HC02201_c                                                       r2292
1780  3762    1.000000                                                e4hglu_m                                                       r0686
1308  4359   -1.000000                                                 his_L_m                                                       r2409
2115  4216   -1.000000                                               HC02199_c                                                       r2251
  60  2379    1.000000                                                   h2o_m                                                      APOCFm
1430  1323    1.000000                                            dcsptn1crn_c                                                 DCSPTN1CPT1
 917   852   -1.000000                                              4hpro_LT_m                                                      HPROxm
 244  1326   -1.000000                                                   crn_c                                                  DLNLCGCPT1
  65   137    2.000000                                                  hco3_c                                                NAHCO3_HCLt2
 141   374   -1.000000                                                   gly_c                                                       r1882
 737   763    1.000000                                 galacglcgalgbside_cho_g                                                B3GNT35g_cho
 153  3656   -1.000000                                                   ppa_m                                                       r0319
 537  1067   -1.000000                                                   utp_c                                                      CYTK14
 484  1600    1.000000                                                 accoa_m                                                FAOXC161_7Zm
 198   502   -1.000000                                                 ser_L_c                                                       r2011
2258  4705   -1.000000                                                 bvite_c                                                 DM_bvite_c_
  13  2079   -1.000000                                                   h2o_c                                                       SFGTH
  49  1644    1.000000                                                   coa_c                                                   ACGAM6PSi
2329  2864   -1.000000                                                dopasf_e                                                EX_dopasf_e_
1069   936   -1.000000                                              leuktrE4_c                                                        GGT6
2118  4147   -1.000000                                               HC02200_c                                                       r2179
2448  3955   -1.000000                                               HC02220_e                                                       r1503
  64  1050   -1.000000                                                   atp_c                                                      ADNCYC
2311  2847   -1.000000                                               dcsptn1_e                                               EX_dcsptn1_e_
 326   483    1.000000                                                 lys_L_c                                                       r1992
 533  1137   -1.000000                                                   gtp_c                                                       DADK3
   3     8   -1.000000                                                    o2_c                                                     P4502E1
2711  4153    1.000000                                               HC02197_c                                                       r2185
  69  1585   -1.000000                                                   h2o_x                                                   FAOXC180x
 494  1810   -1.000000                                                udpgal_g                                                     G14T15g
1868  1744    1.000000                                                  dgmp_m                                                      DGNSKm
  86  3348    1.000000                                                 gcald_c                                                      HPYRDC
   8  3844    1.000000                                                     h_c                                                       r0993
 206   367    1.000000                                                 phe_L_e                                                       r1873
 244  1928   -1.000000                                                   crn_c                                                  LNELDCCPT1
 358   180    1.000000                                                 val_L_c                                                       r1657
 931  3664    1.000000                                                 man6p_c                                                       r0360
 205  2431    1.000000                                                ascb_L_c                                                       ASCBt
  66  4392    1.000000                                                   adp_c                                                       r2505
2468  3961    1.000000                                                  lnlc_e                                                       r1518
 167  4179    1.000000                                                  hco3_e                                                       r2211
 410  2079    1.000000                                                 gthrd_c                                                       SFGTH
 325   468    1.000000                                                 lys_L_e                                                       r1977
   8  3618   -1.000000                                                     h_c                                                       r0097
  45  1703   -1.000000                                                  nadp_r                                                   C3STDH1Pr
1224  1055   -1.000000                                                   atp_e                                                      ATPH1e
 861  2169    1.000000                                             Rtotalcoa_m                                               RTOTALCRNCPT2
 497  1452    1.000000                                                   pap_g                                                      S6T13g
  66   631    1.000000                                                   adp_c                                                        GLNS
   8   880   -1.000000                                                     h_c                                                      AAPSAS
 537  4690   -0.034040                                                   utp_c                                       biomass_cho_producing
 767  1649    1.000000                                                     h_l                                                     ACNAMlt
2330  2865   -1.000000                                                 dpcoa_e                                                 EX_dpcoa_e_
 145  1523    1.000000                                                 glu_L_c                                                  3HKYNAKGAT
 166  3953   -2.000000                                                   na1_e                                                       r1501
  12  1891   -1.000000                                                 nadph_c                                                        GMPR
 640   923   -1.000000                                                uacgam_c                                                       UAG4E
 213   175   -1.000000                                                 pro_L_e                                                       r1652
  11  2160    1.000000                                                  nadp_c                                                        NOS2
 166   406   -1.000000                                                   na1_e                                                       r1914
   7  1948   -1.000000                                                   nad_c                                                         MDH
 168   332    1.000000                                                   na1_c                                                       r1830
 249   950    4.000000                                                 glu_L_e                                                   GGH_5DHFe
 466  3860   -1.000000                                                   atp_r                                                       r1024
 699  1656    1.000000                                                   adp_m                                                       ADK3m
  58   870    1.000000                                                  nadh_m                                                       r0022
  13  4493    1.000000                                                   h2o_c                                                     RE3243C
 154  1383   -1.000000                                                   coa_m                                                PTDCACRNCPT2
   8  1332    1.000000                                                     h_c                                                   FA120ACPH
 934   866    1.000000                                                5oxpro_c                                                      GGLUCT
 166   248   -1.000000                                                   na1_e                                                       r1741
 168   426    1.000000                                                   na1_c                                                       r1935
   2  4452    2.000000                                                     h_r                                                     RE1903R
  49   832    1.000000                                                   coa_c                                                   MOGAT_cho
1013  4342   -1.000000                                                  succ_m                                                       r2390
2115  4137   -1.000000                                               HC02199_c                                                       r2169
 141  1896   -1.000000                                                   gly_c                                                        GTHS
 669  3466   -1.000000                                                   nmn_c                                                       NMNtn
2740  4483   -1.000000                                                CE5144_c                                                     RE3227C
  12  4446    1.000000                                                 nadph_c                                                     RE1807C
 813   818   -1.000000                                            tststerone_r                                                     UGT1A4r
2612  3894    1.000000                                                ocdcea_r                                                       r1177
2120  4374    1.000000                                               HC02201_c                                                       r2484
  13  2145   -1.000000                                                   h2o_c                                                         ALR
2717  4285    1.000000                                               HC02204_c                                                       r2321
 568   643    1.000000                                             ksi_deg35_l                                                  NACHEX19ly
1800  1670    1.000000                                                acetol_c                                                        ALR2
2327  3561    1.000000                                                pmtcoa_r                                               PMTCOAFABP1tc
 704  1987    1.000000                                                   adp_n                                                      NDPK2n
2074  2083   -1.000000                                            ksii_core4_l                                                   SIAASE4ly
1450  3910   -1.000000                                                lnlncg_c                                                       r1299
  66  1791    1.000000                                                   adp_c                                                       FPGS9
 305   531   -1.000000                                                 his_L_e                                                       r2042
 956  4414   -1.000000                                             L2aadp6sa_c                                                       r2539
2118  4153   -1.000000                                               HC02200_c                                                       r2185
 203   434   -1.000000                                                 arg_L_c                                                       r1943
 769  4574   -1.000000                                               sphings_c                                                   SPHINGStl
1244  1127   -1.000000                                                   gtp_n                                                      UMPK4n
 213   235    1.000000                                                 pro_L_e                                                       r1726
2039  1996   -1.000000                                                nicrnt_n                                                       NNATn
  57  1879    1.000000                                                     h_m                                                      GLUDxm
 475  3450    1.000000                                                  nadh_r                                                     NADHtru
 193   279    1.000000                                                 asn_L_e                                                       r1772
   8  1942   -1.000000                                                     h_c                                                     MAN1PT2
  13     2    1.000000                                                   h2o_c                                                        FAH1
  51   845    1.000000                                                   co2_c                                                       ADMDC
1171  2064    1.000000                                                   so4_l                                                  S6TASE18ly
1197  2024    1.000000                                                 mi14p_c                                                  PI4PLC_cho
  57  3610    1.000000                                                     h_m                                                       r0033
 164  4064    1.000000                                                   2hb_e                                                       r2092
1974  2320    1.000000                                        acgagbside_cho_g                                            ACGAGBSIDEtg_cho
  35  2285    1.000000                                         4mtolbutamide_c                                             4MTOLBUTAMIDEte
 163  2074    1.000000                                                 fadh2_m                                                      SARDHm
1350  3416    1.000000                                                 lys_L_n                                                       LYStn
1628  1482   -1.000000                                                 q10h2_m                                               CYOR_u10m_cho
 335   480   -1.000000                                                   orn_c                                                       r1989
 465  1322    1.000000                                                   coa_r                                                     CSNATer
 930  3662    1.000000                                                   f6p_c                                                       r0357
 145  1924    1.000000                                                 glu_L_c                                                     LCYSTAT
1581  1805   -1.000000                                             ksi_pre14_g                                                     G14T10g
  71  1626   -1.000000                                                   coa_x                                 FAOXC225_4Z_7Z_10Z_13Z_16Zx
  65  4264   -1.000000                                                  hco3_c                                                       r2299
2310  2558    1.000000                                                   dca_r                                                      DCATDr
 128   685    1.000000                                                   udp_g                                                 M13N14N3T1g
1009  1975    1.000000                                               mmcoa_S_m                                                        MMEm
   1  1932    2.000000                                                   h2o_r                                                      LSTO1r
  67  2041   -1.000000                                                    pi_c                                                       PUNP2
1902  1781   -1.000000                                                  5thf_c                                                       FPGS2
 197   108   -1.000000                                                 gln_L_e                                                  GLNASNNaEx
1780  2020    1.000000                                                e4hglu_m                                                       PHCDm
1901  3830   -1.000000                                                   fol_c                                                       r0962
 784   787    1.000000                                 acn23acngalgbside_cho_g                                             ST6GALNAC22_cho
 998   904   -1.000000                                               2mb2coa_m                                                     ECOAH9m
  91  2122   -1.000000                                                    o2_x                                                       XAO2x
  65  4166   -1.000000                                                  hco3_c                                                       r2198
 702  3546   -1.000000                                                   atp_n                                                 PI3P4Kn_cho
2212  2332   -1.000000                                 acn23acngalgbside_cho_c                                     ACN23ACNGALGBSIDEte_cho
  67  1691    1.000000                                                    pi_c                                                       BPNT2
 167  4298    1.000000                                                  hco3_e                                                       r2334
1263  1201   -1.000000                                                  dutp_c                                                    DNDPt43m
 767  1983   -1.000000                                                     h_l                                                  NAGAly_cho
 306   122    1.000000                                                 his_L_c                                                       HISt4
 247   515    1.000000                                                   gly_e                                                       r2024
   8   993   -1.000000                                                     h_c                                                    BILIRED2
1532  1807    1.000000                                             ksi_pre21_g                                                     G14T12g
 430  3855    1.000000                                        dhcholestancoa_x                                                       r1012
 155  2625   -1.000000                                                   atp_m                                                      DTMPKm
 711  1186    1.000000                                                  dtdp_m                                                    DNDPt21m
 358  2120   -1.000000                                                 val_L_c                                                       VALTA
  43  2202   -1.500000                                                    o2_r                                                   P450LTB4r
 952  1674    1.000000                                                 ahcys_c                                                     AMETt2m
 777  1684    1.000000                                               ga1_cho_g                                               B3GALT41g_cho
  49   623    1.000000                                                   coa_c                                                     RE0344C
 387  4175    1.000000                                               thyox_L_c                                                       r2207
 199   561   -1.000000                                                 ser_L_e                                                  SERALANaEx
 200   266   -1.000000                                                 thr_L_c                                                       r1759
 418  4440   -1.000000                                                   h2o_n                                                     RE1447N
 288  3663   -1.000000                                                   fru_c                                                       r0358
 605   707   -1.000000                                        lndl4fn4m2masn_g                                                    S23TN11g
 166   283   -1.000000                                                   na1_e                                                       r1776
 185  4066   -1.000000                                                    ac_c                                                       r2094
 424   599    1.000000                                                 nadph_x                                                HSD17B4x_cho
 192   459    1.000000                                                 asn_L_c                                                       r1968
 160  1341    1.000000                                                   ppi_c                                                  FACOAL1812
  13  1264   -1.000000                                                   h2o_c                                                      SPMDOX
  58  1556    1.000000                                                  nadh_m                                             FAOXC142_5Z_8Zm
  13  4616    2.000000                                                   h2o_c                                                 THMPPtm_cho
 306   537    1.000000                                                 his_L_c                                                       r2048
2461  3010   -1.000000                                              leuktrB4_e                                              EX_leuktrB4_e_
 127   689    1.000000                                                     h_g                                                    M13N4T1g
 245  2832   -1.000000                                                   csn_e                                                   EX_csn_e_
 516  1362    1.000000                                            tethex3coa_c                                                 FACOAL246_1
 231  3207   -1.000000                                                   h2o_e                                                   FMNALKPle
 767  1012    1.000000                                                     h_l                                                   S6TASE2ly
2245  4703   -1.000000                                                avite1_c                                                DM_avite1_c_
 595   705   -1.000000                                              fnm2masn_g                                                     M16NT1g
   4  1828    1.000000                                                   nh4_c                                                       G6PDA
 923  3587    1.000000                                                 pro_L_m                                                       PROtm
   2   627   -1.000000                                                     h_r                                                     RE3241R
 172  2683   -1.000000                                              4hpro_LT_e                                                 EX_4hpro_e_
  71  1585   -1.000000                                                   coa_x                                                   FAOXC180x
2705  4140    1.000000                                               HC02193_c                                                       r2172
 128   926    1.000000                                                   udp_g                                               B3GNT310g_cho
1700  2788   -1.000000                                                CE1943_e                                                EX_CE1943_e_
 294  3660   -1.000000                                                 glc_D_c                                                       r0354
 196  4641   -1.000000                                                 gln_L_c                                                    UNK2_cho
 136   793    1.000000                                                   cmp_g                                             ST6GALNAC62_cho
 326   443   -1.000000                                                 lys_L_c                                                       r1952
 702  3556   -1.000000                                                   atp_n                                                   PIK5n_cho
 145  4686   -0.303246                                                 glu_L_c                                                 biomass_cho
 155   914   -1.000000                                                   atp_m                                                     PPCOACm
  69  1545   -1.000000                                                   h2o_x                                                FAOXC240220x
  58  1574    1.000000                                                  nadh_m                                                  FAOXC6040m
 132  3435    1.000000                                              g1m8masn_r                                                       MG2er
1305  1201    1.000000                                                  dutp_m                                                    DNDPt43m
2294  2524   -1.000000                                               crtstrn_c                                                   CRTSTRNtm
   3  2187   -1.000000                                                    o2_c                                                     RE1632C
 360  3825   -1.000000                                                citr_L_c                                                       r0947
  64  1336   -1.000000                                                   atp_c                                                   FACOAL150
 627   694    1.000000                                          n3l4n4m2masn_g                                               M1613N3xN3T1g
 435  3885   -1.000000                                              chsterol_r                                                       r1164
  57   603    1.000000                                                     h_m                                                     RE2649M
 935  4109    1.000000                                                 gthrd_e                                                       r2141
 167  4251    1.000000                                                  hco3_e                                                       r2286
 127  1448    1.000000                                                     h_g                                                      S23T4g
 197   223   -1.000000                                                 gln_L_e                                                       r1708
  66  3957    1.000000                                                   adp_c                                                       r1514
 198   548   -1.000000                                                 ser_L_c                                                       r2059
 359   363   -1.000000                                                 val_L_e                                                       r1866
 613   711   -1.000000                                        lnbl4fn4m2masn_g                                                    S23TN15g
 413  2251   -1.000000                                              25hvitd3_c                                                   25HVITD3t
 357  1925    1.000000                                                   pyr_c                                                       LDH_D
 351  4183    1.000000                                              prostge2_c                                                       r2215
2535  3157   -1.000000                                                tmndnc_e                                                EX_tmndnc_e_
 201   361    1.000000                                                 thr_L_e                                                       r1864
 206  4030    1.000000                                                 phe_L_e                                                       r1608
1131  3635   -1.000000                                                ethamp_c                                                       r0186
 163  1617    1.000000                                                 fadh2_m                                                FAOXC101_4Em
   1  3816   -1.000000                                                   h2o_r                                                       r0924
 333  4375   -1.000000                                                nrpphr_c                                                       r2485
  48   620   -1.000000                                                malcoa_c                                                 FAEL184_cho
   8  2289    1.000000                                                     h_c                                                      4PYRDX
  13   991   -1.000000                                                   h2o_c                                                     RE3301C
 878   841    1.000000                                        retinol_cis_11_c                                                       RETH2
1392  2527    1.000000                                                  cs_b_l                                                   CSBPASEly
 702  1991   -1.000000                                                   atp_n                                                      NDPK6n
 310   378    1.000000                                                 hom_L_c                                                       r1886
 464  3908    1.000000                                                 ppcoa_x                                                       r1292
   1   942   -1.000000                                                   h2o_r                                                     RE3012R
 166   430   -1.000000                                                   na1_e                                                       r1939
 168   276    1.000000                                                   na1_c                                                       r1769
  42  1932   -1.000000                                                 nadph_r                                                      LSTO1r
 364  3989   -1.000000                                                 tyr_L_c                                                       r1563
 142  4041    1.000000                                                 phe_L_c                                                       r1625
 542  1839    1.000000                                                   gal_l                                                  GALASE17ly
  92  1621    1.000000                                                  h2o2_x                                               FAOXC2442246x
1916  2231   -1.000000                                            10fthf5glu_m                                                10FTHF5GLUtm
   6   454    1.000000                                                 pro_L_c                                                       r1963
1808  4332   -1.000000                                                 mal_L_c                                                       r2379
1971  1859    1.000000                                         Asn_X_Ser_Thr_l                                                   GASNASEly
 361   555   -1.000000                                                citr_L_e                                                       r2066
 309   267    1.000000                                                 hom_L_e                                                       r1760
 287   103   -1.000000                                                   fru_e                                                      FRUt1r
1098  3277   -1.000000                                                 glu_L_l                                                      GLUt7l
  62  2420    2.000000                                                  nadp_m                                                 ARTFR56_cho
 141   339   -1.000000                                                   gly_c                                                       r1837
 136   714    4.000000                                                   cmp_g                                                    S23TN18g
  66  2138    4.000000                                                   adp_c                                                       FPGS4
 496  1452   -1.000000                                                  paps_g                                                      S6T13g
 193   177   -1.000000                                                 asn_L_e                                                       r1654
   8  1856    1.000000                                                     h_c                                                       GARFT
1516  3673   -1.000000                                                  lpam_m                                                       r0383
 128    33    1.000000                                                   udp_g                                                     M13N4Tg
2721  4241    1.000000                                               HC02208_c                                                       r2276
2088  3382   -1.000000                                                  lcts_g                                                      LCTStg
 767  2070    1.000000                                                     h_l                                                  S6TASE24ly
1278  1215    1.000000                                                  dctp_m                                                    DNDPt56m
2294  2523    1.000000                                               crtstrn_c                                                    CRTSTRNt
   8  2014   -1.000000                                                     h_c                                                      PETHCT
2464  3392   -1.000000                                              leuktrF4_e                                                   LEUKTRF4t
2083  2107   -1.000000                                         tststeroneglc_c                                             TSTSTERONEGLCte
2117  4267    1.000000                                               HC02199_e                                                       r2302
2139  4719   -1.000000                                                 yvite_c                                                 DM_yvite_c_
2466  3398   -1.000000                                                limnen_e                                                    LIMNENte
1078  1117   -1.000000                                                 trdrd_c                                                       RNDR3
 127  1687    1.000000                                                     h_g                                               B3GALT44g_cho
2240  2746   -1.000000                                                 appnn_e                                                 EX_appnn_e_
 206   330    1.000000                                                 phe_L_e                                                       r1828
  65   568   -2.000000                                                  hco3_c                                                   SO4HCOtex
 201   371   -1.000000                                                 thr_L_e                                                       r1879
1405  3794    1.000000                                                   so3_c                                                       r0836
  52  1332   -1.000000                                               ddcaACP_c                                                   FA120ACPH
  92  1587    1.000000                                                  h2o2_x                                                FAOXC200180x
 154  1588   -1.000000                                                   coa_m                                                FAOXC170150m
   8   101    1.000000                                                     h_c                                                     FE2DMT1
 196   221    1.000000                                                 gln_L_c                                                       r1706
   2  1932   -1.000000                                                     h_r                                                      LSTO1r
   3   613   -1.000000                                                    o2_c                                                   DESAT16_2
 703   750   -1.000000                                            pail5p_cho_n                                                     RE2973N
 774  2026    1.000000                                               dag_cho_c                                                   PIPLC_cho
  66  1037    1.000000                                                   adp_c                                                  PI3P5K_cho
 314  4691   -5.000000                                                 ile_L_c                                             epo_translation
 410  4295   -1.000000                                                 gthrd_c                                                       r2331
 800  3799    1.000000                                                  udpg_r                                                       r0842
 331  4025   -1.000000                                                 met_L_e                                                       r1603
1152  1368    1.000000                                            lpchol_cho_e                                                  LCAT1e_cho
   8   779    1.000000                                                     h_c                                                       SMPDE
2255  4100    1.000000                                                   bhb_e                                                       r2129
 363  4035   -1.000000                                                 trp_L_e                                                       r1613
2002  1929   -1.000000                                             lneldccrn_m                                                  LNELDCCPT2
1704  4686   -0.006632                                              clpn_cho_c                                                 biomass_cho
1127   968    1.000000                                                   cmp_c                                                   CEPTE_cho
 259   812   -1.000000                                                 dheas_c                                                        STS1
 316  3366   -1.000000                                                   ins_c                                                        INSK
 231  3617   -1.000000                                                   h2o_e                                                       r0093
  13   884   -1.000000                                                   h2o_c                                                         AHC
  60  1481    1.960000                                                   h2o_m                                                  CYOOm3_cho
2643  3849    1.000000                                               HC10859_c                                                       r1004
 238  3413   -1.000000                                                    cl_e                                                   LYSATB0tc
 619   714   -1.000000                                      l2n2cdl4n4m2masn_g                                                    S23TN18g
   8  4481   -1.000000                                                     h_c                                                     RE3225C
 269  1340   -1.000000                                                 ocdca_c                                                  FACOAL180i
   7  1981    1.000000                                                   nad_c                                                       NADS2
1236  1175    1.000000                                                  dcdp_c                                                    DNDPt10m
 784  2333    1.000000                                 acn23acngalgbside_cho_g                                     ACN23ACNGALGBSIDEtg_cho
   8  2129    1.000000                                                     h_c                                                        SPMS
2357  4434   -1.000000                                                CE2915_e                                                     RE0936E
 216  4307   -1.000000                                              bilglcur_e                                                       r2353
2232  3749    1.000000                                                 amuco_c                                                      AM6SAD
 120    31   -1.000000                                               m4mpdol_r                                                   DOLPMT1er
1562  1824    1.000000                                             ksi_pre12_g                                                      G14T9g
 309   384   -1.000000                                                 hom_L_e                                                       r1892
2460  3386   -1.000000                                              leuktrA4_e                                                   LEUKTRA4t
 166   211   -1.000000                                                   na1_e                                                       r1691
  57  2277    1.000000                                                     h_m                                                   4HBZCOAFm
2385  3234   -1.000000                           fucgal14acglcgalgluside_cho_e                               FUCGAL14ACGLCGALGLUSIDEte_cho
 152  2469   -1.000000                                                 ppcoa_c                                                     C30CPT1
   6   331    1.000000                                                 pro_L_c                                                       r1829
 217    70   -1.000000                                              bilglcur_c                                                  BILGLCURte
   8   991    1.000000                                                     h_c                                                     RE3301C
 166    53   -1.000000                                                   na1_e                                                  ALAGLNNaEx
  41  2632    1.000000                                            eaflatoxin_c                                                EAFLATOXINte
 349  4250    1.000000                                              prostge1_c                                                       r2285
1028  1647    1.000000                                                acnamp_c                                                    ACNAM9PL
 417   759   -2.000000                                                     h_n                                                      SPODMn
 365   213    1.000000                                                 tyr_L_e                                                       r1693
1872  1747    1.000000                                               lthstrl_r                                                    DHCR242r
 335   517    1.000000                                                   orn_c                                                       r2027
 247   209    1.000000                                                   gly_e                                                       r1687
   8  1171   -1.000000                                                     h_c                                                     CITRt2m
 141   198    1.000000                                                   gly_c                                                       r1676
2258  2458    1.000000                                                 bvite_c                                                      BVITEt
 926  4580    1.000000                                                  spmd_c                                                      SPMTDe
1969  3444    1.000000                                             n2m2nmasn_l                                                N2M2NMASNtly
2697  3910    1.000000                                                lnlncg_l                                                       r1299
 155  1782   -1.000000                                                   atp_m                                                      FPGS2m
 358   592    1.000000                                                 val_L_c                                                      VALtec
  67  3437    1.000000                                                    pi_c                                                      MI13PP
 166   585   -1.000000                                                   na1_e                                                       TRPt4
 184  2708   -1.000000                                                    ac_e                                                    EX_ac_e_
1442  1336    1.000000                                              ptdcacoa_c                                                   FACOAL150
 159  1054   -1.000000                                                   amp_c                                                       AMPDA
 475   605    1.000000                                                  nadh_r                                                    C3STDH1r
 459   602   -1.000000                                              dcholcoa_c                                                     RE1835C
2396  3263    1.000000                                              gd1c_cho_e                                                  GD1Cte_cho
 357  4067    1.000000                                                   pyr_c                                                       r2096
  66  1886    1.000000                                                   adp_c                                                   GLUVESSEC
  57  3933    1.000000                                                     h_m                                                       r1427
  67  1942    1.000000                                                    pi_c                                                     MAN1PT2
  64  1360   -1.000000                                                   atp_c                                                 FACOAL245_1
2352  3948   -1.000000                                                C02528_e                                                       r1495
1105   950    1.000000                                                   dhf_e                                                   GGH_5DHFe
  57  1528   -1.000000                                                     h_m                                                      HACD1m
 326  4349    1.000000                                                 lys_L_c                                                       r2397
1191  3440   -1.000000                                                minohp_c                                                    MINOHPtn
 600   659   -1.000000                                               m2mpdol_c                                                  G12MT1_cho
  70  3428    1.000000                                                     h_x                                                        MDHx
 145  1863    1.000000                                                 glu_L_c                                                      GF6PTA
 693  1037   -1.000000                                            pail3p_cho_c                                                  PI3P5K_cho
  65  4219   -1.000000                                                  hco3_c                                                       r2254
2462  4201   -1.000000                                              leuktrD4_e                                                       r2233
 154  1977   -1.000000                                                   coa_m                                                     MMSAD3m
 834   815   -1.000000                                             prgnlones_c                                                        STS4
 930  2096    1.000000                                                   f6p_c                                                        TALA
 167  4259    1.000000                                                  hco3_e                                                       r2294
  70  1569    1.000000                                                     h_x                                                FAOXC160140x
1341  2484    1.000000                                                  carn_c                                                  CARPEPT1tc
1925  4545    1.000000                                         s2l2fn2m2masn_l                                            S2L2FN2M2MASNtly
 540  1281   -1.000000                                                   h2o_l                                                  GLCAASE7ly
2306  2839   -1.000000                                                  cyan_e                                                  EX_cyan_e_
   8  2075    1.000000                                                     h_c                                                     SBTD_D2
 505  4431    1.000000                                                 stcoa_c                                                     RE0583C
  65  4377    1.000000                                                  hco3_c                                                       r2487
1403  3812    1.000000                                                 mal_L_m                                                       r0913
 384  3154   -1.000000                                                  thym_e                                                  EX_thym_e_
 702  1069   -1.000000                                                   atp_n                                                      CYTK1n
 458  4389   -1.000000                                               cholcoa_c                                                       r2501
  12  2221   -1.000000                                                 nadph_c                                                     RE3119C
 168   246    1.000000                                                   na1_c                                                       r1739
 265   813   -1.000000                                              estrones_c                                                        STS2
 138    35    1.000000                                                   pac_c                                                     ALDD19x
  13  4415   -1.000000                                                   h2o_c                                                       RADH3
   2  3944   -4.000000                                                     h_r                                                       r1466
 545  3000   -1.000000                                                   ksi_e                                                   EX_ksi_e_
2015  1965    1.000000                                              m5masnB2_g                                                      MM6B2g
 166   358   -1.000000                                                   na1_e                                                       r1861
 208  2435    1.000000                                                 asp_D_e                                                     ASPDTDe
2120  4194   -1.000000                                               HC02201_c                                                       r2226
1785  2130   -1.000000                                                sucsal_m                                                      SSALxm
 168   476    1.000000                                                   na1_c                                                       r1985
 688   737    1.000000                                               dag_cho_r                                                  H2ETer_cho
 358  4026   -1.000000                                                 val_L_c                                                       r1604
   8   732   -1.000000                                                     h_c                                                       THD1m
1863  2588   -1.000000                                                   din_e                                                        DINt
 380  4613    1.000000                                                   thm_e                                                     THMATPe
 127   662    1.000000                                                     h_g                                                     G14N10g
 166    72   -2.000000                                                   na1_e                                                      BTNt3i
 996   905    1.000000                                               2maacoa_m                                                      HACD9m
  64  1657   -1.000000                                                   atp_c                                                       ADNK1
 206  4436    1.000000                                                 phe_L_e                                                     RE0938E
  67  2137    4.000000                                                    pi_c                                                        FPGS
 200   873   -1.000000                                                 thr_L_c                                                        THRA
 314   498   -1.000000                                                 ile_L_c                                                       r2007
1553  1457   -1.000000                                       ksii_core2_pre8_g                                                       S6T2g
 270  3491   -1.000000                                                 ocdca_e                                                     OCDCAtr
  49  1323    1.000000                                                   coa_c                                                 DCSPTN1CPT1
1004  2271   -1.000000                                                  3mop_c                                                    3MOPt2im
  71  2348    1.000000                                                   coa_x                                                   ADPCOAPTE
1734  1580   -1.000000                                               c226coa_m                                            FAOXC226205m_cho
   1  1490   -1.000000                                                   h2o_r                                                       PGLer
2119  4181    1.000000                                               HC02200_e                                                       r2213
1376  2327   -1.000000                                                 acgal_l                                                    ACGALtly
   3  3684   -1.000000                                                    o2_c                                                       r0399
  13  2289   -1.000000                                                   h2o_c                                                      4PYRDX
  10  1414    1.000000                                                  nadh_c                                                      ALDD2x
2359  2795   -1.000000                                                CE2917_e                                                EX_CE2917_e_
  64  4583   -1.000000                                                   atp_c                                                    STCOATxc
2355  4471    1.000000                                                CE0074_e                                                     RE2888E
 193   249    1.000000                                                 asn_L_e                                                       r1742
1259  1204    1.000000                                                  dudp_c                                                    DNDPt46m
 566  1834   -1.000000                                             ksi_deg32_l                                                  GALASE12ly
1237  1075   -1.000000                                                  dcmp_n                                                      CYTK4n
1503  1392    1.000000                                            Rtotal3coa_m                                              RTOTAL3CRNCPT2
  13  1903   -1.000000                                                   h2o_c                                                        HMBS
 702  3551   -1.000000                                                   atp_n                                                 PI4P5Kn_cho
 540  1844   -2.000000                                                   h2o_l                                                   GALASE3ly
 335   430   -1.000000                                                   orn_c                                                       r1939
 305   193   -1.000000                                                 his_L_e                                                       r1671
  64  3962   -1.000000                                                   atp_c                                                       r1519
  69  1558   -1.000000                                                   h2o_x                                         FAOXC183_6Z_9Z_12Zx
 111   661   -1.000000                                                 mpdol_c                                                   G13MT_cho
2716  4284    1.000000                                               HC02203_c                                                       r2320
 999  3756    1.000000                                                 ivcoa_m                                                       r0656
 247  3981   -1.000000                                                   gly_e                                                       r1553
1330  3596    1.000000                                                 pydam_c                                                     PYDAMtr
 160  1348    1.000000                                                   ppi_c                                                   FACOAL184
2618  4653   -1.000000                                                  phyQ_c                                                      VITKtl
 206   274   -1.000000                                                 phe_L_e                                                       r1767
1881  1892   -1.000000                                                  grdp_x                                                       GRTTx
2292  2522   -1.000000                                                 crtsl_c                                                     CRTSLtm
1097   947    1.000000                                            10fthf5glu_l                                             GGH_10FTHF6GLUl
 357  1668    1.000000                                                   pyr_c                                                     ALATA_L
 580  1841   -1.000000                                                   f1a_l                                                  GALASE19ly
2563  3215    1.000000                 fuc13galacglcgal14acglcgalgluside_cho_c                     FUC13GALACGLCGAL14ACGLCGALGLUSIDEtg_cho
 201   112    1.000000                                                 thr_L_e                                                  GLNTHRNaEx
 144  4405    1.000000                                                   akg_c                                                       r2520
1688  2622   -1.000000                                             3dpdhb_me_m                                                    DPHMBDCm
 167  4224    1.000000                                                  hco3_e                                                       r2259
 159    41    1.000000                                                   amp_c                                                        ACS2
 107   378   -1.000000                                                 met_L_c                                                       r1886
1210  1467    2.000000                                                    pi_n                                                        PPAn
1238  1073    1.000000                                                  dcdp_n                                                      CYTK5n
 743   859    1.000000                                                 fadh2_c                                                       PROD2
1174  1013    1.000000                                              hs_deg12_l                                                   S6TASE3ly
 410  4287   -1.000000                                                 gthrd_c                                                       r2323
2448  4159   -1.000000                                               HC02220_e                                                       r2191
 935  4292    1.000000                                                 gthrd_e                                                       r2328
 163  1614    1.000000                                                 fadh2_m                                            FAOXC162_7E_10Em
1332  3597    1.000000                                                 pydxn_c                                                     PYDXNtr
 656  4692   -0.021150                                      s4l3n3l4n4m2masn_g                                              epo_processing
2593  3647    1.000000                                                ru5p_D_r                                                       r0249
2237  2375   -1.000000                                                apnnox_e                                                    APNNOXte
 358   363    1.000000                                                 val_L_c                                                       r1866
   8  2192    1.000000                                                     h_c                                                       r1528
  13   828   -1.000000                                                   h2o_c                                                     LPS_cho
 141   499   -1.000000                                                   gly_c                                                       r2008
1858  3526   -1.000000                                                  pcrn_x                                                      PCRNtc
   8   625    1.000000                                                     h_c                                                     RE0578C
  67    45    1.000000                                                    pi_c                                          5ADTSTSTERONEGLCte
 193  4004    1.000000                                                 asn_L_e                                                       r1580
 650  4692   -0.014400                                       s4lnbl4n4m2masn_g                                              epo_processing
 166   393   -1.000000                                                   na1_e                                                       r1901
1878  3796    1.000000                                                  orot_c                                                       r0839
 505  4426   -1.000000                                                 stcoa_c                                                     RE0565C
   8  1493    1.000000                                                     h_c                                                         RBK
 168   367    1.000000                                                   na1_c                                                       r1873
 404   594   -1.000000                                                   co2_m                                                      HCO3Em
 417  3547    1.000000                                                     h_n                                                PI45P3Kn_cho
1762  1615    1.000000                                         c122_3E_6Ecoa_m                                             FAOXC142_5E_8Em
  66   158    1.000000                                                   adp_c                                                  PSFLIP_cho
2427  4182   -1.000000                                               HC02187_e                                                       r2214
 166   235   -1.000000                                                   na1_e                                                       r1726
 401  1867    1.000000                                                   gly_m                                                     GHMT2rm
 397  2119   -1.000000                                                   uri_e                                                        URIt
2437  4284   -1.000000                                               HC02203_e                                                       r2320
 210  2435   -1.000000                                                 asp_D_c                                                     ASPDTDe
 364   290    1.000000                                                 tyr_L_c                                                       r1783
 312   514    1.000000                                                 ile_L_e                                                       r2023
 494   671   -2.000000                                                udpgal_g                                                     G14N19g
  49  1352   -1.000000                                                   coa_c                                                  FACOAL2042
 524  2610    1.000000                                              docoscoa_c                                                    DOCOSACT
2211  2717   -1.000000                                 acn13acngalgbside_cho_e                                 EX_acn13acngalgbside_cho_e_
   7  1473    1.000000                                                   nad_c                                                       TRDR3
 634   685    1.000000                                           nl3n3m2masn_g                                                 M13N14N3T1g
  60  2275   -1.000000                                                   h2o_m                                                    3SPYRSPm
 365   285   -1.000000                                                 tyr_L_e                                                       r1778
  66  4583    1.000000                                                   adp_c                                                    STCOATxc
 194   397   -1.000000                                                 cys_L_c                                                       r1905
1844  4382   -1.000000                                                   ach_c                                                       r2492
 152  3928   -1.000000                                                 ppcoa_c                                                       r1400
2118  4217   -1.000000                                               HC02200_c                                                       r2252
 331   240   -1.000000                                                 met_L_e                                                       r1733
 147  3879    1.000000                                                   akg_m                                                       r1147
1357  1885    1.000000                                                 b2coa_m                                                  GLUTCOADHm
 267  3492    1.000000                                                ocdcea_c                                                    OCDCEAtr
1508  2145   -1.000000                                                mthgxl_c                                                         ALR
 475  4470    1.000000                                                  nadh_r                                                     RE2814R
1516  3742   -1.000000                                                  lpam_m                                                       r0620
   8  1089    2.000000                                                     h_c                                                       GMPS2
 321  4092   -1.000000                                                 lac_L_c                                                       r2121
2336  2633    1.000000                                            ebastineoh_c                                                EBASTINEOHte
 540  1677   -1.000000                                                   h2o_l                                                    ARSA_cho
 512  2384   -1.000000                                             arachdcoa_c                                                 ARACHDCOAtx
1405  3791    1.000000                                                   so3_c                                                       r0830
  65  4229   -1.000000                                                  hco3_c                                                       r2264
 202   454    1.000000                                                 arg_L_e                                                       r1963
 454  2243   -1.000000                                                  nadh_x                                                     1PPDCRp
1604  2809   -1.000000                                                CE5868_e                                                EX_CE5868_e_
   8     4   -1.000000                                                     h_c                                                        FAH3
 376   582   -1.000000                                                 thymd_e                                                     THYMDt1
 196   228    1.000000                                                 gln_L_c                                                       r1716
 460  4127    1.000000                                                C02528_c                                                       r2159
 310   376    1.000000                                                 hom_L_c                                                       r1884
 362  4696   -4.000000                                                 trp_L_c                                                      igg_lc
 281   100   -1.000000                                                 nrvnc_c                                                      FATP9t
 320   131   -1.000000                                                 lac_L_e                                                    L_LACt2r
 642  1963    1.000000                                                   man_g                                                     MM6B1ag
  13   619    1.000000                                                   h2o_c                                                 FAEL183_cho
   3  1253   -1.000000                                                    o2_c                                                      PYDXDH
 128  1442    1.000000                                                   udp_g                                                     AG13T5g
 154  1905    1.000000                                                   coa_m                                                   HMGCOASim
 134   715   -4.000000                                               cmpacna_g                                                    S23TN19g
 362   265    1.000000                                                 trp_L_c                                                       r1758
1429  2560   -1.000000                                            dcsptn1coa_c                                               DCSPTN1COAtxc
1407  2206    1.000000                                                3odcoa_x                                                       r0727
 168    96   -1.000000                                                   na1_c                                                      FATP3t
 630   721   -1.000000                                           l3n3rm2masn_g                                                     S23TN4g
 772  4466   -1.000000                                               crm_cho_e                                                     RE2677E
 375  2098   -1.000000                                                tchola_c                                                    TCHOLAt3
  13   841   -1.000000                                                   h2o_c                                                       RETH2
 410  4108   -1.000000                                                 gthrd_c                                                       r2140
 454  2567   -1.000000                                                  nadh_x                                                  DESAT22_1p
 171   209    1.000000                                                 ala_L_c                                                       r1687
  66   943    1.000000                                                   adp_c                                                      FTHFCL
   8   968    1.000000                                                     h_c                                                   CEPTE_cho
 166   476   -1.000000                                                   na1_e                                                       r1985
1454  3967   -1.000000                                                dlnlcg_c                                                       r1525
  74  2612    1.000000                                                  dolp_r                                                   DOLGPP_er
 213   539    1.000000                                                 pro_L_e                                                       r2050
2439  4233   -1.000000                                               HC02205_e                                                       r2268
 700   749    1.000000                                           pail45p_cho_m                                                     RE2972M
1289  3360   -2.000000                                               hyptaur_c                                                 HYPTROX_cho
  91  1558   -1.000000                                                    o2_x                                         FAOXC183_6Z_9Z_12Zx
 942   872    1.000000                                                 ser_D_c                                                        SERR
 247  3298   -1.000000                                                   gly_e                                                  GLYSNAT5tc
 166   318   -1.000000                                                   na1_e                                                       r1816
 842  2453    1.000000                                             bildglcur_r                                                 BILDGLCURtr
2016  1967    1.000000                                               m6masnA_g                                                       MM7Ag
 364   381   -1.000000                                                 tyr_L_c                                                       r1889
  49  4482    1.000000                                                   coa_c                                                     RE3226C
1404  1803    1.000000                                                   fum_m                                                       FUMtm
1847  2013    1.000000                                                   pep_m                                                      PEPCKm
 894  3109   -1.000000                                        retinol_cis_11_e                                        EX_retinol_cis_11_e_
 549  1474    3.000000                                                 acgam_l                                                  AHEXASE2ly
 282  3050   -1.000000                                                 nrvnc_e                                                 EX_nrvnc_e_
 127   686    1.000000                                                     h_g                                                 M13N14N3T2g
 112  1116   -1.000000                                                   gdp_c                                                       RNDR2
  57  2088   -2.000000                                                     h_m                                                      SPODMm
 641  1128    1.000000                                                   udp_c                                                       UMPK5
2115  4225   -1.000000                                               HC02199_c                                                       r2260
  57  1603    1.000000                                                     h_m                                               FAOXC181_11Em
2356  4430    1.000000                                                CE2250_e                                                     RE0569E
2749  4493   -1.000000                                                CE5161_c                                                     RE3243C
  13  3862   -1.000000                                                   h2o_c                                                       r1026
 767  1005    1.000000                                                     h_l                                                     HSAT2ly
 721  1221    1.000000                                                  dgtp_m                                                    DNDPt61m
2119  4253    1.000000                                               HC02200_e                                                       r2288
 905  3776   -1.000000                                                  amet_c                                                       r0788
 603  3241   -1.000000                                               m1mpdol_c                                                   G16MT_cho
 127  2091    1.000000                                                     h_g                                               ST3GAL31g_cho
 363   354    1.000000                                                 trp_L_e                                                       r1857
1088  1892    1.000000                                                   ppi_x                                                       GRTTx
 312   185    1.000000                                                 ile_L_e                                                       r1662
2471  3025   -1.000000                                                 mal_L_e                                                 EX_mal_L_e_
 165  2540    1.000000                                                     h_e                                                     CYSAMOe
 154  2408   -0.125000                                                   coa_m                                                 ARTFR31_cho
1267  1110   -1.000000                                                  dgmp_c                                                        NTD8
 326   414   -1.000000                                                 lys_L_c                                                       r1922
 294  1412   -1.000000                                                 glc_D_c                                                       Adpgk
1171  1296    1.000000                                                   so4_l                                                   S6TASE8ly
1006   913   -1.000000                                                  3mop_m                                                      OIVD3m
2117  4155    1.000000                                               HC02199_e                                                       r2187
  58  1601    1.000000                                                  nadh_m                                                FAOXC141_5Zm
  61  1614   -1.000000                                                   nad_m                                            FAOXC162_7E_10Em
1721  1558    1.000000                                     c163_4Z_7Z_10Zcoa_x                                         FAOXC183_6Z_9Z_12Zx
1240  1992    1.000000                                                  dctp_n                                                      NDPK7n
 154  2418   -0.500000                                                   coa_m                                                 ARTFR54_cho
1712  1550   -1.000000                                      c123_3Z_6Z_9Zcoa_m                                          FAOXC123_3Z_6Z_9Zm
1158  1873    1.000000                                                 glcur_l                                                  GLCAASE9ly
2426  4206   -1.000000                                               HC02180_e                                                       r2241
 311  3991   -1.000000                                                 leu_L_c                                                       r1565
 145  1884    1.000000                                                 glu_L_c                                                       GLUt6
 931  1943   -1.000000                                                 man6p_c                                                      MAN6PI
 196  2036   -1.000000                                                 gln_L_c                                                       PRFGS
  65  4128   -1.000000                                                  hco3_c                                                       r2160
1145   983    1.000000                                                  chol_r                                                 PCHOLPr_cho
2683  3854   -1.000000                                        dhcholestanate_c                                                       r1011
 196   109    1.000000                                                 gln_L_c                                                  GLNCYSNaEx
   8  3661    1.000000                                                     h_c                                                       r0355
 684  2080    1.000000                                                  hdca_r                                                     SGPL12r
1747  1596    1.000000                                            c141_5Ecoa_m                                                FAOXC161_7Em
 334   455    1.000000                                                   orn_e                                                       r1964
1669  3159   -1.000000                                                   tre_e                                                   EX_tre_e_
 161   901   -1.000000                                                   fad_m                                                     ACOAD8m
1403  3789   -1.000000                                                 mal_L_m                                                       r0822
 313   320   -1.000000                                                 leu_L_e                                                       r1818
  60   603   -1.000000                                                   h2o_m                                                     RE2649M
2546  4650    1.000000                                                 vitd3_e                                                      VITD3t
 906  1539   -1.000000                                                ametam_c                                                       SPRMS
 321  3379    1.000000                                                 lac_L_c                                                    L_LACt4r
 165   988    1.000000                                                     h_e                                                 PLA2_2e_cho
 168   209    1.000000                                                   na1_c                                                       r1687
  49   601    1.000000                                                   coa_c                                                     RE1834C
 160  1089    1.000000                                                   ppi_c                                                       GMPS2
  64  4652   -1.000000                                                   atp_c                                                      VITEtl
 238   141   -2.000000                                                    cl_e                                                      NKCC2t
 112   659    1.000000                                                   gdp_c                                                  G12MT1_cho
2728  4333    1.000000                                                   oxa_m                                                       r2380
 160  3494    1.000000                                                   ppi_c                                                  OCT11EFATP
 231  1248   -1.000000                                                   h2o_e                                                     FADDPle
  13  3431   -1.000000                                                   h2o_c                                              MEPIVESSte_cho
 127   925    1.000000                                                     h_g                                                 B3GALTg_cho
 473   804   -1.000000                                                   nad_r                                                    HSD3B13r
1304  1313    1.000000                                                   crn_m                                                    ADRNCPT2
 166   321   -1.000000                                                   na1_e                                                       r1819
 579  1840    1.000000                                       ksii_core2_deg9_l                                                  GALASE18ly
 168   311    1.000000                                                   na1_c                                                       r1809
 334   523   -1.000000                                                   orn_e                                                       r2034
 200  4618    1.000000                                                 thr_L_c                                                   THRATB0tc
 155  1168   -1.000000                                                   atp_m                                                       ATPtm
 542  1842    2.000000                                                   gal_l                                                   GALASE1ly
 249  3507    1.000000                                                 glu_L_e                                                    OROTGLUt
1360  1274   -1.000000                                                   bhb_m                                                        BDHm
  66    70    1.000000                                                   adp_c                                                  BILGLCURte
2599  3322   -1.000000                                               glcur1p_c                                                      GUR1PP
  67   823    1.000000                                                    pi_c                                                     ATPasel
  62  2005    1.000000                                                  nadp_m                                                       P5CRm
  57  2133    1.000000                                                     h_m                                                     ASPGLUm
1272  1759   -1.000000                                                  dtmp_c                                                       DTMPK
1244  1986    1.000000                                                   gtp_n                                                      NDPK1n
1425  1702   -1.000000                                               c226crn_m                                                    C226CPT2
1495  4688   -1.000000                                                  phyt_x                                                  FAOXC16Brx
2459  3008   -1.000000                                                leugly_e                                                EX_leugly_e_
2662  3733    1.000000                                                 pan4p_m                                                       r0579
2677  3828    1.000000                                                   na1_r                                                       r0960
 194   299    1.000000                                                 cys_L_c                                                       r1792
2706  4115    1.000000                                               HC02195_c                                                       r2147
 663   725    1.000000                                        s3lnl3n3m2masn_g                                                     S23TN8g
2119  4202    1.000000                                               HC02200_e                                                       r2234
1073   939   -1.000000                                              prostgh2_c                                                       PGESc
  13  2254   -1.000000                                                   h2o_c                                                      2DR1PP
  10   617   -1.000000                                                  nadh_c                                                   DESAT20_1
1949  1841    1.000000                                                 core6_l                                                  GALASE19ly
2521  3120   -1.000000                                                 sarcs_e                                                 EX_sarcs_e_
 161  1549   -1.000000                                                   fad_m                                         FAOXC143_5Z_8Z_11Zm
 305   456    1.000000                                                 his_L_e                                                       r1965
1015  3715    1.000000                                                    pi_m                                                       r0523
  37     7    1.000000                                        4hdebrisoquine_c                                                     P4502D6
 293   105   -1.000000                                                 glc_D_e                                                      GLCt1r
1250  2041    1.000000                                                 2dr1p_c                                                       PUNP2
  61  1949   -1.000000                                                   nad_m                                                        ME1m
  64  1052   -1.000000                                                   atp_c                                                        ADSK
 920  1539    1.000000                                                  5mta_c                                                       SPRMS
 148  1784   -1.000000                                                 glu_L_m                                                      FPGS3m
 629   720   -1.000000                                            l3n3m2masn_g                                                     S23TN3g
2682  3863    1.000000                                               HC01787_c                                                       r1027
1149  1031    1.000000                                            pail4p_cho_c                                                     PI34P3P
2420  2966   -1.000000                                               HC01577_e                                               EX_HC01577_e_
2121  4209    1.000000                                               HC02201_e                                                       r2244
  69  1587   -1.000000                                                   h2o_x                                                FAOXC200180x
2117  4240    1.000000                                               HC02199_e                                                       r2275
 494  1808   -1.000000                                                udpgal_g                                                     G14T13g
1621  2511   -1.000000                                            Tn_antigen_g                                                    CORE7GTg
  65  4250   -1.000000                                                  hco3_c                                                       r2285
 196  3998    1.000000                                                 gln_L_c                                                       r1573
 283  2161    2.000000                                                   fe2_e                                                      FE3R2e
   8  3966    1.000000                                                     h_c                                                       r1523
2061  4599   -1.000000                                               tdchola_x                                                   TDCHOLAtx
 321  1423   -1.000000                                                 lac_L_c                                                       LDH_L
 417  1742    1.000000                                                     h_n                                                       DCK2n
 244    81    1.000000                                                   crn_c                                                     CRNtuNa
   3  1419   -1.000000                                                    o2_c                                                      ETOHMO
  66  4390    1.000000                                                   adp_c                                                       r2502
 154  1551   -1.000000                                                   coa_m                                             FAOXC102_4Z_7Zm
 742  3906   -1.000000                                                   fad_c                                                       r1290
 167  4177    1.000000                                                  hco3_e                                                       r2209
 325   478    1.000000                                                 lys_L_e                                                       r1987
   8  3620    1.000000                                                     h_c                                                       r0119
1376  1289    1.000000                                                 acgal_l                                                   NACHEX7ly
   1  3860   -1.000000                                                   h2o_r                                                       r1024
1557  1442    1.000000                                              ksi_pre4_g                                                     AG13T5g
1092   943    1.000000                                                 methf_c                                                      FTHFCL
 497  1454    1.000000                                                   pap_g                                                      S6T16g
1733  2384    1.000000                                             arachdcoa_x                                                 ARACHDCOAtx
  66   629    1.000000                                                   adp_c                                                       TRIOK
 163  1575    1.000000                                                 fadh2_m                                                  FAOXC4020m
1834  1698   -1.000000                                               hdd2crn_m                                                   C161CPT22
   8  3778    2.000000                                                     h_c                                                       r0795
1781  2698   -1.000000                                                 5mthf_e                                                 EX_5mthf_e_
   8  2219   -1.000000                                                     h_c                                                     RE3120C
2685  3885    1.000000                                               HC02020_r                                                       r1164
1970  2639   -1.000000                                                n2m2nm_l                                                   ENGASE2ly
1940  3254    1.000000                                           galside_cho_g                                               GALSIDEtg_cho
  66   919    1.000000                                                   adp_c                                                      ACGALK
 470  2209    1.000000                                                   amp_r                                                       r1487
 192  4015   -1.000000                                                 asn_L_c                                                       r1592
 711  1227   -1.000000                                                  dtdp_m                                                     DNDPt9m
  16     1   -1.000000                                                  paps_c                                                    4NPHSULT
1124   972   -1.000000                                                   dha_c                                                        DHAK
 166   404   -1.000000                                                   na1_e                                                       r1912
 385   583    1.000000                                                  thym_c                                                       THYMt
 168   326    1.000000                                                   na1_c                                                       r1824
 311   214   -1.000000                                                 leu_L_c                                                       r1695
 249   952    4.000000                                                 glu_L_e                                                   GGH_5THFe
 288  1921   -1.000000                                                   fru_c                                                         KHK
2590  3293    1.000000                                                glyphe_c                                               GLYPHEPEPT1tc
  65  4206   -1.000000                                                  hco3_c                                                       r2241
 231   843   -1.000000                                                   h2o_e                                                       RETHe
 232  3816    1.000000                                              chsterol_e                                                       r0924
 166   246   -1.000000                                                   na1_e                                                       r1739
 168   428    1.000000                                                   na1_c                                                       r1937
 213   305    1.000000                                                 pro_L_e                                                       r1801
  72    16   -1.000000                                               dolmanp_r                                                       BMTer
  49  4426    1.000000                                                   coa_c                                                     RE0565C
  12  4448   -1.000000                                                 nadph_c                                                     RE1826C
1236  1189   -1.000000                                                  dcdp_c                                                    DNDPt28m
 426   938   -1.000000                                                 gthrd_r                                                      LTC4Sr
1167   999   -1.000000                                              hs_deg24_l                                                GLCNACASE5ly
  57  2420   -2.000000                                                     h_m                                                 ARTFR56_cho
   8  1492    1.000000                                                     h_c                                                       PRPPS
 141   389   -1.000000                                                   gly_c                                                       r1897
   8  1888    1.000000                                                     h_c                                                       GLYOX
 356  4067   -1.000000                                                   pyr_e                                                       r2096
  13  4387   -1.000000                                                   h2o_c                                                       r2497
  13   616    2.000000                                                   h2o_c                                                   DESAT18_5
1540  1434   -1.000000                                             ksi_pre33_g                                                    AG13T15g
 198   327   -1.000000                                                 ser_L_c                                                       r1825
  60  2266    1.000000                                                   h2o_m                                                     3DPHBH2
  62  1580    1.000000                                                  nadp_m                                            FAOXC226205m_cho
  66  1789    1.000000                                                   adp_c                                                       FPGS8
 305   533   -1.000000                                                 his_L_e                                                       r2044
 170  3995   -1.000000                                                 ala_L_e                                                       r1569
 493  2114    1.000000                                              udpacgal_g                                                   UGALNACtg
1208  3550    1.000000                                           pail34p_cho_n                                                 PI4P3Kn_cho
 877   836   -1.000000                                               retinol_c                                                       RDH1a
2624  3619   -1.000000                                                uacgam_r                                                       r0113
1259  1220    1.000000                                                  dudp_c                                                    DNDPt60m
  13     4    1.000000                                                   h2o_c                                                        FAH3
1595  2678   -1.000000                                                  3ump_e                                                  EX_3ump_e_
1859  1735   -1.000000                                                  acrn_m                                                      CSNATm
1790  3667    1.000000                                                 gam6p_c                                                       r0364
 331   427   -1.000000                                                 met_L_e                                                       r1936
1423  1320    1.000000                                             arachdcoa_m                                                    C204CPT2
1306  4360    1.000000                                                 lys_L_m                                                       r2410
 547  2999   -1.000000                                              ksi_deg1_e                                              EX_ksi_deg1_e_
  13  2047   -1.000000                                                   h2o_c                                                    PYAM5POr
   8  1718    1.000000                                                     h_c                                                       CGMPt
 145  1926    1.000000                                                 glu_L_c                                                       LEUTA
 768   778   -1.000000                                               spc_cho_c                                                   SMPD4_cho
  65  4282   -1.000000                                                  hco3_c                                                       r2318
 185  1415    1.000000                                                    ac_c                                                      ALDD2y
 128   687    1.000000                                                   udp_g                                                 M13N14N3T3g
 351  4185    1.000000                                              prostge2_c                                                       r2217
1889  2156    1.000000                                              elaidcrn_m                                                   ELAIDCRNt
 779  1685    1.000000                                               gm1_cho_g                                               B3GALT42g_cho
 745  3239    1.000000                                      fucgalgbside_cho_g                                          FUCGALGBSIDEtg_cho
1363  1919   -1.000000                                                   gtp_m                                                    ITCOAL1m
1409  1570    1.000000                                               ddcacoa_x                                                FAOXC140120x
 540  1474   -3.000000                                                   h2o_l                                                  AHEXASE2ly
  64   776   -1.000000                                                   atp_c                                                      SLCBK1
  66  1115   -1.000000                                                   adp_c                                                       RNDR1
 453  1619   -1.000000                                                   nad_x                                               FAOXC2452256x
  65  4168   -1.000000                                                  hco3_c                                                       r2200
 168  2298    2.000000                                                   na1_c                                                     5OXPROt
 134   726   -4.000000                                               cmpacna_g                                                     S23TN9g
   8   829    1.000000                                                     h_c                                                    LPS2_cho
1830  2212    1.000000                                               hdcecrn_c                                                       r1000
 512  1351    1.000000                                             arachdcoa_c                                                   FACOAL204
 333   892   -1.000000                                                nrpphr_c                                                  NRPPHRSULT
1994  1911   -1.000000                                                  hxan_e                                                       HYXNt
 410  4161   -1.000000                                                 gthrd_c                                                       r2193
1969  1857   -1.000000                                             n2m2nmasn_l                                                  GASNASE2ly
1183  1011   -1.000000                                                    hs_l                                                   S6TASE1ly
 198  4009    1.000000                                                 ser_L_c                                                       r1586
 871  2483    1.000000                                                  caro_c                                                      CAROtr
 133  2054   -1.000000                                           l2fn2m2masn_g                                                      S23T3g
 239  2361    1.000000                                                    cl_c                                                   ALAATB0tc
 276  2351   -1.000000                                                  adrn_e                                                       ADRNt
 495  1959   -1.000000                                                   h2o_g                                                       MM5ag
 672  2029    1.000000                                                  ncam_c                                                         PNP
1981  3331    1.000000                                                    ha_l                                                       HAtly
 192   279   -1.000000                                                 asn_L_c                                                       r1772
 341  3645    1.000000                                                    pi_e                                                       r0242
1791  1646   -1.000000                                               acgam6p_c                                                     ACGAMPM
  67    93    1.000000                                                    pi_c                                              ESTRADIOLGLCt2
 127   981    1.000000                                                     h_g                                                 PCHOLPg_cho
 309   386   -1.000000                                                 hom_L_e                                                       r1894
 166   281   -1.000000                                                   na1_e                                                       r1774
 614   667   -1.000000                                          nbl4n4m2masn_g                                                     G14N15g
  64  1722   -1.000000                                                   atp_c                                                   CHSTEROLt
 160  1343    1.000000                                                   ppi_c                                                  FACOAL181i
  13  1258   -1.000000                                                   h2o_c                                                       ABUTD
1147  1531   -1.000000                                                  amet_m                                                       COQ3m
 306   543    1.000000                                                 his_L_c                                                       r2054
2441  4288   -1.000000                                               HC02207_e                                                       r2324
 127   695    3.000000                                                     h_g                                               M1613N3xN3T2g
 540  2066   -1.000000                                                   h2o_l                                                  S6TASE20ly
2695  4400   -1.000000                                                lnlnca_r                                                       r2513
 727   822    1.000000                                                   ump_c                                                   UGLCNACtg
1236  1074    1.000000                                                  dcdp_c                                                       CYTK4
 247   239    1.000000                                                   gly_e                                                       r1732
 707  3511    1.000000                                                pa_cho_g                                                    PA_CHOtg
  64  3801   -1.000000                                                   atp_c                                                       r0853
 192   162   -1.000000                                                 asn_L_c                                                       r1637
 168   199    1.000000                                                   na1_c                                                       r1677
  67  1512    1.000000                                                    pi_c                                                        MGSA
1320  1243    1.000000                                            34dhoxmand_m                                                       r0752
 363   267   -1.000000                                                 trp_L_e                                                       r1760
1109  2144   -1.000000                                                   thf_e                                                       THFt2
 867  2655   -1.000000                                             1glyc_cho_e                                             EX_1glyc_cho_e_
  60  1547   -1.000000                                                   h2o_m                                        FAOXC183_9Z_12Z_15Zm
   8  1899    1.000000                                                     h_c                                                        HEX1
2705  4142    1.000000                                               HC02193_c                                                       r2174
 128   928    1.000000                                                   udp_g                                               B3GNT312g_cho
 182  4097   -1.000000                                                  acac_e                                                       r2126
1355  2379    1.000000                                              apoC_Lys_m                                                      APOCFm
 107   135    1.000000                                                 met_L_c                                                       METt4
 198   238    1.000000                                                 ser_L_c                                                       r1731
 294  1519    2.000000                                                 glc_D_c                                                        MALT
2393  4466    1.000000                                           galside_cho_e                                                     RE2677E
 722  1176   -1.000000                                                  dgdp_m                                                    DNDPt11m
 699  4366   -1.000000                                                   adp_m                                                       r2425
  66  1900    1.000000                                                   adp_c                                                       HEX10
1814  3763   -1.000000                                              cholcoar_x                                                       r0706
 261  4385   -1.000000                                                  dopa_c                                                       r2495
 142   535   -1.000000                                                 phe_L_c                                                       r2046
1321  3770   -1.000000                                             3mox4hpac_m                                                       r0754
 888  4511   -1.000000                                                 retfa_c                                                      RETFAt
  58  1580    1.000000                                                  nadh_m                                            FAOXC226205m_cho
1434  1328    1.000000                                             dlnlcgcrn_m                                                  DLNLCGCRNt
2604  3389    1.000000                                              leuktrD4_c                                                   LEUKTRD4t
2630  3681   -1.000000                                                glyald_m                                                       r0393
 848  1862   -1.000000                                                   gmp_g                                                    GDPFUCtg
 197  3998   -1.000000                                                 gln_L_e                                                       r1573
 872   836    1.000000                                               retinal_c                                                       RDH1a
  65  4149   -1.000000                                                  hco3_c                                                       r2181
 889  3410    1.000000                                           9_cis_retfa_c                                                   LRAT2_cho
  92  1626    1.000000                                                  h2o2_x                                 FAOXC225_4Z_7Z_10Z_13Z_16Zx
 277    98   -1.000000                                                 crvnc_c                                                      FATP7t
 168   344    1.000000                                                   na1_c                                                       r1846
 144  4364   -1.000000                                                   akg_c                                                       r2419
 167  4249    1.000000                                                  hco3_e                                                       r2284
 127  1446    1.000000                                                     h_g                                                     AG13T9g
1730  1567    1.000000                                                dcacoa_m                                                FAOXC120100m
  58  3659   -1.000000                                                  nadh_m                                                       r0331
2770  4692    1.000000                                                   epo_g                                              epo_processing
 418  3543   -1.000000                                                   h2o_n                                               PI345P5Pn_cho
  11     5    1.000000                                                  nadp_c                                                    P4502C18
 403  4355   -1.000000                                                   orn_m                                                       r2403
  88    23   -1.000000                                                   glx_c                                                       GLXO1
1674  1528    1.000000                                                3hbcoa_m                                                      HACD1m
2679  4397    1.000000                                                strdnc_r                                                       r2510
   8  4362   -1.000000                                                     h_c                                                       r2413
2763  4631    1.000000                                                  txa2_c                                                      TXA2te
  61   882   -1.000000                                                   nad_m                                                     AASAD3m
 764  1715    1.000000                                               crm_cho_g                                                 CERT1gt_cho
 583  3211    1.000000                                                  frdp_c                                                      FRDPtc
  11  4495    1.000000                                                  nadp_c                                                     RE3244C
 239   129    1.000000                                                    cl_c                                                       KCC2t
  59  3691    1.000000                                                 nadph_m                                                       r0423
 702  1989   -1.000000                                                   atp_n                                                      NDPK4n
 168   266    1.000000                                                   na1_c                                                       r1759
  66   863    1.000000                                                   adp_c                                                       PFK26
 166   428   -1.000000                                                   na1_e                                                       r1937
 168   270    1.000000                                                   na1_c                                                       r1763
 144  3616    1.000000                                                   akg_c                                                       r0082
   2  4496   -1.000000                                                     h_r                                                     RE3244R
 319   140   -1.000000                                                   nh4_e                                                        NAt5
 155  1193   -1.000000                                                   atp_m                                                    DNDPt32m
 542  1837    1.000000                                                   gal_l                                                  GALASE15ly
 350  4184   -1.000000                                              prostge2_e                                                       r2216
 804   798    1.000000                                                 5pmev_c                                                      MEVK1c
  13  4695 -901.000000                                                   h2o_c                                                      igg_hc
 154  1373   -1.000000                                                   coa_m                                                  LNLNCACPT2
1274  1208   -1.000000                                                  dudp_m                                                     DNDPt4m
1723  1561   -1.000000                                         c122_3Z_6Zcoa_x                                             FAOXC122_3Z_6Zx
2720  4237    1.000000                                               HC02207_c                                                       r2272
 361   557   -1.000000                                                citr_L_e                                                       r2068
2574  3237    1.000000                       fucgalfucgalacglcgalgluside_cho_c                           FUCGALFUCGALACGLCGALGLUSIDEtg_cho
 166   142   -1.000000                                                   na1_e                                                       NKCCt
1885  2349    1.000000                                                   adp_x                                                       ADPtx
2330  2621   -1.000000                                                 dpcoa_e                                                    DPCOAPPe
  62  2418    2.000000                                                  nadp_m                                                 ARTFR54_cho
1236  1117    1.000000                                                  dcdp_c                                                       RNDR3
   8  1052    1.000000                                                     h_c                                                        ADSK
 203  4686   -0.246927                                                 arg_L_c                                                 biomass_cho
  60  1243   -1.000000                                                   h2o_m                                                       r0752
1304  1732    1.000000                                                   crn_m                                                     CSNAT2m
  67  4526    1.000000                                                    pi_c                                                    RIBFLVte
1258  1106   -1.000000                                                   ump_e                                                       NTD2e
 423  1559    1.000000                                                  nadp_x                                         FAOXC163_4Z_7Z_10Zx
 136   716    4.000000                                                   cmp_g                                                    S23TN20g
 198   287   -1.000000                                                 ser_L_c                                                       r1780
 704  1029    1.000000                                                   adp_n                                                    MINOHPKn
 155  1275   -1.000000                                                   atp_m                                                     MECOALm
 193   179   -1.000000                                                 asn_L_e                                                       r1656
1516  3675   -1.000000                                                  lpam_m                                                       r0385
1245  1077    1.000000                                                   gdp_n                                                      CYTK3n
2517  4521    1.000000                                                  retn_e                                                       RETNt
 203   504    1.000000                                                 arg_L_c                                                       r2013
 165    74    1.000000                                                     h_e                                                   CHOLESTle
  64  1255   -1.000000                                                   atp_c                                                      PYDXNK
 859   975    1.000000                                                glyc3p_c                                                      GPDDA1
1077  2106   -1.000000                                                 trdox_c                                                        TRDR
2217  2720   -1.000000                                   acnacngalgbside_cho_e                                   EX_acnacngalgbside_cho_e_
 540  1870   -1.000000                                                   h2o_l                                                    GLB1_cho
   8  2016    1.000000                                                     h_c                                                        PGCD
 148  1877   -1.000000                                                 glu_L_m                                                      GLU5Km
 375  4129    1.000000                                                tchola_c                                                       r2161
  43  3203   -1.000000                                                    o2_r                                             FAOXMC10OHMC10r
 147  3630   -1.000000                                                   akg_m                                                       r0163
1078  1115   -1.000000                                                 trdrd_c                                                       RNDR1
 196  4001    1.000000                                                 gln_L_c                                                       r1576
2100  2728   -1.000000                                                 adrnl_e                                                 EX_adrnl_e_
2430  4141   -1.000000                                               HC02193_e                                                       r2173
 501   774   -1.000000                                                pmtcoa_c                                                       SERPT
  66  1249    1.000000                                                   adp_c                                                        RBFK
1335  2047    1.000000                                                pydx5p_c                                                    PYAM5POr
 201    90    1.000000                                                 thr_L_e                                                  CYSTHRNaEx
2117  4171    1.000000                                               HC02199_e                                                       r2203
 154  1586   -1.000000                                                   coa_m                                                FAOXC200180m
  61  1598   -1.000000                                                   nad_m                                                FAOXC121_3Em
1684  1532   -1.000000                                               2dp6mep_m                                                       COQ6m
 196   223    1.000000                                                 gln_L_c                                                       r1708
 364   343   -1.000000                                                 tyr_L_c                                                       r1844
  48  4426   -1.000000                                                malcoa_c                                                     RE0565C
 905  1831   -1.000000                                                  amet_c                                                     GACMTRc
1288  1630    1.000000                                                 3sala_c                                                   3SALAASPm
 642  1974    1.000000                                                   man_g                                                       MM8Cg
  67  3966    1.000000                                                    pi_c                                                       r1523
1746  1596   -1.000000                                            c161_7Ecoa_m                                                FAOXC161_7Em
 410  4293   -1.000000                                                 gthrd_c                                                       r2329
  21     3   -1.000000                                                 ttdca_c                                                        FAH2
1137  3063   -1.000000                                               paf_cho_e                                               EX_paf_cho_e_
 935  4282    1.000000                                                 gthrd_e                                                       r2318
 167  4376   -1.000000                                                  hco3_e                                                       r2486
  67  2098    1.000000                                                    pi_c                                                    TCHOLAt3
 168    67    3.000000                                                   na1_c                                                      ASPDt6
 696  3860    1.000000                                                   adp_r                                                       r1024
 341  3735    1.000000                                                    pi_e                                                       r0587
1263  3718   -1.000000                                                  dutp_c                                                       r0531
 231  3623   -1.000000                                                   h2o_e                                                       r0130
  13   878   -1.000000                                                   h2o_c                                                        URCN
2470  3963    1.000000                                                lnlncg_e                                                       r1520
   8  4483   -1.000000                                                     h_c                                                     RE3227C
 982   893    1.000000                                                CE2870_c                                                     RE0912C
 372  4591   -1.000000                                                  taur_e                                                    TAUPAT1c
 309   378   -1.000000                                                 hom_L_e                                                       r1886
 166   209   -1.000000                                                   na1_e                                                       r1687
 168   391    1.000000                                                   na1_c                                                       r1899
 144  4065   -1.000000                                                   akg_c                                                       r2093
 620   670   -1.000000                                       n2bdl4fn4m2masn_g                                                     G14N18g
  11  1488   -1.000000                                                  nadp_c                                                     G6PDH2r
2756  4554    1.000000                                                subeac_x                                                  SBCOAACOTx
2535  4622   -1.000000                                                tmndnc_e                                                     TMNDNCt
   6   329    1.000000                                                 pro_L_c                                                       r1827
 991   897    1.000000                                                 34hpp_m                                                      TYRTAm
 127   719    2.000000                                                     h_g                                                     S23TN2g
1246  1087   -1.000000                                                 dad_2_c                                                       DADNK
 166    51   -1.000000                                                   na1_e                                                  ALAASNNaEx
  64  2008   -1.000000                                                   atp_c                                                 PCFLOPm_cho
   8  3372   -1.000000                                                     h_c                                                        KHte
2026  3441    1.000000                                               mmcoa_R_m                                                     MMTSADm
1441  3593    1.000000                                                 ptdca_c                                                      PTDCAt
  57  1632   -1.000000                                                     h_m                                                   3SALATAim
 335   523    1.000000                                                   orn_c                                                       r2034
  11   837   -1.000000                                                  nadp_c                                                       RDH2a
  49  1696    1.000000                                                   coa_c                                                   C161CPT12
  49  1342   -1.000000                                                   coa_c                                                  FACOAL1813
 141   200    1.000000                                                   gly_c                                                       r1678
 360   462   -1.000000                                                citr_L_c                                                       r1971
1780  1765   -1.000000                                                e4hglu_m                                                    EHGLAT2m
2118  4271   -1.000000                                               HC02200_c                                                       r2306
 167   568    2.000000                                                  hco3_e                                                   SO4HCOtex
 125  1446   -1.000000                                                uacgam_g                                                     AG13T9g
1586  1801   -1.000000                                                   so3_m                                                    FUMSO3tm
 200   566   -1.000000                                                 thr_L_c                                                  SERTHRNaEx
 699  1275    1.000000                                                   adp_m                                                     MECOALm
1558  1443   -1.000000                                              ksi_pre6_g                                                     AG13T6g
 358   590    1.000000                                                 val_L_c                                                   VALLAT1tc
 145  1789   -1.000000                                                 glu_L_c                                                       FPGS8
  69  1709    2.000000                                                   h2o_x                                                        CATp
  74    31    1.000000                                                  dolp_r                                                   DOLPMT1er
 900  2245   -1.000000                                           2425dhvitd2_m                                              24_25DHVITD2tm
 219  4173    1.000000                                               bilirub_c                                                       r2205
  13  3958   -1.000000                                                   h2o_c                                                       r1515
 213  4024    1.000000                                                 pro_L_e                                                       r1602
2353  4619    1.000000                                                c51crn_e                                                     TIGCRNe
 207   142    1.000000                                                     k_c                                                       NKCCt
 335   455   -1.000000                                                   orn_c                                                       r1964
1477  1370    1.000000                                               lnlccoa_m                                                    LNLCCPT2
2117  4128    1.000000                                               HC02199_e                                                       r2160
 128   694    3.000000                                                   udp_g                                               M1613N3xN3T1g
  67  1940    1.000000                                                    pi_c                                                       MALtm
  64  1354   -1.000000                                                   atp_c                                                   FACOAL224
2633  4342    1.000000                                               HC00342_m                                                       r2390
2724  4255    1.000000                                               HC02214_c                                                       r2290
 934  3728    1.000000                                                5oxpro_c                                                       r0568
 326  4347    1.000000                                                 lys_L_c                                                       r2395
 362  3987   -1.000000                                                 trp_L_c                                                       r1561
1400  4334    1.000000                                                   cit_m                                                       r2381
 306   431   -1.000000                                                 his_L_c                                                       r1940
2440  4312   -1.000000                                               HC02206_e                                                       r2358
2096  3602    1.000000                                                  quln_c                                                     QUILSYN
 199   110    1.000000                                                 ser_L_e                                                  GLNSERNaEx
2252  2920   -1.000000                                                gltcho_e                                                EX_gltcho_e_
  66   731    1.000000                                                   adp_c                                                        RNMK
  67  1718    1.000000                                                    pi_c                                                       CGMPt
 167  4257    1.000000                                                  hco3_e                                                       r2292
1217  3648    1.000000                                                  datp_c                                                       r0280
 540  1283   -1.000000                                                   h2o_l                                                   NACHEX1ly
1077  1116    1.000000                                                 trdox_c                                                       RNDR2
1518  3724   -1.000000                                                 dhlam_m                                                       r0556
2157  2421    1.500000                                             R5coa_cho_c                                                 ARTFR57_cho
  65  4379    1.000000                                                  hco3_c                                                       r2489
1495  1386    1.000000                                                  phyt_x                                                       PTE4x
 196   501   -1.000000                                                 gln_L_c                                                       r2010
 734   762    1.000000                                               sphings_l                                                   ASAH1_cho
 168   248    1.000000                                                   na1_c                                                       r1741
 161  1600   -1.000000                                                   fad_m                                                FAOXC161_7Zm
2103  3642   -1.000000                                                   dhf_m                                                       r0226
 171    57    1.000000                                                 ala_L_c                                                  ALATHRNaEx
 215  4198    1.000000                                             bildglcur_c                                                       r2230
2702  3926    1.000000                                               HC02136_c                                                       r1391
 166   356   -1.000000                                                   na1_e                                                       r1859
 168   470    1.000000                                                   na1_c                                                       r1979
 688   739    1.000000                                               dag_cho_r                                                  H4ETer_cho
 160  1350    1.000000                                                   ppi_c                                                   FACOAL203
 231  3520   -1.000000                                                   h2o_e                                                     PAN4PPe
 199   502    1.000000                                                 ser_L_e                                                       r2011
 128  1806    1.000000                                                   udp_g                                                     G14T11g
 154  1301    1.000000                                                   coa_m                                                         CSm
 653   715    1.000000                                   s4l2n2bdl4fn4m2masn_g                                                    S23TN19g
 292  4123    1.000000                                                gchola_c                                                       r2155
   8  1470    1.000000                                                     h_c                                                     RE0383C
  67   796    1.000000                                                    pi_c                                                      DPMVDc
 694  1711    1.000000                                              pail_cho_c                                                  CDIPTr_cho
1403  1800    1.000000                                                 mal_L_m                                                        FUMm
 203   500    1.000000                                                 arg_L_c                                                       r2009
 518  2221    1.000000                                              clpndcoa_c                                                     RE3119C
1808  1666   -1.000000                                                 mal_L_c                                                    AKGMALtm
 160  1660    1.000000                                                   ppi_c                                                        ADPT
2115  4183   -1.000000                                               HC02199_c                                                       r2215
 364   213   -1.000000                                                 tyr_L_c                                                       r1693
1685  1532    1.000000                                              2dp6mobq_m                                                       COQ6m
 250  2546    1.000000                                               Lcystin_c                                               CYSTLEUrBATtc
 454  1544    1.000000                                                  nadh_x                                                FAOXC201181x
 492  2397    1.125000                                             R2coa_cho_c                                                ARTFR203_cho
2054  3438    1.000000                                                 mi14p_n                                                     MI14Ptn
1089  4454    1.000000                                                C05957_r                                                     RE2079R
 197   516    1.000000                                                 gln_L_e                                                       r2026
 161  1578   -1.000000                                                   fad_m                                               FAOXC2242046m
  66  1645    1.000000                                                   adp_c                                                      ACGAMK
 142   272    1.000000                                                 phe_L_c                                                       r1765
 151    40   -1.000000                                                   ppa_c                                                      ACCOAL
  64  1087   -1.000000                                                   atp_c                                                       DADNK
 363   254   -1.000000                                                 trp_L_e                                                       r1747
 311   314    1.000000                                                 leu_L_c                                                       r1812
 992   915   -1.000000                                                  2mop_m                                                       r0643
 540  1846   -1.000000                                                   h2o_l                                                   GALASE5ly
 367  4569    1.000000                                                   so4_c                                                       SO4tl
1902  2300    1.000000                                                  5thf_c                                                      5THFtm
  64  3964   -1.000000                                                   atp_c                                                       r1521
  69  1560   -1.000000                                                   h2o_x                                             FAOXC142_5Z_8Zx
  58  1551    1.000000                                                  nadh_m                                             FAOXC102_4Z_7Zm
 244  2212   -1.000000                                                   crn_c                                                       r1000
 147  3702   -1.000000                                                   akg_m                                                       r0450
  67  1861    1.000000                                                    pi_c                                                    GCHOLAt3
 930  1943    1.000000                                                   f6p_c                                                      MAN6PI
   6  4044   -1.000000                                                 pro_L_c                                                       r1629
2121  4215    1.000000                                               HC02201_e                                                       r2250
 189  1496   -1.000000                                                   adn_c                                                         ADA
 206   272   -1.000000                                                 phe_L_e                                                       r1765
1451  4400    1.000000                                                lnlnca_c                                                       r2513
 925  1264    1.000000                                                4abutn_c                                                      SPMDOX
 930  3636   -1.000000                                                   f6p_c                                                       r0191
 931  1901    1.000000                                                 man6p_c                                                        HEX4
  65  4138   -1.000000                                                  hco3_c                                                       r2170
  61  1510   -1.000000                                                   nad_m                                                      LDH_Lm
1277  1138   -1.000000                                                  dcyt_m                                                      DCK1mi
1576  1819   -1.000000                                       ksii_core2_pre6_g                                                      G14T4g
 167  4222    1.000000                                                  hco3_e                                                       r2257
1242  2547    1.000000                                                   cmp_m                                                     CYTDK2m
 310   387    1.000000                                                 hom_L_c                                                       r1895
  64   152   -1.000000                                                   atp_c                                                      PNTOt5
 410   597   -2.000000                                                 gthrd_c                                                       GTHDH
 588  2614   -1.000000                                               dolmanp_c                                                 DOLMANP_ter
  13   728   -1.000000                                                   h2o_c                                                      NACPRT
 767  1875    1.000000                                                     h_l                                                    GLCURtly
 356  4069   -1.000000                                                   pyr_e                                                       r2098
 201   336    1.000000                                                 thr_L_e                                                       r1834
   8   845   -1.000000                                                     h_c                                                       ADMDC
 935  4290    1.000000                                                 gthrd_e                                                       r2326
 163  1612    1.000000                                                 fadh2_m                                                FAOXC101_4Zm
 213  3583   -1.000000                                                 pro_L_e                                                  PROIMINOtc
  49  2168    1.000000                                                   coa_c                                               RTOTALCRNCPT1
  12  2174    1.000000                                                 nadph_c                                                         GND
1527  2612    1.000000                                                 glc_D_r                                                   DOLGPP_er
 310   165   -1.000000                                                 hom_L_c                                                       r1640
  61   879   -1.000000                                                   nad_m                                                   2OXOADOXm
1251  3651   -1.000000                                                   xmp_c                                                       r0301
1459  1356   -1.000000                                                 clpnd_c                                                  FACOAL2252
 358   361    1.000000                                                 val_L_c                                                       r1864
 201   558    1.000000                                                 thr_L_e                                                       r2069
2368  3688   -1.000000                                                  dgtp_e                                                       r0410
 770  2491   -1.000000                                                 cholp_c                                                     CHOLPtl
 596   677   -1.000000                                             fn3m2masn_g                                                      G14N4g
 160  3568   -1.000000                                                   ppi_c                                                       PPItm
1440  1650   -1.000000                                                   ACP_c                                                      ACOATA
 161  1606   -1.000000                                                   fad_m                                                FAOXC121_5Em
  49  2390    1.000000                                                   coa_c                                                ARTCOAL1_cho
 166   439   -1.000000                                                   na1_e                                                       r1948
   7  1915   -1.000000                                                   nad_c                                                        IMPD
 168   361    1.000000                                                   na1_c                                                       r1864
 440  1480   -1.000000                                                    o2_m                                                  CYOOm2_cho
 110    26   -1.000000                                               gdpmann_c                                                    BDMT_cho
1765  1618    1.000000                                              clpndcoa_x                                               FAOXC2452253x
2090  2269   -1.000000                                                  3mob_c                                                    3MOBt2im
1274  1179    1.000000                                                  dudp_m                                                    DNDPt14m
 455  3509    1.000000                                          20ahchsterol_m                                                   P450SCC1m
1303  4362   -1.000000                                                citr_L_m                                                       r2413
 247   339    1.000000                                                   gly_e                                                       r1837
  13  3519   -1.000000                                                   h2o_c                                                      PAN4PP
  57  4343    1.000000                                                     h_m                                                       r2391
2427  4180   -1.000000                                               HC02187_e                                                       r2212
 170  2362   -1.000000                                                 ala_L_e                                                  ALAyLATthc
 166   233   -1.000000                                                   na1_e                                                       r1723
2363  2800   -1.000000                                                CE4881_e                                                EX_CE4881_e_
  66  1868    1.000000                                                   adp_c                                                         GK1
 499   612   -1.000000                                                  ptth_c                                                       PNTEH
  10   885    1.000000                                                  nadh_c                                                       MCLOR
1411  1311   -1.000000                                                pmtcoa_x                                                     ACOAO7p
 364   292    1.000000                                                 tyr_L_c                                                       r1785
 494   669   -2.000000                                                udpgal_g                                                     G14N17g
 310  4006   -1.000000                                                 hom_L_c                                                       r1583
 857  4590    1.000000                                               tag_cho_c                                                    TAGt_cho
 203  4695   -8.000000                                                 arg_L_c                                                      igg_hc
1926  1859   -1.000000                                          s2l2n2m2masn_l                                                   GASNASEly
 192  2434   -1.000000                                                 asn_L_c                                                       ASNtm
2080  4620   -1.000000                                                 thmpp_c                                                      TMDPPK
 905   887    1.000000                                                  amet_c                                                       METAT
  64  2032   -1.000000                                                   atp_c                                                      PPNCL3
2717  4228    1.000000                                               HC02204_c                                                       r2263
 988  2260    1.000000                                                 34hpp_c                                                     34HPPte
 160  1773    1.000000                                                   ppi_c                                                       F1PGT
 128   670    2.000000                                                   udp_g                                                     G14N18g
  60  2277   -1.000000                                                   h2o_m                                                   4HBZCOAFm
 365   287   -1.000000                                                 tyr_L_e                                                       r1780
1878  2003    1.000000                                                  orot_c                                                        ORPT
  11   797    2.000000                                                  nadp_c                                                    HMGCOARc
  51    14    7.000000                                                   co2_c                                                        KAS8
 159  1089    1.000000                                                   amp_c                                                       GMPS2
2118  4199   -1.000000                                               HC02200_c                                                       r2231
1309  3691    1.000000                                               HC01434_m                                                       r0423
 360  4354   -1.000000                                                citr_L_c                                                       r2402
1678  4457   -3.000000                                                melatn_c                                                     RE2439C
2067  2071   -1.000000                                       ksii_core4_deg1_l                                                  S6TASE25ly
 326  1676   -1.000000                                                 lys_L_c                                                    ARGLYSex
  65  4225   -1.000000                                                  hco3_c                                                       r2260
1580  1460    1.000000                                             ksi_pre11_g                                                       S6T6g
2536  4623   -1.000000                                           tolbutamide_e                                               TOLBUTAMIDEte
 404  1511    1.000000                                                   co2_m                                                        ME2m
  65  4231   -1.000000                                                  hco3_c                                                       r2266
  61  1563   -1.000000                                                   nad_m                                     FAOXC184_6Z_9Z_12Z_15Zm
 373  2097    1.000000                                                  taur_c                                                  TAURt4_2_r
1879  1755   -1.000000                                                  ipdp_x                                                      DMATTx
 310   374    1.000000                                                 hom_L_c                                                       r1882
 460  3753   -1.000000                                                C02528_c                                                       r0651
 362  4694    2.000000                                                 trp_L_c                                             epo_degradation
  92  1545    1.000000                                                  h2o2_x                                                FAOXC240220x
 642  1961    1.000000                                                   man_g                                                       MM5cg
  13   613    2.000000                                                   h2o_c                                                   DESAT16_2
 435  3890   -1.000000                                              chsterol_r                                                       r1170
 128  1444    1.000000                                                   udp_g                                                     AG13T7g
 134   713   -4.000000                                               cmpacna_g                                                    S23TN17g
 363  4009    1.000000                                                 trp_L_e                                                       r1586
 167  4117    1.000000                                                  hco3_e                                                       r2149
 168    90    1.000000                                                   na1_c                                                  CYSTHRNaEx
 696  3855    1.000000                                                   adp_r                                                       r1012
1719  1607    1.000000                                                 occoa_m                                                FAOXC101_3Em
 296  3722    1.000000                                                  glyb_c                                                       r0553
  12  1887   -1.000000                                                 nadph_c                                                    GLYCLTDy
   8   962    1.000000                                                     h_c                                                       MTHFC
 268  3497   -1.000000                                                ocdcea_e                                                 OLEICFATPtc
 195   201    1.000000                                                 cys_L_e                                                       r1679
 196   195   -1.000000                                                 gln_L_c                                                       r1673
 849  1891   -1.000000                                                   gmp_c                                                        GMPR
 166   474   -1.000000                                                   na1_e                                                       r1983
 107   300   -1.000000                                                 met_L_c                                                       r1796
2335  2873   -1.000000                                            ebastineoh_e                                            EX_ebastineoh_e_
1062   932    1.000000                           acngal14acglcgalgluside_cho_g                                               ST3GAL61g_cho
 199   532    1.000000                                                 ser_L_e                                                       r2043
1276  1181   -1.000000                                                  dcdp_m                                                    DNDPt17m
 201   173    1.000000                                                 thr_L_e                                                       r1650
  66  1097    1.000000                                                   adp_c                                                      NDPK10
 195   491    1.000000                                                 cys_L_e                                                       r2000
 166   316   -1.000000                                                   na1_e                                                       r1814
 167    77    2.000000                                                  hco3_e                                                    CLHCOtex
 168   414    1.000000                                                   na1_c                                                       r1922
2178  2262    1.000000                                                3aib_D_m                                                    3AIB_Dtm
2718  4232    1.000000                                               HC02205_c                                                       r2267
   8  1414    2.000000                                                     h_c                                                      ALDD2x
 549  1476    1.000000                                                 acgam_l                                                 B_MANNASEly
 127   724    4.000000                                                     h_g                                                     S23TN7g
 112  1126    1.000000                                                   gdp_c                                                       UMPK4
 360  2160    2.000000                                                citr_L_c                                                        NOS2
 945  1413    1.000000                                                 acald_c                                                     ALCD2yf
2115  4255   -1.000000                                               HC02199_c                                                       r2290
 417   750    1.000000                                                     h_n                                                     RE2973N
  57  1605    1.000000                                                     h_m                                                FAOXC141_7Em
2611  3432   -1.000000                                           mercplaccys_c                                                MERCPLACCYSt
 247   204   -1.000000                                                   gly_e                                                       r1682
  13  3864   -1.000000                                                   h2o_c                                                       r1028
 721  1223    1.000000                                                  dgtp_m                                                    DNDPt63m
 238  2361   -1.000000                                                    cl_e                                                   ALAATB0tc
   4  1793    1.000000                                                   nh4_c                                                        FTCD
1244  1075   -1.000000                                                   gtp_n                                                      CYTK4n
2599  4636    1.000000                                               glcur1p_c                                                      UDPG1P
  60  1578   -1.000000                                                   h2o_m                                               FAOXC2242046m
  13   118    1.000000                                                   h2o_c                                                        H2Ot
1122   964   -1.000000                                                 mlthf_c                                                      MTHFD2
 372  2097   -1.000000                                                  taur_e                                                  TAURt4_2_r
 154  2406   -0.375000                                                   coa_m                                                ARTFR212_cho
1201  1027   -1.000000                                                mi4p_D_c                                                       MI4PP
 598   703    1.000000                                             n3rm2masn_g                                                    M16N6T2g
 107   252    1.000000                                                 met_L_c                                                       r1745
 725  3689   -1.000000                                                   pep_c                                                       r0413
2276  2481   -1.000000                                                 sbcoa_c                                                       C8DCc
1171  1294    1.000000                                                   so4_l                                                   S6TASE6ly
 201   321    1.000000                                                 thr_L_e                                                       r1819
2143  2209   -1.000000                                                 hdcea_r                                                       r1487
 751   820   -1.000000                                           gluside_cho_c                                                 CERT2gt_cho
1278  2596   -1.000000                                                  dctp_m                                                  DM_dctp_m_
  58  1607    1.000000                                                  nadh_m                                                FAOXC101_3Em
 367   569    2.000000                                                   so4_c                                                  SO4OXAtex2
 540  3399   -3.000000                                                   h2o_l                                                  LINKDEG1ly
   7   890   -1.000000                                                   nad_c                                                       FALDH
 815   801    1.000000                                             estradiol_r                                                    HSD17B7r
   2    32    1.000000                                                     h_r                                                   DOLPMT3er
 222  4093    1.000000                                                   but_e                                                       r2122
  13  1113   -1.000000                                                   h2o_c                                                        PDE1
2255  4102    1.000000                                                   bhb_e                                                       r2131
  64   970   -1.000000                                                   atp_c                                                    DAGK_cho
1991  2187   -1.000000                                             estradiol_c                                                     RE1632C
 359   320    1.000000                                                 val_L_e                                                       r1818
2405  3310    1.000000                                              gq1b_cho_e                                                  GQ1Bte_cho
2408  2947   -1.000000                                                   gum_e                                                   EX_gum_e_
 127  1479    1.000000                                                     h_g                                                     NS26T2g
 198   517   -1.000000                                                 ser_L_c                                                       r2027
 358   463    1.000000                                                 val_L_c                                                       r1972
1586  3791   -1.000000                                                   so3_m                                                       r0830
 115  1954   -1.000000                                              g3m8masn_r                                                       MG1er
  13  2038   -1.000000                                                   h2o_c                                                  PROSTGE2t3
1421  2466   -1.000000                                             arachdcrn_c                                                    C204CRNt
 357  3943    1.000000                                                   pyr_c                                                       r1464
2519  4528   -1.000000                                                 rib_D_e                                                       RIBt2
 168   211    1.000000                                                   na1_c                                                       r1691
  60   594   -1.000000                                                   h2o_m                                                      HCO3Em
1171  1012    1.000000                                                   so4_l                                                   S6TASE2ly
  13  1022   -1.000000                                                   h2o_c                                                     MI14P4P
1725  1563    1.000000                                 c164_4Z_7Z_10Z_13Zcoa_m                                     FAOXC184_6Z_9Z_12Z_15Zm
1307  1236    1.000000                                                ps_cho_m                                                 PSFLIPm_cho
 313   234    1.000000                                                 leu_L_e                                                       r1725
1693  3525    1.000000                                                pcreat_c                                              PCREATtmdiffir
 526  1358    1.000000                                               lgnccoa_c                                                   FACOAL240
1411  3562    1.000000                                                pmtcoa_x                                                    PMTCOAtx
 471  1581    1.000000                                                 accoa_x                                            FAOXC226205x_cho
1956  2059   -1.000000                                             ksi_deg12_l                                                  S6TASE13ly
 166   335   -1.000000                                                   na1_e                                                       r1833
2256  4071   -1.000000                                                   bhb_c                                                       r2100
 329  3033   -1.000000                                                   man_e                                                   EX_man_e_
 168   305    1.000000                                                   na1_c                                                       r1801
 597   679   -1.000000                                             fn4m2masn_g                                                      G14N6g
 334   521   -1.000000                                                   orn_e                                                       r2031
2373  3711   -1.000000                                                  dttp_e                                                       r0497
2720  4509   -1.000000                                               HC02207_c                                                     RE3567C
 478   606   -1.000000                                              zym_int2_r                                                    C3STKR2r
 795  3311    1.000000                                              gq1b_cho_g                                                  GQ1Btg_cho
 983  2619   -1.000000                                                dopaqn_c                                                  DOPAQNISO1
1312  1425    1.000000                                                   3pg_c                                                         PGM
2436  2971   -1.000000                                               HC02202_e                                               EX_HC02202_e_
2076  4568   -1.000000                                                  sl_L_c                                                        SLDt
  10  4437    1.000000                                                  nadh_c                                                     RE1342C
  12  4483   -1.000000                                                 nadph_c                                                     RE3227C
 313  3979    1.000000                                                 leu_L_e                                                       r1551
  11  2189    1.000000                                                  nadp_c                                                     RE3236C
 530  2211   -1.000000                                                 hdcoa_r                                                       r0444
 214  2762   -1.000000                                             bildglcur_e                                             EX_bildglcur_e_
   8  1151    1.000000                                                     h_c                                                      DUTPDP
  13  3749   -1.000000                                                   h2o_c                                                      AM6SAD
1943  1833    1.000000                                             ksi_deg30_l                                                  GALASE11ly
 454  1571    1.000000                                                  nadh_x                                                FAOXC120100x
   7  1423   -1.000000                                                   nad_c                                                       LDH_L
  66  2107    1.000000                                                   adp_c                                             TSTSTERONEGLCte
1308  4349    1.000000                                                 his_L_m                                                       r2397
2022  1971   -1.000000                                               m7masnC_g                                                      MM7Cbg
2126  2471   -1.000000                                                 c4crn_m                                                   C4CRNCPT2
 934  2298    1.000000                                                5oxpro_c                                                     5OXPROt
 976  1799    1.000000                                                   fum_c                                                       FUMAC
2649  3701    1.000000                                             arachdcrn_x                                                       r0443
2118  4159   -1.000000                                               HC02200_c                                                       r2191
1015  1275    1.000000                                                    pi_m                                                     MECOALm
  64  4620   -1.000000                                                   atp_c                                                      TMDPPK
1088  4687    1.000000                                                   ppi_x                                                 FAOXC15ATPx
  11  4486    1.000000                                                  nadp_c                                                     RE3230C
 363   211    1.000000                                                 trp_L_e                                                       r1691
 326   495    1.000000                                                 lys_L_c                                                       r2004
   3     4   -1.000000                                                    o2_c                                                        FAH3
 540  1833   -1.000000                                                   h2o_l                                                  GALASE11ly
  80    20   -1.000000                                         emgacpail_cho_r                                                      H5MTer
 410  4294   -1.000000                                                 gthrd_c                                                       r2330
2117  4234    1.000000                                               HC02199_e                                                       r2269
  25  2515    1.000000                                              coumarin_c                                                  COUMARINte
2139  4674    1.000000                                                 yvite_c                                                      YVITEt
 776   782    1.000000                                                Rtotal_c                                                 SPHMDAc_cho
 416  3387   -1.000000                                              leuktrA4_c                                                  LEUKTRA4tr
 196  4000    1.000000                                                 gln_L_c                                                       r1575
 362   428    1.000000                                                 trp_L_c                                                       r1937
   8  3968    1.000000                                                     h_c                                                       r1529
 171  3992    1.000000                                                 ala_L_c                                                       r1566
 311   125   -1.000000                                                 leu_L_c                                                   ILELAT1tc
1426  4401   -1.000000                                                   crn_r                                                       r2514
1137   978   -1.000000                                               paf_cho_e                                                   PAFHe_cho
 803   797    1.000000                                                 mev_R_c                                                    HMGCOARc
1980  1871   -1.000000                                                glygn1_c                                                      GLBRAN
1335  2012    1.000000                                                pydx5p_c                                                      PDX5PO
 849  3651    1.000000                                                   gmp_c                                                       r0301
 154  1549   -1.000000                                                   coa_m                                         FAOXC143_5Z_8Z_11Zm
 937  2943   -1.000000                                                 gthox_e                                                 EX_gthox_e_
   8    70    1.000000                                                     h_c                                                  BILGLCURte
 167  4183    1.000000                                                  hco3_e                                                       r2215
 127  1428    1.000000                                                     h_g                                                     RE2680G
 362   198   -1.000000                                                 trp_L_c                                                       r1676
  66  3969    1.000000                                                   adp_c                                                       r1530
   8  3614    1.000000                                                     h_c                                                       r0068
2650  3703    1.000000                                               HC01712_m                                                       r0451
1376  1291    1.000000                                                 acgal_l                                                   NACHEX9ly
 166   390   -1.000000                                                   na1_e                                                       r1898
1648  1507    1.000000                                                lald_D_c                                                     LALDO2x
2317  3284    1.000000                                                  dhap_m                                                  GLYC3PFADm
 773   987   -1.000000                                             pchol_cho_c                                                  PLA2_2_cho
 149  4061   -1.000000                                                   2hb_c                                                       r2089
   2  2090   -1.000000                                                     h_r                                                       SQLSr
 497  1456    1.000000                                                   pap_g                                                       S6T1g
   7    23   -1.000000                                                   nad_c                                                       GLXO1
   8   876    2.000000                                                     h_c                                                      MACOXO
 163  1573    1.000000                                                 fadh2_m                                                  FAOXC8060m
 363   585   -1.000000                                                 trp_L_e                                                       TRPt4
 168    98   -1.000000                                                   na1_c                                                      FATP7t
 259   800    1.000000                                                 dheas_c                                                    DHEASULT
 404  2011    1.000000                                                   co2_m                                                        PDHm
1527  3436    1.000000                                                 glc_D_r                                                       MG3er
1132   974   -1.000000                                                  glyc_m                                                       GLYKm
  49  2475    1.000000                                                   coa_c                                                     C50CPT1
 166   402   -1.000000                                                   na1_e                                                       r1910
 168   328    1.000000                                                   na1_c                                                       r1826
 249   954    1.000000                                                 glu_L_e                                                   GGH_6DHFe
 192   334   -1.000000                                                 asn_L_c                                                       r1832
 486   609   -1.000000                                                hmgcoa_x                                                       HMGLx
 200   183    1.000000                                                 thr_L_c                                                       r1660
 128  1984   -1.000000                                                   udp_g                                                       NDP7g
 141  4694    3.000000                                                   gly_c                                             epo_degradation
 511  1350    1.000000                                             dlnlcgcoa_c                                                   FACOAL203
 692   743    1.000000                                               gpi_sig_r                                                 H7_TAer_cho
 360   557    1.000000                                                citr_L_c                                                       r2068
 732   762   -1.000000                                               crm_cho_l                                                   ASAH1_cho
1004   907    1.000000                                                  3mop_c                                                       ILEOX
 166   244   -1.000000                                                   na1_e                                                       r1737
 166   279   -1.000000                                                   na1_e                                                       r1772
 168   422    1.000000                                                   na1_c                                                       r1931
2661  3834   -1.000000                                                  ptth_m                                                       r0973
1959  2062   -1.000000                                             ksi_deg21_l                                                  S6TASE16ly
2717  4507    1.000000                                               HC02204_c                                                     RE3565C
  70   600    1.000000                                                     h_x                                                       r0743
1013  4338   -1.000000                                                  succ_m                                                       r2386
1679  4457    3.000000                                             fna5moxam_c                                                     RE2439C
2687  3886    1.000000                                               HC02021_r                                                       r1165
1107   951    1.000000                                                   dhf_l                                                   GGH_5DHFl
1236  1191   -1.000000                                                  dcdp_c                                                    DNDPt30m
  49  1375    1.000000                                                   coa_c                                                  LNLNCGCPT1
   8  1486   -1.000000                                                     h_c                                                       ARABR
1808  3421    1.000000                                                 mal_L_c                                                     MAL_Lte
 873  4521   -1.000000                                                  retn_c                                                       RETNt
2119  4153    1.000000                                               HC02200_e                                                       r2185
  45   811    1.000000                                                  nadp_r                                                      SR5ARr
  13  1247   -1.000000                                                   h2o_c                                                    ACP1_FMN
   8  3343    1.000000                                                     h_c                                                  HISyLATthc
 365   316    1.000000                                                 tyr_L_e                                                       r1814
 439   599    1.000000                                            cholcoaone_x                                                HSD17B4x_cho
2026  1975   -1.000000                                               mmcoa_R_m                                                        MMEm
 305   535   -1.000000                                                 his_L_e                                                       r2046
 141   229   -1.000000                                                   gly_c                                                       r1717
1405  2274    1.000000                                                   so3_c                                                     3SPYRSP
2118  4226   -1.000000                                               HC02200_c                                                       r2261
 170  3993   -1.000000                                                 ala_L_e                                                       r1567
 331   247   -1.000000                                                 met_L_e                                                       r1740
 405   594    1.000000                                                  hco3_m                                                      HCO3Em
 166   221   -1.000000                                                   na1_e                                                       r1706
1127  1135    1.000000                                                   cmp_c                                                      CYTDK2
 136   932    1.000000                                                   cmp_g                                               ST3GAL61g_cho
  64  1193    1.000000                                                   atp_c                                                    DNDPt32m
  13  1691   -1.000000                                                   h2o_c                                                       BPNT2
 265  4193    1.000000                                              estrones_c                                                       r2225
 736   763   -1.000000                                    acglcgalgbside_cho_g                                                B3GNT35g_cho
  71  1628   -1.000000                                                   coa_x                                      FAOXC184_3Z_6Z_9Z_12Zx
  64  3862   -1.000000                                                   atp_c                                                       r1026
1171  2060    1.000000                                                   so4_l                                                  S6TASE14ly
  58  1949    1.000000                                                  nadh_m                                                        ME1m
 331   425   -1.000000                                                 met_L_e                                                       r1934
  67  1235   -1.000000                                                    pi_c                                                       PIt2m
1637  1490    1.000000                                                  6pgc_r                                                       PGLer
  16   800   -1.000000                                                  paps_c                                                    DHEASULT
 493  1477   -1.000000                                              udpacgal_g                                                      GALNTg
 397  3179   -1.000000                                                   uri_e                                                   EX_uri_e_
 464  1734   -1.000000                                                 ppcoa_x                                                     CSNAT3x
   8  1720   -1.000000                                                     h_c                                                     CHLPCTD
1519  1406    1.000000                                                  lpro_m                                                       GCCcm
  65  4284   -1.000000                                                  hco3_c                                                       r2320
 128   681    4.000000                                                   udp_g                                                      G14N8g
2308  2990   -1.000000                                               hyptaur_e                                               EX_hyptaur_e_
   8    25   -1.000000                                                     h_c                                                      HPYRRx
  67  2037    1.000000                                                    pi_c                                                  PROSTGE1t3
 339  1906   -1.000000                                                 pheme_c                                                        HOXG
 549  2641    1.000000                                                 acgam_l                                                    ENGASEly
 307  2984   -1.000000                                                 hista_e                                                 EX_hista_e_
 247   499    1.000000                                                   gly_e                                                       r2008
1935  3215   -1.000000                 fuc13galacglcgal14acglcgalgluside_cho_g                     FUC13GALACGLCGAL14ACGLCGALGLUSIDEtg_cho
1304  2169    1.000000                                                   crn_m                                               RTOTALCRNCPT2
 540  1476   -1.000000                                                   h2o_l                                                 B_MANNASEly
 998   900    1.000000                                               2mb2coa_m                                                    ACOAD10m
2089  2116    1.000000                                                 uppg3_c                                                       UPP3S
   8  2390    1.000000                                                     h_c                                                ARTCOAL1_cho
1483  1554   -1.000000                                             lnlncgcoa_m                                         FAOXC183_6Z_9Z_12Zm
  65  4186   -1.000000                                                  hco3_c                                                       r2218
 314  4039   -1.000000                                                 ile_L_c                                                       r1617
 134   724   -4.000000                                               cmpacna_g                                                     S23TN7g
2603  3385    1.000000                                                leugly_c                                               LEUGLYPEPT1tc
1380  1285    1.000000                                             cs_b_deg2_l                                                   NACHEX3ly
 498   819    1.000000                                                   udp_r                                                     UGT1A6r
 192    51   -1.000000                                                 asn_L_c                                                  ALAASNNaEx
 157  3928    1.000000                                                 ppcoa_m                                                       r1400
2464  3014   -1.000000                                              leuktrF4_e                                              EX_leuktrF4_e_
1842  2517   -1.000000                                              crmp_cho_c                                                  CRMPte_cho
1527  3269    1.000000                                                 glc_D_r                                                      GLCter
2255  4091    1.000000                                                   bhb_e                                                       r2120
 687   740   -1.000000                                                pe_cho_r                                                H6_ET2er_cho
  49  2504   -1.000000                                                   coa_c                                                       COAtg
2684  3938   -1.000000                                                 2obut_m                                                       r1454
 652   714    1.000000                                    s4l2n2cdl4n4m2masn_g                                                    S23TN18g
  49   611    1.000000                                                   coa_c                                                  SOAT12_cho
1415  1313   -1.000000                                               adrncrn_m                                                    ADRNCPT2
 199   565   -1.000000                                                 ser_L_e                                                       SERt4
2609  3567   -1.000000                                              6a2ohxnt_x                                                    PPD2CSPp
 263  2642   -1.000000                                          estradiolglc_c                                              ESTRADIOLGLCtr
 471  1621    1.000000                                                 accoa_x                                               FAOXC2442246x
 506  1343    1.000000                                                odecoa_c                                                  FACOAL181i
 309   388   -1.000000                                                 hom_L_e                                                       r1896
 166   263   -1.000000                                                   na1_e                                                       r1756
1450  3963   -1.000000                                                lnlncg_c                                                       r1520
 363   255   -1.000000                                                 trp_L_e                                                       r1748
 160  1337    1.000000                                                   ppi_c                                                  FACOAL160i
  13  1260   -1.000000                                                   h2o_c                                                  BAMPPALDOX
1158   994    1.000000                                                 glcur_l                                                  GLCAASE1ly
1213  1037    1.000000                                           pail35p_cho_c                                                  PI3P5K_cho
 128  1825    2.000000                                                   udp_g                                                       G14Tg
1158  3402    1.000000                                                 glcur_l                                                  LINKDEG4ly
1995  1919   -1.000000                                                itacon_m                                                    ITCOAL1m
 306   541    1.000000                                                 his_L_c                                                       r2052
1684  2622    1.000000                                               2dp6mep_m                                                    DPHMBDCm
 957  4414    1.000000                                                L2aadp_c                                                       r2539
 127   693    2.000000                                                     h_g                                             M1613N1614N3T2g
 540  2068   -1.000000                                                   h2o_l                                                  S6TASE22ly
 160  4686    0.512103                                                   ppi_c                                                 biomass_cho
 213   454   -1.000000                                                 pro_L_e                                                       r1963
 147  1880    1.000000                                                   akg_m                                                      GLUDym
1236  1076    1.000000                                                  dcdp_c                                                       CYTK5
1553  1440    1.000000                                       ksii_core2_pre8_g                                                     AG13T3g
 717  1989    1.000000                                                  dttp_n                                                      NDPK4n
1433  1326    1.000000                                             dlnlcgcrn_c                                                  DLNLCGCPT1
2773  4697    1.000000                                                   igg_g                                               igg_formation
 194   302    1.000000                                                 cys_L_c                                                       r1798
 213   156   -1.000000                                                 pro_L_e                                                      PROt2r
 310  4038   -1.000000                                                 hom_L_c                                                       r1616
 363   265   -1.000000                                                 trp_L_e                                                       r1758
 312   338    1.000000                                                 ile_L_e                                                       r1836
   4   129    1.000000                                                   nh4_c                                                       KCC2t
1215  2051    1.000000                                            pail5p_cho_c                                                 PI35P3P_cho
  60  1549   -1.000000                                                   h2o_m                                         FAOXC143_5Z_8Z_11Zm
1629  1481    4.000000                                                    h_im                                                  CYOOm3_cho
 194   563   -1.000000                                                 cys_L_c                                                  SERCYSNaEx
  57  3659   -1.000000                                                     h_m                                                       r0331
 189   884    1.000000                                                   adn_c                                                         AHC
2237  2745   -1.000000                                                apnnox_e                                                EX_apnnox_e_
 136   789    1.000000                                                   cmp_g                                             ST6GALNAC24_cho
2626  4601   -1.000000                                                 thmpp_m                                                        TDPm
1808  1798    1.000000                                                 mal_L_c                                                         FUM
 198   236    1.000000                                                 ser_L_c                                                       r1728
 326   423   -1.000000                                                 lys_L_c                                                       r1932
2059  3572    1.000000                                                 pppg9_m                                                     PPPG9tm
 424  1562   -1.000000                                                 nadph_x                                                FAOXC101_4Zx
  85  1512   -1.000000                                                  dhap_c                                                        MGSA
 513  2417   -1.000000                                           eicostetcoa_c                                                 ARTFR53_cho
 306   187   -1.000000                                                 his_L_c                                                       r1665
  58  1578    1.000000                                                  nadh_m                                               FAOXC2242046m
 306  4691   -3.000000                                                 his_L_c                                             epo_translation
1964  2504    1.000000                                                   coa_g                                                       COAtg
2703  4413    1.000000                                             dlnlcgcoa_r                                                       r2538
1240  1085   -1.000000                                                  dctp_n                                                      CYTK9n
 107   423    1.000000                                                 met_L_c                                                       r1932
2650  3725   -1.000000                                               HC01712_m                                                       r0557
1672  1524   -1.000000                                            5hoxindact_c                                              5HOXINDACTO2OX
 186  2722   -1.000000                                                   ade_e                                                   EX_ade_e_
  92  3327    1.000000                                                  h2o2_x                                                      H2O2tp
 238  4106   -1.000000                                                    cl_e                                                       r2137
 197  4000   -1.000000                                                 gln_L_e                                                       r1575
 453  1570   -1.000000                                                   nad_x                                                FAOXC140120x
2440  4234   -1.000000                                               HC02206_e                                                       r2269
  65  4151   -1.000000                                                  hco3_c                                                       r2183
 864   830    1.000000                                               Rtotal2_c                                                    LPS3_cho
2643  3696    1.000000                                               HC10859_c                                                       r0431
 361   437    1.000000                                                citr_L_e                                                       r1946
 127  1452    1.000000                                                     h_g                                                      S6T13g
 197   219   -1.000000                                                 gln_L_e                                                       r1702
  70  1621    1.000000                                                     h_x                                               FAOXC2442246x
   8  3686    1.000000                                                     h_c                                                       r0408
  59  1612   -1.000000                                                 nadph_m                                                FAOXC101_4Zm
   4   891    1.000000                                                   nh4_c                                                        MAOX
 334   480    1.000000                                                   orn_e                                                       r1989
  11     3    1.000000                                                  nadp_c                                                        FAH2
 456  4469    1.000000                                              xol7aone_m                                                     RE2814M
  13   757    2.000000                                                   h2o_c                                                         CAT
 201   365   -1.000000                                                 thr_L_e                                                       r1871
1674  1526   -1.000000                                                3hbcoa_m                                                     ECOAH1m
 967  3637    1.000000                                               HC00250_c                                                       r0193
2429  3951   -1.000000                                               HC02192_e                                                       r1499
 480  2496   -1.000000                                              chsterol_c                                                  CHSTEROLt3
 192   168   -1.000000                                                 asn_L_c                                                       r1643
  13   987   -1.000000                                                   h2o_c                                                  PLA2_2_cho
2458  3002   -1.000000                                            ksii_core4_e                                            EX_ksii_core4_e_
 247  1889   -1.000000                                                   gly_e                                                 GLYt7_211_r
   2  3892    1.000000                                                     h_r                                                       r1172
 702  1987   -1.000000                                                   atp_n                                                      NDPK2n
1192  1016   -1.000000                                              mi13456p_c                                                   MI13456PK
 309   497    1.000000                                                 hom_L_e                                                       r2006
2169  2250    1.000000                                              25hvitd2_c                                                  25HVITD2tm
 166   426   -1.000000                                                   na1_e                                                       r1935
 168   272    1.000000                                                   na1_c                                                       r1765
 710  1197    1.000000                                                  datp_m                                                     DNDPt3m
 542  1835    1.000000                                                   gal_l                                                  GALASE13ly
 199   420   -1.000000                                                 ser_L_e                                                       r1929
 314   528   -1.000000                                                 ile_L_c                                                       r2039
  64  1202    1.000000                                                   atp_c                                                    DNDPt44m
 361   559   -1.000000                                                citr_L_e                                                       r2070
  97  3349   -1.000000                                                  hpyr_c                                                      HPYRtp
1386  1289   -1.000000                                             cs_d_deg5_l                                                   NACHEX7ly
2678  3838   -1.000000                                                strdnc_l                                                       r0984
 480  4686   -0.086971                                              chsterol_c                                                 biomass_cho
 306  1261    1.000000                                                 his_L_c                                                    NBAHH_ir
 244  1365   -1.000000                                                   crn_c                                                HPDCACRNCPT1
  11   992    1.000000                                                  nadp_c                                                     BILIRED
1326  4526   -1.000000                                                ribflv_c                                                    RIBFLVte
 704  3546    1.000000                                                   adp_n                                                 PI3P4Kn_cho
 915  2002    1.000000                                                glu5sa_m                                                     ORNTArm
  24     4    1.000000                                                whhdca_c                                                        FAH3
 136   710    4.000000                                                   cmp_g                                                    S23TN14g
1207  1033   -1.000000                                           pail34p_cho_c                                                     PI34P4P
1153  2366    1.000000                                                  amet_r                                                       AMETr
1220  1051    1.000000                                                   r5p_c                                                      ADPRDP
 365   260    1.000000                                                 tyr_L_e                                                       r1753
  57  1589    1.000000                                                     h_m                                                FAOXC150130m
  42   801   -1.000000                                                 nadph_r                                                    HSD17B7r
 311  4043   -1.000000                                                 leu_L_c                                                       r1628
2111  2262   -1.000000                                                3aib_D_c                                                    3AIB_Dtm
   8  1852   -1.000000                                                     h_c                                                        GALU
  71  1562   -1.000000                                                   coa_x                                                FAOXC101_4Zx
 203   502    1.000000                                                 arg_L_c                                                       r2011
1348  1268   -1.000000                                                biocyt_n                                                      BTND1n
2314  3863   -1.000000                                                dgchol_e                                                       r1027
1278  1211    1.000000                                                  dctp_m                                                    DNDPt52m
   8   781    1.000000                                                     h_c                                                     SPHK21c
 363   256   -1.000000                                                 trp_L_e                                                       r1749
 540  1872   -1.000000                                                   h2o_l                                                  GLCAASE8ly
 357  1426    1.000000                                                   pyr_c                                                         PYK
 193   339   -1.000000                                                 asn_L_e                                                       r1837
 148  1879   -1.000000                                                 glu_L_m                                                      GLUDxm
 837   811    1.000000                                         5adtststerone_r                                                      SR5ARr
 196  4003    1.000000                                                 gln_L_c                                                       r1579
 585  1720   -1.000000                                                   ctp_c                                                     CHLPCTD
 394   588    1.000000                                                   ura_c                                                        URAt
  66  1255    1.000000                                                   adp_c                                                      PYDXNK
 371  2092   -1.000000                                                  succ_c                                                     SUCCt2m
1013  3791    1.000000                                                  succ_m                                                       r0830
 154  1592   -1.000000                                                   coa_m                                                  FAOXC9070m
  61  1600   -1.000000                                                   nad_m                                                FAOXC161_7Zm
  51  3482    1.000000                                                   co2_c                                                       OAADC
 167  4140    1.000000                                                  hco3_e                                                       r2172
 325   485   -1.000000                                                 lys_L_e                                                       r1994
   8  3641   -1.000000                                                     h_c                                                       r0224
2121  4383   -1.000000                                               HC02201_e                                                       r2493
1954  1844    1.000000                                              ksi_deg6_l                                                   GALASE3ly
   8  2017    1.000000                                                     h_c                                                         PGL
  67  3964    1.000000                                                    pi_c                                                       r1521
[truncated: 2,238,595 more chars]
